# Supplementary material for: N-(4-Eth­oxy-2,5-di­nitro­phen­yl)acetamide
Source: IUCrdata. 2020 Aug 28;5(Pt 8):x201121. doi: 10.1107/S2414314620011219 (PMC9462240; doi:10.1107/S2414314620011219)
Supplement: Supplementary file 1 [file x-05-x201121-sup1.cif]

##############################################################################
#                                                                            #
# This CIF contains the data for a data article accepted for                 #
# publication in IUCrData. It conforms to the requirements of                #
# Notes for Authors for IUCrData, and has been                               #
# peer reviewed under the auspices of IUCrData.                              #
#                                                                            #
# Full details of the Crystallographic Information File format               #
# are given in the paper "The Crystallographic Information File (CIF):       #
# a New Standard Archive File for Crystallography" by S. R. Hall, F. H.      #
# Allen and I. D. Brown [Acta Cryst. (1991), A47, 655-685].                  #
#                                                                            #
# The current version of the core CIF dictionary is obtainable from          #
# ftp://ftp.iucr.org/pub/cif_core.dic.                                       #
#                                                                            #
# Software is freely available for graphical display of the structure(s)     #
# in this CIF. For information consult the CIF software page                 #
# http://www.iucr.org/resources/cif/software.                                #
#                                                                            #
# This file may be used for bona fide research purposes within the           #
# scientific community so long as proper attribution is given to the data    # 
# article from which it was obtained.                                        #
#                                                                            #
##############################################################################
data_I
_database_code_depnum_ccdc_archive 'CCDC 2023527'
_audit_creation_method     'SHELXL-2017/1'
_journal_date_recd_electronic     2020-08-06
_journal_date_accepted     2020-08-16
_journal_name_full     'IUCrData'
_journal_year     2020
_journal_volume     5
_journal_issue      8
_journal_page_first     0
_journal_page_last     0
_journal_paper_category     HO
_journal_paper_doi     10.1107/S2414314620011219
_journal_coeditor_code     HB4359
_publ_contact_author_name     'Uppu, Sannihith N.'
_publ_contact_author_address
;
Department of Biological Engineering
Louisiana State University
Baton Rouge
LA
70803
USA
Department of Environmental Toxicology
Southern University and A&M College
Baton Rouge
LA
70813
USA
;
_publ_contact_author_email     'suppu3@lsu.edu'
_publ_section_title
;
<i>N</i>-(4-Ethoxy-2,5-dinitrophenyl)acetamide
;
loop_
    _publ_author_name
    _publ_author_footnote
    _publ_author_address
    'Uppu, Sannihith N.' .
;
Department of Biological Engineering
Louisiana State University
Baton Rouge
LA
70803
USA
Department of Environmental Toxicology
Southern University and A&M College
Baton Rouge
LA
70813
USA
;
    'Agu, Ogad A.' .
;
Department of Environmental Toxicology
Southern University and A&M College
Baton Rouge
LA
70813
USA
;
    'Deere, Curtistine J.' .
;
Department of Environmental Toxicology
Southern University and A&M College
Baton Rouge
LA
70813
USA
;
    'Fronczek, Frank R.' .
;
Department of Chemistry
Louisiana State University
Baton Rouge
LA 70803
USA
;
_publ_section_synopsis
;
In the title compound, the nitro groups are  rotated significantly out of the
plane of the benzene ring and the amine group forms a bifurcated
N---H...(O,O) hydrogen bond with intramolecular and intermolecular
components.
;
_chemical_name_systematic
;
<i>N</i>-(4-Ethoxy-2,5-dinitrophenyl)acetamide
;
_chemical_name_common     ?
_chemical_formula_moiety     'C10 H11 N3 O6'
_chemical_formula_sum     'C10 H11 N3 O6'
_chemical_formula_iupac     'C10 H11 N3 O6'
_chemical_formula_weight     269.22
_chemical_melting_point     ?
_space_group_crystal_system     triclinic
_space_group_name_H-M_alt     'P -1'
_space_group_name_Hall     '-P 1'
loop_
    _space_group_symop_operation_xyz
    'x, y, z'
    '-x, -y, -z'
_cell_length_a     6.7463(3)
_cell_length_b     9.0360(4)
_cell_length_c     9.3954(4)
_cell_angle_alpha     81.005(2)
_cell_angle_beta     85.099(2)
_cell_angle_gamma     88.700(2)
_cell_volume     563.60(4)
_cell_formula_units_Z     2
_cell_measurement_reflns_used     9965
_cell_measurement_theta_min     3.03
_cell_measurement_theta_max     40.23
_cell_measurement_temperature     90.0(5)
_exptl_crystal_description     'needle'
_exptl_crystal_colour     'yellow'
_exptl_crystal_size_max     0.300
_exptl_crystal_size_mid     0.100
_exptl_crystal_size_min     0.090
_exptl_crystal_density_diffrn     1.586
_exptl_crystal_density_meas     ?
_exptl_crystal_density_method     ?
_exptl_crystal_F_000     280
_exptl_absorpt_coefficient_mu     0.133
_exptl_absorpt_correction_type     multi-scan
_exptl_absorpt_process_details
;
(SADABS; Krause <i>et al.</i>, 2015)
;
_exptl_absorpt_correction_T_min     0.920
_exptl_absorpt_correction_T_max     0.988
_diffrn_ambient_temperature     90.0(5)
_diffrn_radiation_type     MoK\a
_diffrn_radiation_wavelength     0.71073
_diffrn_radiation_source     'fine-focus sealed tube'
_diffrn_radiation_monochromator     'TRIUMPH curved graphite'
_diffrn_measurement_device_type     'Bruker Kappa APEXII DUO CCD'
_diffrn_measurement_method     '\f and \w scans'
_diffrn_detector_area_resol_mean     ?
_diffrn_reflns_number     29518
_diffrn_reflns_av_R_equivalents     0.0427
_diffrn_reflns_av_unetI/netI     0.0407
_diffrn_reflns_theta_min     2.202
_diffrn_reflns_theta_max     40.373
_diffrn_reflns_theta_full     25.000
_diffrn_measured_fraction_theta_max     0.993
_diffrn_measured_fraction_theta_full     0.998
_diffrn_reflns_limit_h_min     -11
_diffrn_reflns_limit_h_max     12
_diffrn_reflns_limit_k_min     -15
_diffrn_reflns_limit_k_max     16
_diffrn_reflns_limit_l_min     -17
_diffrn_reflns_limit_l_max     15
_refine_special_details
;
All H atoms were located in difference maps and those on C were
 thereafter
treated as riding in geometrically idealized positions with C---H distances
0.95 \%A for phenyl, 0.99 \%A for CH~2~ and 0.98 \%A for methyl. Coordinates
of the N---H hydrogen atom were refined. <i>U</i>~iso~(H) values were assigned
as 1.2<i>U</i>~eq~ for the attached C or N atom (1.5 for methyl).
;
_reflns_number_total     7110
_reflns_number_gt     5824
_reflns_threshold_expression     'I > 2\s(I)'
_refine_ls_structure_factor_coef     Fsqd
_refine_ls_matrix_type     full
_refine_ls_R_factor_all     0.0481
_refine_ls_R_factor_gt     0.0375
_refine_ls_wR_factor_gt     0.1043
_refine_ls_wR_factor_ref     0.1111
_refine_ls_goodness_of_fit_ref     1.041
_refine_ls_restrained_S_all     1.041
_refine_ls_number_reflns     7110
_refine_ls_number_parameters     177
_refine_ls_number_restraints     0
_refine_ls_hydrogen_treatment     mixed
_refine_ls_weighting_scheme     calc
_refine_ls_weighting_details
              'w=1/[\s^2^(Fo^2^)+(0.0597P)^2^+0.0585P] where P=(Fo^2^+2Fc^2^)/3'
_atom_sites_solution_hydrogens     mixed
_atom_sites_solution_primary     direct
_atom_sites_solution_secondary     ?
_refine_ls_shift/su_max     0.001
_refine_ls_shift/su_mean     0.000
_refine_diff_density_max     0.755
_refine_diff_density_min     -0.278
_refine_ls_extinction_method     none
_refine_ls_extinction_coef     .
loop_
    _atom_type_symbol
    _atom_type_description
    _atom_type_scat_dispersion_real
    _atom_type_scat_dispersion_imag
    _atom_type_scat_source
    'C' 'C' 0.0033 0.0016
                         'International Tables Vol C Tables 4.2.6.8 and 6.1.1.4'
    'H' 'H' 0.0000 0.0000
                         'International Tables Vol C Tables 4.2.6.8 and 6.1.1.4'
    'N' 'N' 0.0061 0.0033
                         'International Tables Vol C Tables 4.2.6.8 and 6.1.1.4'
    'O' 'O' 0.0106 0.0060
                         'International Tables Vol C Tables 4.2.6.8 and 6.1.1.4'
_computing_data_collection
;
APEX3 (Bruker, 2016)
;
_computing_cell_refinement
;
SAINT (Bruker, 2016)
;
_computing_data_reduction
;
SAINT (Bruker, 2016)
;
_computing_structure_solution
;
SHELXS97 (Sheldrick, 2008)
;
_computing_structure_refinement
;
<i>SHELXL2017/1</i> (Sheldrick, 2015)
;
_computing_molecular_graphics
;
Mercury (Macrae <i>et al.</i>, 2020)
;
_computing_publication_material
;
publCIF (Westrip, 2010)
;
loop_
    _atom_site_type_symbol
    _atom_site_label
    _atom_site_fract_x
    _atom_site_fract_y
    _atom_site_fract_z
    _atom_site_U_iso_or_equiv
    _atom_site_adp_type
    _atom_site_calc_flag
    _atom_site_occupancy
    _atom_site_disorder_assembly
    _atom_site_disorder_group
    O O1 0.69178(7) 0.25306(4) 0.22213(4) 0.01208(7) Uani d 1 . .
    O O2 0.80562(9) 0.79863(5) 0.13502(5) 0.02166(10) Uani d 1 . .
    O O3 0.94649(7) 0.84282(5) 0.32212(5) 0.01549(8) Uani d 1 . .
    O O4 0.74286(8) 0.55569(5) 0.80156(5) 0.01579(8) Uani d 1 . .
    O O5 0.54980(7) 0.15057(5) 0.63040(5) 0.01655(9) Uani d 1 . .
    O O6 0.76371(8) 0.07153(5) 0.47211(5) 0.01675(9) Uani d 1 . .
    N N1 0.84988(7) 0.76273(5) 0.25917(5) 0.01119(8) Uani d 1 . .
    N N2 0.78930(7) 0.69046(5) 0.57358(5) 0.01020(7) Uani d 1 . .
    H H2N 0.8235(15) 0.7816(11) 0.5253(10) 0.012 Uiso d 1 . .
    N N3 0.66942(7) 0.17087(5) 0.52301(5) 0.01052(7) Uani d 1 . .
    C C1 0.72020(8) 0.36104(5) 0.30173(5) 0.00923(8) Uani d 1 . .
    C C2 0.76108(8) 0.50980(6) 0.24458(5) 0.00986(8) Uani d 1 . .
    H H2A 0.768693 0.540555 0.142853 0.012 Uiso calc 1 . .
    C C3 0.79085(8) 0.61374(5) 0.33497(5) 0.00893(8) Uani d 1 . .
    C C4 0.77060(7) 0.58036(5) 0.48682(5) 0.00857(8) Uani d 1 . .
    C C5 0.72406(7) 0.43112(5) 0.54384(5) 0.00912(8) Uani d 1 . .
    H H5A 0.705143 0.401790 0.645627 0.011 Uiso calc 1 . .
    C C6 0.70546(7) 0.32621(5) 0.45315(5) 0.00893(8) Uani d 1 . .
    C C7 0.71005(9) 0.29652(6) 0.06650(6) 0.01309(9) Uani d 1 . .
    H H7A 0.840288 0.344280 0.034497 0.016 Uiso calc 1 . .
    H H7B 0.603451 0.368885 0.036447 0.016 Uiso calc 1 . .
    C C8 0.69258(11) 0.15636(7) 0.00051(7) 0.01860(11) Uani d 1 . .
    H H8A 0.799779 0.086200 0.030043 0.028 Uiso calc 1 . .
    H H8B 0.702903 0.181958 -0.105121 0.028 Uiso calc 1 . .
    H H8C 0.563670 0.109681 0.033650 0.028 Uiso calc 1 . .
    C C9 0.77619(8) 0.67490(6) 0.72252(5) 0.01021(8) Uani d 1 . .
    C C10 0.80679(9) 0.81975(6) 0.77720(6) 0.01351(9) Uani d 1 . .
    H H10A 0.805013 0.800989 0.882891 0.020 Uiso calc 1 . .
    H H10B 0.699950 0.890571 0.748418 0.020 Uiso calc 1 . .
    H H10C 0.935357 0.862121 0.735925 0.020 Uiso calc 1 . .
loop_
    _atom_site_aniso_label
    _atom_site_aniso_U_11
    _atom_site_aniso_U_22
    _atom_site_aniso_U_33
    _atom_site_aniso_U_12
    _atom_site_aniso_U_13
    _atom_site_aniso_U_23
    O1 0.01876(18) 0.00903(15) 0.00891(14) -0.00178(12) -0.00191(12)
                                                                    -0.00211(11)
    O2 0.0418(3) 0.01400(18) 0.00889(16) -0.00649(18) -0.00647(17) 0.00250(13)
    O3 0.0220(2) 0.01191(16) 0.01286(16) -0.00698(14) -0.00066(14) -0.00239(13)
    O4 0.0251(2) 0.01173(16) 0.00957(15) -0.00162(14) -0.00047(14) 0.00104(12)
    O5 0.01628(19) 0.01397(17) 0.01650(18) -0.00063(14) 0.00464(14) 0.00348(14)
    O6 0.0270(2) 0.00892(16) 0.01395(17) 0.00363(14) 0.00026(15) -0.00213(13)
    N1 0.01583(19) 0.00887(16) 0.00837(15) -0.00144(13) 0.00098(13) -0.00063(12)
    N2 0.01441(18) 0.00899(16) 0.00720(15) -0.00176(13) -0.00061(13)
                                                                    -0.00115(12)
    N3 0.01234(18) 0.00852(16) 0.01048(16) -0.00062(13) -0.00219(13)
                                                                    -0.00006(12)
    C1 0.01055(18) 0.00821(17) 0.00896(17) -0.00029(13) -0.00101(13)
                                                                    -0.00125(13)
    C2 0.01238(19) 0.00864(17) 0.00846(17) -0.00046(14) -0.00077(14)
                                                                    -0.00106(13)
    C3 0.01064(18) 0.00772(16) 0.00810(16) -0.00083(13) -0.00041(13)
                                                                    -0.00031(13)
    C4 0.00907(17) 0.00864(17) 0.00797(16) -0.00039(13) -0.00065(13)
                                                                    -0.00115(13)
    C5 0.01008(18) 0.00848(17) 0.00854(17) -0.00012(13) -0.00084(13)
                                                                    -0.00044(13)
    C6 0.00947(18) 0.00756(17) 0.00939(17) -0.00010(13) -0.00098(13)
                                                                    -0.00012(13)
    C7 0.0193(2) 0.01123(19) 0.00900(18) -0.00058(16) -0.00162(16) -0.00213(14)
    C8 0.0270(3) 0.0157(2) 0.0145(2) -0.0029(2) -0.0004(2) -0.00697(18)
    C9 0.01131(19) 0.01111(18) 0.00811(17) 0.00027(14) -0.00081(13) -0.00121(14)
    C10 0.0185(2) 0.0127(2) 0.00990(18) -0.00142(16) -0.00154(16) -0.00304(15)
_geom_special_details
;
 All esds (except the esd in the dihedral angle between two l.s. planes)
 are estimated using the full covariance matrix.  The cell esds are taken
 into account individually in the estimation of esds in distances, angles
 and torsion angles; correlations between esds in cell parameters are only
 used when they are defined by crystal symmetry.  An approximate (isotropic)
 treatment of cell esds is used for estimating esds involving l.s. planes.
;
loop_
    _geom_bond_atom_site_label_1
    _geom_bond_atom_site_label_2
    _geom_bond_site_symmetry_2
    _geom_bond_distance
    _geom_bond_publ_flag
    O1 C1 . 1.3451(6) ?
    O1 C7 . 1.4489(7) ?
    O2 N1 . 1.2214(6) ?
    O3 N1 . 1.2327(6) ?
    O4 C9 . 1.2225(7) ?
    O5 N3 . 1.2299(6) ?
    O6 N3 . 1.2228(6) ?
    N1 C3 . 1.4677(7) ?
    N2 C9 . 1.3798(7) ?
    N2 C4 . 1.3953(6) ?
    N2 H2N . 0.900(10) ?
    N3 C6 . 1.4698(7) ?
    C1 C2 . 1.3918(7) ?
    C1 C6 . 1.4036(7) ?
    C2 C3 . 1.3895(7) ?
    C2 H2A . 0.9500 ?
    C3 C4 . 1.4068(7) ?
    C4 C5 . 1.4031(7) ?
    C5 C6 . 1.3845(7) ?
    C5 H5A . 0.9500 ?
    C7 C8 . 1.5058(8) ?
    C7 H7A . 0.9900 ?
    C7 H7B . 0.9900 ?
    C8 H8A . 0.9800 ?
    C8 H8B . 0.9800 ?
    C8 H8C . 0.9800 ?
    C9 C10 . 1.5035(8) ?
    C10 H10A . 0.9800 ?
    C10 H10B . 0.9800 ?
    C10 H10C . 0.9800 ?
loop_
    _geom_angle_atom_site_label_1
    _geom_angle_atom_site_label_2
    _geom_angle_atom_site_label_3
    _geom_angle_site_symmetry_1
    _geom_angle_site_symmetry_3
    _geom_angle
    _geom_angle_publ_flag
    C1 O1 C7 . . 116.70(4) ?
    O2 N1 O3 . . 123.54(5) ?
    O2 N1 C3 . . 117.91(5) ?
    O3 N1 C3 . . 118.51(4) ?
    C9 N2 C4 . . 128.40(4) ?
    C9 N2 H2N . . 116.4(6) ?
    C4 N2 H2N . . 115.0(6) ?
    O6 N3 O5 . . 124.77(5) ?
    O6 N3 C6 . . 117.66(4) ?
    O5 N3 C6 . . 117.55(4) ?
    O1 C1 C2 . . 124.44(5) ?
    O1 C1 C6 . . 119.56(4) ?
    C2 C1 C6 . . 115.99(4) ?
    C3 C2 C1 . . 120.59(4) ?
    C3 C2 H2A . . 119.7 ?
    C1 C2 H2A . . 119.7 ?
    C2 C3 C4 . . 123.56(4) ?
    C2 C3 N1 . . 114.48(4) ?
    C4 C3 N1 . . 121.95(4) ?
    N2 C4 C5 . . 122.78(4) ?
    N2 C4 C3 . . 121.68(4) ?
    C5 C4 C3 . . 115.50(4) ?
    C6 C5 C4 . . 120.61(4) ?
    C6 C5 H5A . . 119.7 ?
    C4 C5 H5A . . 119.7 ?
    C5 C6 C1 . . 123.59(4) ?
    C5 C6 N3 . . 116.61(4) ?
    C1 C6 N3 . . 119.79(4) ?
    O1 C7 C8 . . 107.33(4) ?
    O1 C7 H7A . . 110.2 ?
    C8 C7 H7A . . 110.2 ?
    O1 C7 H7B . . 110.2 ?
    C8 C7 H7B . . 110.2 ?
    H7A C7 H7B . . 108.5 ?
    C7 C8 H8A . . 109.5 ?
    C7 C8 H8B . . 109.5 ?
    H8A C8 H8B . . 109.5 ?
    C7 C8 H8C . . 109.5 ?
    H8A C8 H8C . . 109.5 ?
    H8B C8 H8C . . 109.5 ?
    O4 C9 N2 . . 123.41(5) ?
    O4 C9 C10 . . 123.63(5) ?
    N2 C9 C10 . . 112.96(4) ?
    C9 C10 H10A . . 109.5 ?
    C9 C10 H10B . . 109.5 ?
    H10A C10 H10B . . 109.5 ?
    C9 C10 H10C . . 109.5 ?
    H10A C10 H10C . . 109.5 ?
    H10B C10 H10C . . 109.5 ?
loop_
    _geom_torsion_atom_site_label_1
    _geom_torsion_atom_site_label_2
    _geom_torsion_atom_site_label_3
    _geom_torsion_atom_site_label_4
    _geom_torsion_site_symmetry_1
    _geom_torsion_site_symmetry_2
    _geom_torsion_site_symmetry_3
    _geom_torsion_site_symmetry_4
    _geom_torsion
    _geom_torsion_publ_flag
    C7 O1 C1 C2 . . . . 1.43(8) ?
    C7 O1 C1 C6 . . . . -179.73(5) ?
    O1 C1 C2 C3 . . . . -179.20(5) ?
    C6 C1 C2 C3 . . . . 1.92(8) ?
    C1 C2 C3 C4 . . . . -3.97(8) ?
    C1 C2 C3 N1 . . . . 174.85(5) ?
    O2 N1 C3 C2 . . . . 23.69(7) ?
    O3 N1 C3 C2 . . . . -154.05(5) ?
    O2 N1 C3 C4 . . . . -157.47(6) ?
    O3 N1 C3 C4 . . . . 24.79(8) ?
    C9 N2 C4 C5 . . . . 3.18(9) ?
    C9 N2 C4 C3 . . . . -179.04(5) ?
    C2 C3 C4 N2 . . . . -175.80(5) ?
    N1 C3 C4 N2 . . . . 5.47(8) ?
    C2 C3 C4 C5 . . . . 2.13(8) ?
    N1 C3 C4 C5 . . . . -176.60(5) ?
    N2 C4 C5 C6 . . . . 179.44(5) ?
    C3 C4 C5 C6 . . . . 1.54(7) ?
    C4 C5 C6 C1 . . . . -3.56(8) ?
    C4 C5 C6 N3 . . . . 176.11(5) ?
    O1 C1 C6 C5 . . . . -177.20(5) ?
    C2 C1 C6 C5 . . . . 1.74(8) ?
    O1 C1 C6 N3 . . . . 3.14(7) ?
    C2 C1 C6 N3 . . . . -177.92(5) ?
    O6 N3 C6 C5 . . . . -136.01(5) ?
    O5 N3 C6 C5 . . . . 42.40(7) ?
    O6 N3 C6 C1 . . . . 43.67(7) ?
    O5 N3 C6 C1 . . . . -137.92(5) ?
    C1 O1 C7 C8 . . . . 174.56(5) ?
    C4 N2 C9 O4 . . . . -0.69(9) ?
    C4 N2 C9 C10 . . . . 179.41(5) ?
loop_
    _geom_hbond_atom_site_label_D
    _geom_hbond_atom_site_label_H
    _geom_hbond_atom_site_label_A
    _geom_hbond_site_symmetry_A
    _geom_hbond_distance_DH
    _geom_hbond_distance_HA
    _geom_hbond_distance_DA
    _geom_hbond_angle_DHA
    _geom_hbond_publ_flag
    N2 H2N O3 . 0.900(10) 2.015(10) 2.6875(6) 130.5(8) yes
    N2 H2N O6 1_565 0.900(10) 2.618(10) 3.4308(6) 150.5(8) yes
    C5 H5A O4 . 0.95 2.20 2.8386(7) 123 yes
    C8 H8A O2 1_545 0.98 2.63 3.3768(9) 133 yes
    C10 H10A O2 1_556 0.98 2.37 3.3367(7) 171 yes
    C10 H10B O5 1_565 0.98 2.65 3.5677(8) 155 yes
_shelx_space_group_comment
;
The symmetry employed for this shelxl refinement is uniquely defined
by the following loop, which should always be used as a source of
symmetry information in preference to the above space-group names.
They are only intended as comments.
;
_shelx_estimated_absorpt_T_min     0.961
_shelx_estimated_absorpt_T_max     0.988
_shelx_hkl_file
;
  -1   0   0   24.50    1.60
  -1   0   0   25.70    1.70
   1   0   0   21.30    1.70
   1   0   0   20.20    1.70
  -3   0   0   19.70    2.00
  -3   0   0   17.00    1.80
  -3   0   0   18.00    1.80
   3   0   0   22.80    2.10
   3   0   0   20.80    1.90
   3   0   0   23.60    2.10
  -4   0   0 4534.45  261.17
  -4   0   0 4274.37  261.17
   4   0   0 3742.23  261.17
   4   0   0 4222.28  261.47
   4   0   0 4369.76  261.17
   4   0   0 4283.57  261.27
   4   0   0 4384.76  261.17
  -5   0   0    3.60    1.30
  -5   0   0    3.90    1.60
  -5   0   0    3.90    1.40
   5   0   0    2.30    1.30
   5   0   0    3.60    1.70
   5   0   0    2.90    1.40
   5   0   0    6.70    1.30
  -6   0   0  106.59    7.50
  -6   0   0  103.39    7.30
  -6   0   0   96.29    7.60
   6   0   0  105.79    7.30
   6   0   0  100.99    8.00
   6   0   0  111.79    7.20
   6   0   0   97.69    7.50
   6   0   0  112.69    7.60
   7   0   0    1.10    2.20
   7   0   0    1.20    1.70
   7   0   0    0.30    1.70
   7   0   0    4.10    1.60
   8   0   0  123.99   10.00
   8   0   0  154.78   11.00
   8   0   0  141.69   10.10
  -9   0   0   30.90    3.30
   9   0   0   32.90    5.00
   9   0   0   29.90    4.00
   9   0   0   26.30    3.90
  10   0   0    4.90    3.70
  10   0   0    6.40    2.90
  10   0   0    4.60    2.70
  11   0   0   37.00    4.90
  11   0   0   28.90    5.50
  11   0   0   23.30    4.30
  12   0   0   69.29    9.70
  12   0   0   78.69    8.60
  12   0   0   40.70    6.00
  12  -1   0   -1.70    3.00
  12  -1   0   -3.90    3.70
  11  -1   0    0.20    3.70
  11  -1   0    5.90    3.30
  11  -1   0    4.90    3.10
  10  -1   0    1.50    2.60
  10  -1   0   -1.70    3.20
  10  -1   0    2.40    2.70
   9  -1   0   47.70    5.10
   9  -1   0   47.40    6.00
   9  -1   0   49.10    5.30
   8  -1   0  379.06   28.20
   8  -1   0  460.45   28.30
   8  -1   0  461.85   27.90
   8  -1   0  431.16   29.10
   8  -1   0  468.35   28.30
   7  -1   0   63.59    5.30
   7  -1   0   77.29    6.40
   7  -1   0   57.09    5.40
   7  -1   0   61.09    5.60
  -7   1   0   64.59    5.40
  -7   1   0   68.39    4.90
  -7   1   0   67.29    6.40
   6  -1   0 3180.38  228.18
   6  -1   0 3867.91  228.08
   6  -1   0 3770.82  227.78
   6  -1   0 3648.54  227.88
   6  -1   0 3480.45  227.88
   6  -1   0 3918.51  227.58
  -6   1   0 4065.69  227.98
  -6   1   0 3741.93  228.08
   5  -1   0    3.00    1.80
   5  -1   0    6.10    1.50
   5  -1   0    2.70    1.50
   5  -1   0    2.50    1.00
   5  -1   0    2.30    1.30
   5  -1   0    3.90    1.30
  -5   1   0    3.30    1.40
  -5   1   0    5.10    1.60
   4  -1   0 7564.84  448.76
   4  -1   0 7559.84  448.26
   4  -1   0 7273.87  448.46
   4  -1   0 6939.71  448.46
   4  -1   0 7454.05  448.36
  -4   1   0 7087.29  448.26
   3  -1   0    1.10    0.90
   3  -1   0   -0.90    0.60
   3  -1   0    0.70    0.90
   3  -1   0    0.70    1.00
  -3   1   0    0.70    0.80
   1  -1   0    1.70    0.50
   1  -1   0    1.30    0.60
  -1   1   0    0.60    0.50
   0  -1   0 1405.56   86.19
  -1  -1   0    4.60    0.60
   1   1   0    5.00    0.70
  -2  -1   0 2239.18  138.69
  -2  -1   0 2242.98  138.79
  -2  -1   0 2317.27  138.59
   2   1   0 2246.78  138.69
  -3  -1   0    7.30    1.10
  -3  -1   0    5.20    0.80
   3   1   0    4.90    1.10
   3   1   0    3.40    0.80
   3   1   0    6.40    1.20
   3   1   0    7.10    1.20
  -4  -1   0  746.63   45.40
  -4  -1   0  736.73   45.50
   4   1   0  669.53   45.60
   4   1   0  758.72   45.60
   4   1   0  752.02   45.50
   4   1   0  748.63   45.80
  -5  -1   0    2.30    1.50
  -5  -1   0    2.20    1.20
  -5  -1   0    2.50    1.00
   5   1   0    2.40    1.60
   5   1   0    0.70    1.20
   5   1   0   -0.30    1.00
   5   1   0    1.30    1.30
  -6  -1   0  857.01   54.19
  -6  -1   0  876.81   53.79
  -6  -1   0  796.92   53.99
   6   1   0  869.31   53.99
   6   1   0  888.51   54.19
   6   1   0  947.81   54.69
   6   1   0  852.31   54.09
  -7  -1   0   17.30    2.60
   7   1   0   22.80    3.40
   7   1   0   16.60    2.70
   7   1   0   17.30    2.40
   7   1   0   13.10    2.60
  -8  -1   0   -2.20    1.80
   8   1   0    4.40    2.20
   8   1   0   -0.80    1.80
   8   1   0   -2.90    2.10
   9   1   0    7.40    2.70
   9   1   0    7.50    3.40
   9   1   0    9.30    2.80
  10   1   0   65.19    6.90
  10   1   0   83.99    8.40
  10   1   0   72.59    7.20
  11   1   0   10.60    4.10
  11   1   0    1.00    3.00
  11   1   0    3.80    3.10
  12   1   0   35.50    5.20
  12   1   0   37.20    5.20
  12   1   0   24.60    5.60
  12  -2   0  122.09   12.30
  12  -2   0  138.59   11.10
  11  -2   0   27.10    5.60
  11  -2   0   36.40    5.20
  11  -2   0   24.80    4.60
  10  -2   0  596.14   38.50
  10  -2   0  604.74   37.70
  10  -2   0  544.25   37.30
   9  -2   0   18.00    4.20
   9  -2   0   14.50    3.20
   9  -2   0   13.60    3.00
   9  -2   0    9.80    2.20
   8  -2   0 2084.79  122.29
   8  -2   0 1958.30  122.59
   8  -2   0 1891.71  123.09
   8  -2   0 1978.30  122.29
   7  -2   0    6.40    1.80
   7  -2   0    2.80    2.50
   7  -2   0    5.50    1.80
   7  -2   0    1.30    2.00
  -7   2   0    2.50    1.80
  -7   2   0    4.70    2.30
   6  -2   0 1362.76   83.19
   6  -2   0 1371.26   83.89
   6  -2   0 1276.97   83.29
   6  -2   0 1287.57   83.19
   6  -2   0 1429.76   83.59
  -6   2   0 1297.87   83.39
  -6   2   0 1410.16   83.59
   5  -2   0   18.00    2.30
   5  -2   0   14.90    1.90
   5  -2   0    9.80    2.20
   5  -2   0   16.60    2.00
   5  -2   0   14.50    1.90
  -5   2   0   13.80    2.20
  -5   2   0   14.10    2.20
   4  -2   0 2351.96  161.38
   4  -2   0 2654.63  161.08
   4  -2   0 2623.14  161.08
   4  -2   0 2671.83  161.28
   4  -2   0 2628.84  161.08
  -4   2   0 2726.03  161.28
  -4   2   0 2706.53  161.28
   3  -2   0  451.95   26.40
   3  -2   0  436.96   26.30
   3  -2   0  438.66   26.30
   3  -2   0  397.46   26.20
  -3   2   0  392.06   26.20
   2  -2   0  788.12   54.09
   2  -2   0  968.60   54.09
   1  -2   0 1391.16   85.39
   0  -2   0 6223.28  381.76
  -1  -2   0  643.84   39.50
  -1  -2   0  659.73   39.40
   1   2   0  620.24   39.50
  -2  -2   0   43.40    3.30
   2   2   0   44.90    3.20
   2   2   0   47.90    3.60
   2   2   0   50.59    3.40
  -3  -2   0  511.45   31.70
   3   2   0  501.85   31.80
   3   2   0  505.95   31.80
   3   2   0  524.85   31.80
  -4  -2   0  192.88   12.10
  -4  -2   0  181.08   11.70
   4   2   0  188.38   12.00
   4   2   0  190.68   12.20
   4   2   0  182.08   12.10
   4   2   0  192.58   12.20
   4   2   0  186.28   12.40
  -5  -2   0  304.97   18.00
  -5  -2   0  291.57   18.40
  -5  -2   0  304.17   18.60
   5   2   0  281.67   18.50
   5   2   0  285.47   18.80
   5   2   0  268.77   18.40
   5   2   0  281.27   18.10
   5   2   0  285.67   18.30
  -6  -2   0  201.98   13.20
  -6  -2   0  205.28   13.40
   6   2   0  206.38   13.40
   6   2   0  186.58   13.30
   6   2   0  192.88   13.00
   6   2   0  210.48   13.80
  -7  -2   0   89.89    6.20
   7   2   0   64.39    6.10
   7   2   0   83.79    6.40
   7   2   0   80.29    6.00
   7   2   0   76.19    6.90
  -8  -2   0   32.50    3.70
   8   2   0   22.90    3.60
   8   2   0   35.50    3.90
   8   2   0   26.50    4.30
  -9  -2   0   39.40    4.30
   9   2   0   28.80    4.10
   9   2   0   30.20    4.90
   9   2   0   29.20    4.10
  10   2   0   75.49    7.20
  10   2   0   78.09    8.40
  10   2   0   77.09    7.40
  11   2   0   -4.20    3.20
  11   2   0   -1.80    2.80
  11   2   0    5.00    3.00
  12   2   0   -4.60    3.80
  12   2   0   -2.60    3.10
  12   2   0    2.60    3.20
  11  -3   0    1.20    3.10
  11  -3   0    9.20    4.20
  10  -3   0  233.58   17.70
  10  -3   0  276.77   17.60
   9  -3   0   41.10    5.30
   9  -3   0   50.79    6.40
   9  -3   0   51.19    5.10
   8  -3   0   -0.50    1.80
   8  -3   0   -1.70    1.80
   8  -3   0   -1.30    2.30
   8  -3   0    0.50    2.70
  -8   3   0    5.70    2.30
   7  -3   0   10.50    2.60
   7  -3   0    4.70    2.00
   7  -3   0   10.50    2.20
   7  -3   0    9.10    2.20
   7  -3   0    7.20    2.80
  -7   3   0    7.90    2.40
  -7   3   0    7.60    2.50
   6  -3   0    8.40    1.90
   6  -3   0    7.90    1.90
   6  -3   0    8.20    2.20
   6  -3   0    4.10    2.20
   6  -3   0   12.30    1.90
  -6   3   0   14.00    2.40
  -6   3   0    8.30    2.30
   5  -3   0   13.00    2.30
   5  -3   0   12.40    2.40
   5  -3   0   16.10    2.00
   5  -3   0   12.70    2.00
   5  -3   0   13.10    1.90
  -5   3   0   16.70    2.30
  -5   3   0   13.90    2.40
   4  -3   0  894.51   54.19
   4  -3   0  929.21   54.69
   4  -3   0  809.72   54.09
   4  -3   0  843.72   54.19
  -4   3   0  910.21   54.49
   3  -3   0   37.50    3.10
   3  -3   0   41.00    3.10
   3  -3   0   40.60    3.00
  -3   3   0   40.10    3.50
  -3   3   0   36.40    3.00
   2  -3   0 1974.30  118.49
   2  -3   0 1885.91  118.59
   1  -3   0   -0.70    0.50
   0  -3   0 2856.91  175.18
  -1  -3   0   23.70    2.00
  -1  -3   0   21.30    1.80
   1   3   0   21.80    1.90
  -2  -3   0    0.90    0.80
  -2  -3   0    1.70    0.70
   2   3   0    2.50    0.90
   2   3   0    0.80    0.60
  -3  -3   0   78.19    5.40
   3   3   0   73.89    5.50
   3   3   0   81.09    5.50
   3   3   0   70.49    5.60
   3   3   0   84.39    5.40
   3   3   0   85.59    5.60
  -4  -3   0  331.67   21.60
   4   3   0  327.37   21.40
   4   3   0  341.67   21.70
   4   3   0  373.76   22.00
   4   3   0  346.57   21.70
   4   3   0  325.97   21.50
   4   3   0  357.66   21.70
  -5  -3   0   33.70    3.40
  -5  -3   0   33.60    3.20
   5   3   0   31.00    3.20
   5   3   0   30.20    3.20
   5   3   0   34.80    2.90
   5   3   0   41.20    3.80
   5   3   0   26.50    3.10
   5   3   0   35.50    3.10
  -6  -3   0   49.20    3.90
   6   3   0   31.50    4.20
   6   3   0   37.30    3.90
   6   3   0   50.79    3.90
   6   3   0   43.40    4.00
  -7  -3   0   11.50    2.30
   7   3   0   21.10    2.90
   7   3   0   17.40    3.10
   7   3   0   12.90    2.60
   7   3   0   15.50    2.30
  -8  -3   0  117.49    8.70
   8   3   0  116.09    9.50
   8   3   0  115.89    9.10
   8   3   0  117.69    9.00
  -9  -3   0    5.30    2.40
   9   3   0   -0.40    2.30
   9   3   0    2.10    2.30
   9   3   0    1.80    2.80
 -10  -3   0   36.90    4.70
  10   3   0   38.30    5.00
  10   3   0   38.90    5.80
  10   3   0   28.70    4.40
  11   3   0    0.90    2.80
  11   3   0    2.40    3.80
  11   3   0    8.60    3.30
  12   3   0   13.70    3.70
  12   3   0    9.00    3.80
  12   3   0   12.00    4.60
  11  -4   0   15.10    5.00
  11  -4   0   22.90    4.40
  10  -4   0    0.80    3.60
  10  -4   0    1.60    2.90
   9  -4   0    7.10    3.60
   9  -4   0   12.70    3.50
   9  -4   0   10.00    2.80
   8  -4   0    0.50    2.30
   8  -4   0    0.90    2.00
   8  -4   0   -1.00    2.80
   8  -4   0   -1.80    1.90
  -8   4   0    1.40    2.30
  -8   4   0    1.10    1.80
   7  -4   0   90.39    7.70
   7  -4   0  103.59    7.40
   7  -4   0   94.49    7.30
   7  -4   0   89.59    8.20
  -7   4   0  107.59    8.00
  -7   4   0  100.39    8.00
   6  -4   0    5.80    2.00
   6  -4   0   -0.20    1.80
   6  -4   0    2.10    1.60
   6  -4   0    1.50    1.50
   6  -4   0    1.80    1.40
  -6   4   0    3.40    1.50
  -6   4   0    0.30    2.00
  -6   4   0    3.10    2.10
   5  -4   0  208.78   14.50
   5  -4   0  235.48   14.90
   5  -4   0  219.68   14.40
   5  -4   0  215.78   14.50
   5  -4   0  216.08   15.10
  -5   4   0  226.98   14.90
  -5   4   0  258.67   14.60
  -5   4   0  212.78   15.00
   4  -4   0   75.19    5.50
   4  -4   0   72.59    5.20
   4  -4   0   66.59    5.10
   4  -4   0   74.49    5.80
  -4   4   0   65.99    5.10
  -4   4   0   75.39    5.60
   3  -4   0  430.46   26.50
   3  -4   0  420.36   26.00
   3  -4   0  364.36   26.10
  -3   4   0  392.26   26.30
  -3   4   0  479.45   26.10
   2  -4   0 1562.24   94.59
  -2   4   0 1547.35   94.79
  -2   4   0 1505.65   94.59
   1  -4   0 1326.77   80.49
   1  -4   0 1323.57   80.49
  -1   4   0 1274.87   80.49
   0  -4   0  728.73   45.80
   0  -4   0  761.22   45.80
   0   4   0  737.23   45.90
  -1  -4   0 2840.92  182.88
  -1  -4   0 3087.89  182.78
   1   4   0 2799.52  182.98
   1   4   0 2961.90  182.88
   1   4   0 3218.88  183.08
  -2  -4   0  410.36   26.00
  -2  -4   0  408.46   26.20
   2   4   0  461.45   26.30
   2   4   0  419.76   26.40
   2   4   0  401.36   26.10
  -3  -4   0  879.91   55.69
   3   4   0  955.30   56.09
   3   4   0  888.21   55.69
   3   4   0  915.91   55.79
   3   4   0  866.91   55.79
  -4  -4   0  228.98   14.20
  -4  -4   0  217.68   14.00
   4   4   0  217.68   14.00
   4   4   0  203.18   14.10
   4   4   0  232.88   14.50
   4   4   0  205.88   14.20
  -5  -4   0  130.09    8.60
  -5  -4   0  122.79    8.70
   5   4   0  133.99    9.10
   5   4   0  123.09    8.40
   5   4   0  125.99    8.70
   5   4   0  116.69    8.60
   5   4   0  116.99    8.70
  -6  -4   0  195.88   12.70
   6   4   0  185.48   12.80
   6   4   0  191.08   12.90
   6   4   0  186.58   12.90
   6   4   0  197.08   13.40
   6   4   0  183.68   12.50
  -7  -4   0   -1.00    1.60
   7   4   0    1.30    1.90
   7   4   0   -1.00    1.70
   7   4   0    0.80    2.10
  -8  -4   0  222.88   14.00
   8   4   0  220.68   14.20
   8   4   0  191.28   14.70
   8   4   0  177.48   13.80
  -9  -4   0    4.70    2.40
   9   4   0    2.30    3.00
   9   4   0    7.70    2.80
   9   4   0    7.20    2.70
 -10  -4   0   31.60    4.40
  10   4   0   29.30    4.50
  10   4   0   35.30    4.60
  10   4   0   26.80    5.10
  11   4   0    1.80    2.90
  11   4   0    2.70    3.90
  11   4   0    3.20    2.90
  11  -5   0    7.50    3.60
  10  -5   0    3.60    3.90
  10  -5   0    2.50    3.30
   9  -5   0    8.20    3.80
   9  -5   0   13.20    3.60
  -9   5   0   13.20    3.50
   8  -5   0    0.80    2.40
   8  -5   0   -1.40    1.90
   8  -5   0    0.60    3.00
  -8   5   0    7.30    2.80
  -8   5   0   -2.90    2.20
   7  -5   0   -0.40    2.10
   7  -5   0    3.20    2.60
   7  -5   0    0.80    1.80
  -7   5   0   -0.70    2.20
  -7   5   0    2.90    1.80
  -7   5   0    1.90    2.30
   6  -5   0  100.69    7.30
   6  -5   0  114.59    8.30
   6  -5   0   97.09    7.60
  -6   5   0   96.59    7.80
  -6   5   0   92.19    7.10
  -6   5   0   85.99    7.60
   5  -5   0    1.50    1.70
   5  -5   0   -0.70    1.40
   5  -5   0    0.50    1.70
   5  -5   0   -0.10    1.10
  -5   5   0    1.00    1.30
  -5   5   0    0.80    1.80
   4  -5   0  168.38   11.70
   4  -5   0  165.48   11.20
   4  -5   0  181.58   11.00
  -4   5   0  166.08   11.40
  -4   5   0  158.58   11.00
   3  -5   0   29.20    2.40
   3  -5   0   23.10    2.50
   3  -5   0   21.20    3.00
  -3   5   0   21.90    2.60
  -3   5   0   24.60    2.40
   2  -5   0  256.37   16.10
  -2   5   0  248.38   16.00
  -2   5   0  253.37   16.20
   1  -5   0  339.87   20.90
   1  -5   0  346.97   20.80
  -1   5   0  312.87   20.90
  -1   5   0  327.17   20.80
   0  -5   0  159.88    9.60
   0  -5   0  151.28    9.70
   0   5   0  142.89    9.80
   0   5   0  142.99    9.70
  -1  -5   0   15.00    1.50
   1   5   0    8.60    1.70
   1   5   0   14.20    1.80
   1   5   0   13.00    1.60
  -2  -5   0  335.27   20.10
  -2  -5   0  336.27   20.30
   2   5   0  283.07   20.20
   2   5   0  325.17   20.60
   2   5   0  321.97   20.20
   2   5   0  325.17   20.40
  -3  -5   0   71.49    5.30
  -3  -5   0   71.29    5.40
   3   5   0   80.09    5.40
   3   5   0   67.89    5.60
   3   5   0   72.89    5.20
  -4  -5   0   19.90    2.50
  -4  -5   0   22.60    2.40
   4   5   0   14.80    2.30
   4   5   0   16.20    2.10
   4   5   0   17.50    2.40
   4   5   0   21.70    2.90
   4   5   0   18.60    2.30
  -5  -5   0  119.09    8.10
  -5  -5   0  120.29    8.30
   5   5   0  111.19    7.90
   5   5   0  107.59    8.20
   5   5   0  115.19    8.30
   5   5   0  114.89    8.60
   5   5   0  116.19    8.20
  -6  -5   0  878.61   53.19
   6   5   0  716.43   53.19
   6   5   0  918.61   53.39
   6   5   0  895.21   52.99
   6   5   0  892.71   53.89
   6   5   0  817.42   53.29
  -7  -5   0    4.90    2.00
   7   5   0    6.70    2.30
   7   5   0    1.10    2.40
   7   5   0   10.40    2.40
  -8  -5   0   65.89    5.80
   8   5   0   60.69    6.80
   8   5   0   64.59    6.00
   8   5   0   56.29    5.90
  -9  -5   0   52.19    5.60
   9   5   0   49.99    5.80
   9   5   0   55.09    5.70
   9   5   0   59.99    6.90
 -10  -5   0    2.50    2.40
  10   5   0    2.10    2.70
  10   5   0   -0.20    3.00
  10   5   0    4.40    3.60
  11   5   0   52.09    7.30
  11   5   0   44.70    6.10
  11   5   0   53.89    6.10
  11  -6   0   21.00    4.60
  10  -6   0    0.00    3.20
   9  -6   0    4.60    3.10
   9  -6   0    8.20    3.80
  -9   6   0    4.20    3.10
   8  -6   0   78.09    8.00
   8  -6   0   80.59    8.00
   8  -6   0   71.49    7.00
   8  -6   0   64.99    6.30
  -8   6   0   66.89    7.10
   7  -6   0   22.30    4.20
   7  -6   0   33.40    4.20
   7  -6   0   27.80    3.50
  -7   6   0   33.20    4.40
  -7   6   0   28.30    3.30
  -7   6   0   24.50    4.00
   6  -6   0    6.00    2.30
   6  -6   0    6.80    2.60
   6  -6   0    6.20    2.00
  -6   6   0    8.20    2.00
  -6   6   0    9.20    2.80
  -6   6   0    3.30    2.20
   5  -6   0   76.19    5.60
   5  -6   0   68.19    6.00
   5  -6   0   77.09    6.30
   5  -6   0   89.39    6.90
  -5   6   0   87.89    6.60
  -5   6   0   69.59    5.80
   4  -6   0   62.89    4.40
   4  -6   0   54.09    4.50
   4  -6   0   48.90    5.10
  -4   6   0   49.10    4.30
  -4   6   0   56.79    4.90
   3  -6   0  174.88   11.00
   3  -6   0  180.98   11.50
   3  -6   0  162.18   10.70
  -3   6   0  152.48   10.70
  -3   6   0  137.89   11.20
  -3   6   0  179.38   11.20
   2  -6   0  150.18    9.80
   2  -6   0  154.08    9.80
   2  -6   0  162.58   10.30
  -2   6   0  134.19    9.90
  -2   6   0  136.49    9.70
   1  -6   0   -0.10    0.90
   1  -6   0    0.70    1.10
  -1   6   0    4.10    1.30
  -1   6   0    0.50    1.20
  -1   6   0    0.00    1.10
   0  -6   0  347.57   21.20
   0  -6   0  339.77   21.10
   0   6   0  335.07   21.50
   0   6   0  311.47   21.30
   0   6   0  346.27   21.30
  -1  -6   0   29.40    2.90
  -1  -6   0   31.40    2.70
   1   6   0   29.60    3.00
   1   6   0   31.80    3.10
   1   6   0   37.20    3.30
  -2  -6   0   73.19    5.20
   2   6   0   76.79    5.70
   2   6   0   72.39    5.60
   2   6   0   78.89    5.40
  -3  -6   0    0.70    0.90
  -3  -6   0    1.10    1.20
  -3  -6   0   -0.20    1.20
   3   6   0    1.50    1.30
   3   6   0    0.30    1.40
   3   6   0   -0.10    1.50
   3   6   0    1.90    1.10
   3   6   0   -0.30    1.20
  -4  -6   0  134.69    9.70
  -4  -6   0  143.19    9.50
   4   6   0  135.39    9.60
   4   6   0  138.99    9.60
   4   6   0  135.19    9.60
   4   6   0  146.39   10.00
   4   6   0  141.49    9.40
  -5  -6   0  122.09    8.80
   5   6   0  129.29    8.70
   5   6   0  120.49    8.90
   5   6   0  128.49    9.10
   5   6   0  122.89    9.00
   5   6   0  130.69    9.40
  -6  -6   0   64.89    5.90
   6   6   0   75.19    6.20
   6   6   0   77.29    6.10
   6   6   0   72.49    5.60
   6   6   0   74.89    6.00
   6   6   0   63.99    6.50
  -7  -6   0  321.97   20.50
   7   6   0  319.57   20.70
   7   6   0  296.97   20.60
   7   6   0  316.47   21.30
   7   6   0  302.47   20.60
  -8  -6   0  229.08   14.20
   8   6   0  155.98   14.50
   8   6   0  220.68   14.30
   8   6   0  213.68   14.40
  -9  -6   0   97.29    8.00
   9   6   0   95.89    8.10
   9   6   0   82.79    8.70
   9   6   0   93.49    8.50
 -10  -6   0   11.40    3.20
  10   6   0   10.90    3.30
  10   6   0   14.90    4.40
  10   6   0   16.90    4.00
  11   6   0   11.10    4.00
  11   6   0   16.10    4.80
  11   6   0   12.00    3.50
  10  -7   0   -3.50    2.90
   9  -7   0   -3.60    2.40
  -9   7   0   -3.10    3.10
   8  -7   0   89.99    9.90
   8  -7   0  104.69   10.30
   8  -7   0  101.39    8.80
  -8   7   0  111.29    9.30
   7  -7   0    2.00    2.30
   7  -7   0    1.70    2.70
   7  -7   0   -0.90    2.10
  -7   7   0    1.20    2.60
  -7   7   0    3.30    3.00
   6  -7   0  104.49    9.40
   6  -7   0  118.09    8.70
   6  -7   0  134.09    9.20
  -6   7   0  111.09    8.40
  -6   7   0  121.19    9.20
  -6   7   0  113.09    9.50
   5  -7   0    1.00    2.20
   5  -7   0    0.10    1.70
  -5   7   0   -0.80    2.10
  -5   7   0    0.60    1.50
   4  -7   0    8.50    2.00
   4  -7   0    9.10    1.60
   4  -7   0    6.50    2.40
  -4   7   0   10.40    2.40
  -4   7   0    9.10    1.90
   3  -7   0   26.40    3.00
   3  -7   0   27.60    2.90
   3  -7   0   32.40    2.90
   3  -7   0   25.00    3.50
  -3   7   0   23.30    3.10
  -3   7   0   26.20    3.50
  -3   7   0   30.00    3.00
   2  -7   0  318.27   24.40
   2  -7   0  379.96   24.00
   2  -7   0  388.76   24.10
  -2   7   0  395.96   24.30
  -2   7   0  385.66   24.00
  -2   7   0  412.66   24.60
   1  -7   0   -0.90    1.10
   1  -7   0    1.10    1.20
  -1   7   0    0.90    1.50
  -1   7   0    1.10    1.40
  -1   7   0   -2.50    1.20
   0  -7   0  130.59    9.20
   0  -7   0  136.09    9.10
   0   7   0  140.89    9.50
   0   7   0  148.69    9.70
   0   7   0  130.79    9.30
  -1  -7   0  284.57   18.70
  -1  -7   0  298.17   18.90
  -1  -7   0  334.47   19.20
   1   7   0  297.97   19.30
   1   7   0  304.87   19.10
   1   7   0  264.47   19.00
  -2  -7   0    2.30    1.40
  -2  -7   0    1.50    1.20
  -2  -7   0    0.70    1.00
   2   7   0   -0.80    1.40
   2   7   0    1.00    1.20
   2   7   0    1.90    1.40
   2   7   0    0.80    1.50
  -3  -7   0  594.84   35.40
  -3  -7   0  596.94   36.00
  -3  -7   0  594.54   35.80
   3   7   0  586.04   35.90
   3   7   0  588.44   35.70
   3   7   0  609.54   35.90
   3   7   0  491.25   35.70
   3   7   0  500.45   36.10
  -4  -7   0  137.39    9.70
  -4  -7   0  141.09    9.50
   4   7   0  140.89    9.70
   4   7   0  127.39    9.60
   4   7   0  129.59    9.30
   4   7   0  132.99    9.60
   4   7   0  146.59   10.10
  -5  -7   0  486.25   31.70
   5   7   0  524.65   31.60
   5   7   0  496.55   31.80
   5   7   0  505.15   31.90
   5   7   0  477.65   32.20
   5   7   0  511.65   31.90
  -6  -7   0  273.87   18.10
   6   7   0  277.97   18.30
   6   7   0  217.38   18.40
   6   7   0  327.77   18.60
   6   7   0  286.07   18.20
  -7  -7   0   33.10    4.00
   7   7   0   35.40    4.40
   7   7   0   28.20    4.60
   7   7   0   35.30    4.20
   7   7   0   36.70    4.40
  -8  -7   0    6.60    2.50
   8   7   0    3.50    2.70
   8   7   0    7.30    3.20
   8   7   0    3.90    2.40
  -9  -7   0   -2.00    2.10
   9   7   0    2.50    2.80
   9   7   0    1.20    3.20
   9   7   0    1.30    2.50
  10   7   0   -3.50    2.40
  10   7   0   -1.80    3.00
  10   7   0    0.40    3.50
  11   7   0    5.40    4.00
  11   7   0   -4.10    3.00
  11   7   0   -2.00    2.60
  10  -8   0   20.60    4.50
   9  -8   0   19.20    4.20
  -9   8   0   16.20    4.50
   8  -8   0    2.20    2.80
  -8   8   0    6.00    3.30
   7  -8   0    1.30    2.40
   7  -8   0    5.80    2.50
  -7   8   0    4.40    3.10
  -7   8   0    1.30    2.90
   6  -8   0  258.97   16.90
   6  -8   0  229.08   17.20
  -6   8   0  280.27   17.60
  -6   8   0  238.58   17.60
  -6   8   0  252.37   16.70
   5  -8   0    0.70    1.80
   5  -8   0   -2.50    1.60
   5  -8   0   -1.00    2.20
  -5   8   0   -0.80    1.60
  -5   8   0    0.90    2.20
  -5   8   0   -2.30    2.40
   4  -8   0  202.48   13.10
   4  -8   0  174.98   12.10
   4  -8   0  155.58   12.10
  -4   8   0  174.48   12.00
  -4   8   0  186.08   12.60
   3  -8   0    2.50    1.70
   3  -8   0    4.20    1.50
   3  -8   0    1.60    2.20
   3  -8   0    1.50    1.60
  -3   8   0    1.10    1.60
  -3   8   0    2.70    1.80
  -3   8   0    3.70    2.30
   2  -8   0 1148.09   70.79
   2  -8   0 1156.28   70.79
  -2   8   0  968.70   70.89
  -2   8   0 1198.38   70.79
  -2   8   0 1237.78   71.39
   1  -8   0  131.19    9.20
   1  -8   0  139.79    9.30
  -1   8   0  134.39    9.60
  -1   8   0  133.39    9.40
  -1   8   0  135.99    9.80
   0  -8   0  535.75   34.20
   0  -8   0  522.55   34.30
   0   8   0  531.95   34.40
   0   8   0  571.64   34.90
   0   8   0  571.74   34.60
  -1  -8   0   41.40    3.40
  -1  -8   0   34.40    3.50
   1   8   0   39.10    3.60
   1   8   0   32.00    3.70
   1   8   0   47.90    4.40
   1   8   0   42.10    4.10
  -2  -8   0  163.38   11.30
  -2  -8   0  175.28   11.70
  -2  -8   0  184.18   12.00
   2   8   0  173.28   11.60
   2   8   0  181.18   12.20
   2   8   0  173.58   11.80
   2   8   0  170.18   11.90
  -3  -8   0    2.90    1.40
  -3  -8   0    3.90    1.20
  -3  -8   0    1.10    1.70
   3   8   0    6.10    1.60
   3   8   0    2.70    1.80
   3   8   0   -1.20    1.70
   3   8   0    4.70    2.00
   3   8   0    2.90    1.70
  -4  -8   0  329.57   21.30
   4   8   0  309.77   21.10
   4   8   0  324.67   21.50
   4   8   0  324.07   22.00
   4   8   0  370.06   21.70
   4   8   0  325.57   21.60
  -5  -8   0  201.78   13.20
   5   8   0  191.58   12.90
   5   8   0  178.68   13.20
   5   8   0  187.98   13.30
   5   8   0  194.58   13.40
   5   8   0  204.58   14.10
  -6  -8   0   45.00    4.50
   6   8   0   35.40    4.40
   6   8   0   44.60    4.60
   6   8   0   41.20    4.90
   6   8   0   36.90    5.10
  -7  -8   0  116.29    8.90
   7   8   0   97.79    9.50
   7   8   0  124.99    9.50
   7   8   0  119.69    9.20
   7   8   0  117.39    9.00
  -8  -8   0   -5.80    2.10
   8   8   0    3.30    3.00
   8   8   0   -1.40    2.30
   8   8   0    1.90    2.70
  -9  -8   0    1.00    2.40
   9   8   0    0.70    2.60
   9   8   0    0.70    3.30
   9   8   0   -0.50    2.80
  10   8   0    1.90    2.80
  10   8   0    4.30    3.50
  10   8   0    7.10    4.00
  10  -9   0    5.00    3.70
   9  -9   0    2.20    3.20
  -9   9   0    0.20    3.70
   8  -9   0  195.98   15.40
  -8   9   0  231.38   16.40
   7  -9   0    6.30    2.70
   7  -9   0    8.50    2.80
   7  -9   0   14.50    3.40
  -7   9   0   10.00    3.60
  -7   9   0   13.30    4.00
   6  -9   0   39.50    4.70
   6  -9   0   48.80    5.40
   6  -9   0   48.20    4.90
  -6   9   0   48.20    6.00
  -6   9   0   45.90    5.50
   5  -9   0   21.10    3.30
   5  -9   0   25.20    3.50
  -5   9   0   18.40    3.50
  -5   9   0   24.70    3.30
  -5   9   0   21.60    4.00
   4  -9   0  100.39    7.40
   4  -9   0   96.99    7.50
  -4   9   0   97.19    8.00
  -4   9   0   87.99    7.30
   3  -9   0    2.80    1.60
   3  -9   0   -0.10    1.70
   3  -9   0    1.50    1.60
  -3   9   0   -0.90    1.60
  -3   9   0   -1.40    1.80
   2  -9   0    6.20    1.90
   2  -9   0    9.30    2.10
  -2   9   0   11.10    2.60
  -2   9   0    4.90    2.30
  -2   9   0    6.50    2.10
   1  -9   0   51.99    4.40
   1  -9   0   51.09    4.70
  -1   9   0   52.59    4.80
  -1   9   0   43.20    4.80
  -1   9   0   59.19    5.40
   0  -9   0   83.49    5.80
   0  -9   0   80.09    6.20
   0   9   0   72.89    6.20
   0   9   0   79.89    6.40
   0   9   0   73.69    6.70
  -1  -9   0  132.19   10.10
  -1  -9   0  153.28    9.90
   1   9   0  154.58   10.50
   1   9   0  141.89   10.70
   1   9   0  151.18   10.10
   1   9   0  150.48   10.40
  -2  -9   0   61.19    5.30
  -2  -9   0   62.39    4.90
  -2  -9   0   71.49    5.70
   2   9   0   66.49    5.60
   2   9   0   63.39    5.60
   2   9   0   57.29    5.20
   2   9   0   67.49    6.10
  -3  -9   0  131.69    8.90
  -3  -9   0  133.89    9.70
  -3  -9   0  138.19    9.40
   3   9   0  134.89    9.30
   3   9   0  121.89    9.60
   3   9   0  135.99    9.70
   3   9   0  131.09    9.60
  -4  -9   0  103.49    7.90
   4   9   0  108.19    8.30
   4   9   0   95.99    8.00
   4   9   0  116.39    8.90
   4   9   0  101.99    8.20
   4   9   0  109.29    7.80
  -5  -9   0    1.80    1.90
   5   9   0    0.60    2.00
   5   9   0    1.40    2.50
   5   9   0   -2.40    2.10
   5   9   0    0.40    2.20
  -6  -9   0   -0.20    2.00
   6   9   0   -0.30    2.20
   6   9   0    0.80    2.30
   6   9   0    0.60    2.80
   6   9   0   -1.00    2.20
  -7  -9   0  211.78   14.50
   7   9   0  212.68   14.90
   7   9   0  208.98   14.60
   7   9   0  182.68   14.60
   7   9   0  213.18   15.70
  -8  -9   0    0.70    2.30
   8   9   0    1.60    3.40
   8   9   0    5.80    3.00
   8   9   0    1.20    2.60
   9   9   0  180.08   14.10
   9   9   0  151.28   12.70
   9   9   0  160.78   12.40
  10   9   0   20.80    4.10
  10   9   0   22.10    5.40
  10   9   0   10.70    4.10
   9 -10   0   69.59    7.70
   8 -10   0   13.20    4.00
  -8  10   0   20.50    4.80
   7 -10   0  175.58   13.70
   7 -10   0  212.38   13.80
   7 -10   0  166.08   14.00
  -7  10   0  189.98   14.50
  -7  10   0  221.68   15.40
   6 -10   0    1.70    2.30
   6 -10   0    4.10    2.50
   6 -10   0    0.90    2.50
  -6  10   0    4.50    3.00
  -6  10   0    0.80    3.30
   5 -10   0  196.38   14.10
   5 -10   0  214.98   14.10
  -5  10   0  209.48   14.70
  -5  10   0  203.78   14.00
  -5  10   0  191.08   15.00
   4 -10   0    4.00    2.20
   4 -10   0   -0.60    1.90
  -4  10   0    3.10    2.10
  -4  10   0   -2.20    2.50
   3 -10   0  331.27   21.50
   3 -10   0  330.77   21.60
  -3  10   0  351.06   21.70
  -3  10   0  308.57   22.00
   2 -10   0   45.20    4.30
   2 -10   0   56.59    4.90
  -2  10   0   35.30    4.70
  -2  10   0   44.90    4.60
   1 -10   0  269.57   18.30
   1 -10   0  288.27   18.20
  -1  10   0  288.17   18.50
  -1  10   0  246.58   18.80
  -1  10   0  305.67   18.80
   0 -10   0  115.69    8.20
   0 -10   0  121.79    8.60
   0  10   0  108.49    8.80
   0  10   0  119.39    9.30
   0  10   0  114.99    8.70
  -1 -10   0   25.80    3.30
  -1 -10   0   26.00    3.00
   1  10   0   26.70    3.60
   1  10   0   24.50    3.50
   1  10   0   37.50    3.60
   1  10   0   40.50    4.60
  -2 -10   0   31.00    3.60
  -2 -10   0   30.80    3.20
   2  10   0   32.10    3.50
   2  10   0   36.90    4.50
   2  10   0   33.60    4.00
   2  10   0   26.30    3.80
  -3 -10   0   73.59    6.10
   3  10   0   68.09    5.90
   3  10   0   94.49    7.40
   3  10   0   70.99    6.30
   3  10   0   64.69    6.40
   3  10   0   63.49    6.20
  -4 -10   0   16.20    2.80
   4  10   0   13.20    3.10
   4  10   0   16.50    3.20
   4  10   0   24.30    3.60
   4  10   0   12.50    3.40
  -5 -10   0  370.26   24.00
   5  10   0  380.16   24.20
   5  10   0  357.26   24.20
   5  10   0  353.96   24.10
  -6 -10   0    1.20    2.10
   6  10   0    4.00    2.60
   6  10   0    1.10    2.80
   6  10   0   -2.50    2.50
   6  10   0    4.70    2.60
  -7 -10   0   91.09    8.20
   7  10   0   88.89    8.70
   7  10   0  101.79    8.50
   7  10   0  100.49    8.70
   7  10   0  109.59    9.60
  -8 -10   0   82.59    7.70
   8  10   0   85.99    8.40
   8  10   0   95.69    9.60
   8  10   0   97.49    8.10
   8  10   0   73.29    8.00
   9  10   0    1.40    3.20
   9  10   0    1.70    3.70
   9  10   0    4.10    3.10
   8 -11   0   54.59    6.80
   7 -11   0   30.90    5.50
   7 -11   0   34.70    5.40
  -7  11   0   40.00    6.20
  -7  11   0   35.60    5.70
   6 -11   0   -0.10    2.70
   6 -11   0   -1.10    2.40
   6 -11   0   -0.20    2.30
  -6  11   0    5.30    3.30
  -6  11   0    0.20    3.50
   5 -11   0    3.80    2.40
   5 -11   0    3.90    2.40
  -5  11   0    3.70    3.50
  -5  11   0    7.90    3.20
   4 -11   0   19.00    3.40
   4 -11   0   24.20    3.40
  -4  11   0   14.40    3.90
  -4  11   0   22.10    3.40
  -4  11   0   25.30    4.30
   3 -11   0   19.20    3.10
   3 -11   0   22.60    3.40
  -3  11   0   18.90    3.30
  -3  11   0   21.90    3.70
   2 -11   0   55.79    5.70
   2 -11   0   62.59    5.50
  -2  11   0   62.39    6.50
  -2  11   0   66.59    6.00
   1 -11   0  257.07   16.60
   1 -11   0  250.67   16.20
  -1  11   0  239.48   16.60
  -1  11   0  212.48   17.00
  -1  11   0  267.97   17.00
   0 -11   0   30.10    3.90
   0 -11   0   37.20    3.70
   0  11   0   31.40    4.40
   0  11   0   45.90    5.40
   0  11   0   35.00    4.20
  -1 -11   0  429.76   27.30
  -1 -11   0  420.86   27.70
   1  11   0  425.96   28.60
   1  11   0  422.06   27.60
   1  11   0  434.76   28.00
   1  11   0  446.36   27.90
  -2 -11   0  102.39    7.70
   2  11   0  101.49    8.00
   2  11   0   97.09    7.50
   2  11   0   83.29    7.80
  -3 -11   0  417.96   26.90
   3  11   0  447.66   27.90
   3  11   0  412.16   27.20
   3  11   0  381.26   27.00
   3  11   0  419.16   27.10
  -4 -11   0    2.40    2.00
   4  11   0    2.80    2.50
   4  11   0    2.30    2.80
   4  11   0    2.00    2.50
   4  11   0    1.80    2.60
  -5 -11   0   22.60    3.50
   5  11   0   21.10    3.90
   5  11   0   24.90    4.00
   5  11   0   22.70    4.00
   5  11   0   18.80    4.40
  -6 -11   0   74.09    6.30
   6  11   0   49.40    6.80
   6  11   0   63.79    6.60
   6  11   0   55.89    6.10
   6  11   0   58.59    6.30
  -7 -11   0   11.80    3.00
   7  11   0    2.60    2.90
   7  11   0   11.60    3.40
   7  11   0    7.50    3.30
   7  11   0    3.60    3.50
   8  11   0    7.80    4.00
   8  11   0   11.60    3.90
   8  11   0   14.00    3.90
   8  11   0   12.00    3.60
   9  11   0    9.00    3.80
   9  11   0    6.10    3.30
   9  11   0    1.00    3.90
   8 -12   0    6.70    3.80
   7 -12   0    2.80    3.40
  -7  12   0    1.30    3.80
   6 -12   0    9.30    3.10
   6 -12   0    9.30    3.60
  -6  12   0    8.10    4.00
  -6  12   0    6.20    4.20
   5 -12   0    7.50    2.80
   5 -12   0   -2.50    2.10
  -5  12   0    1.30    3.50
  -5  12   0    4.70    3.30
   4 -12   0    8.70    2.50
   4 -12   0    6.10    2.60
  -4  12   0    5.70    2.70
  -4  12   0    0.60    3.50
  -4  12   0   -0.90    2.80
   3 -12   0   58.69    5.90
   3 -12   0   58.39    5.60
  -3  12   0   57.59    6.50
  -3  12   0   49.70    6.40
  -3  12   0   65.09    6.00
   2 -12   0  185.08   13.70
   2 -12   0  200.78   13.70
  -2  12   0  199.28   14.00
  -2  12   0  193.08   14.40
  -2  12   0  206.38   14.50
   1 -12   0   35.70    3.90
   1 -12   0   24.60    3.90
  -1  12   0   40.00    4.60
  -1  12   0   31.10    4.60
   0 -12   0  348.37   23.00
   0 -12   0  351.16   22.70
   0  12   0  385.66   23.50
   0  12   0  310.87   23.80
   0  12   0  345.97   22.90
   0  12   0  361.26   23.30
  -1 -12   0   19.10    3.10
   1  12   0   11.00    3.70
   1  12   0   11.10    2.60
   1  12   0    9.90    3.00
   1  12   0   12.50    3.10
  -2 -12   0    1.10    2.10
   2  12   0   -1.00    2.50
   2  12   0   -0.80    2.50
   2  12   0    5.30    2.70
  -3 -12   0   28.90    3.80
   3  12   0   20.40    4.20
   3  12   0   24.80    4.00
   3  12   0   17.70    3.70
   3  12   0   26.40    4.20
  -4 -12   0   28.80    4.00
   4  12   0   31.70    4.70
   4  12   0   34.00    4.60
   4  12   0   29.10    4.40
   4  12   0   34.60    5.30
  -5 -12   0   26.90    4.10
   5  12   0   27.30    4.60
   5  12   0   26.50    5.00
   5  12   0   25.90    4.50
   5  12   0   26.90    4.30
  -6 -12   0   20.30    3.60
   6  12   0   11.50    4.10
   6  12   0   22.70    4.30
   6  12   0   19.50    4.20
   6  12   0   18.00    3.90
   7  12   0    1.80    3.90
   7  12   0    8.80    3.40
   7  12   0    2.40    3.40
   7  12   0   10.40    3.60
   8  12   0    2.80    3.50
   8  12   0    6.10    3.60
   8  12   0    0.50    3.80
   8  12   0    2.90    3.20
   7 -13   0   38.60    6.10
  -7  13   0   46.10    6.70
   6 -13   0   30.60    5.30
  -6  13   0   36.20    6.00
   5 -13   0   84.39    8.00
  -5  13   0  103.69    9.60
  -5  13   0   83.99    9.00
   4 -13   0   81.09    7.70
   4 -13   0   93.99    7.90
  -4  13   0   92.79    8.70
  -4  13   0   80.29    8.70
   3 -13   0   42.60    5.00
   3 -13   0   41.60    5.10
  -3  13   0   47.60    6.40
  -3  13   0   46.80    5.50
  -3  13   0   56.19    6.40
   2 -13   0   83.89    7.30
   2 -13   0   95.99    7.80
  -2  13   0  102.09    8.60
  -2  13   0   88.99    7.90
  -2  13   0   79.79    8.40
   1 -13   0   28.30    4.00
   1 -13   0   23.30    3.40
  -1  13   0   24.10    4.10
  -1  13   0   31.20    4.80
  -1  13   0   31.00    4.70
   0 -13   0  112.79    9.00
   0  13   0  112.49    8.90
   0  13   0  109.19    9.40
   0  13   0  112.19    9.10
  -1 -13   0    5.40    2.60
   1  13   0    8.70    3.10
   1  13   0    5.00    2.90
  -2 -13   0   31.90    4.20
   2  13   0   30.90    4.60
   2  13   0   33.60    5.30
   2  13   0   22.40    4.40
  -3 -13   0   -3.00    2.20
   3  13   0    6.40    3.10
   3  13   0    3.20    2.80
   3  13   0    6.90    3.20
   3  13   0    6.50    3.40
  -4 -13   0   53.59    5.80
   4  13   0   58.39    6.30
   4  13   0   58.29    7.10
   4  13   0   50.79    6.30
   4  13   0   58.99    6.30
  -5 -13   0   46.20    5.60
   5  13   0   59.49    7.20
   5  13   0   60.09    6.50
   5  13   0   46.70    5.90
   5  13   0   51.09    6.20
   6  13   0   12.30    3.80
   6  13   0    4.40    3.40
   6  13   0    7.60    3.30
   6  13   0    4.40    3.70
   7  13   0   18.20    4.40
   7  13   0   13.70    4.20
   7  13   0   16.30    4.20
   7  13   0   18.20    5.10
   6 -14   0   60.49    7.60
  -6  14   0   71.99    8.20
  -5  14   0   17.30    4.70
   4 -14   0   43.60    6.50
  -4  14   0   50.79    8.00
  -4  14   0   49.90    6.60
   3 -14   0    6.40    3.10
  -3  14   0   14.40    4.40
  -3  14   0   20.10    4.50
   2 -14   0   58.69    5.70
  -2  14   0   46.40    6.20
  -2  14   0   40.00    5.90
  -2  14   0   48.20    5.70
   1 -14   0   12.30    3.40
  -1  14   0   17.90    4.20
  -1  14   0   23.00    4.10
  -1  14   0   19.90    4.90
   0 -14   0   -1.60    2.30
   0  14   0   -3.70    2.70
   0  14   0    0.80    3.20
  -1 -14   0    1.60    2.50
   1  14   0    5.20    3.20
   1  14   0    2.50    3.00
  -2 -14   0   36.80    4.70
   2  14   0   44.90    5.30
   2  14   0   23.90    4.60
   2  14   0   30.20    4.90
  -3 -14   0   15.40    3.50
   3  14   0   11.20    3.70
   3  14   0   14.60    4.00
   3  14   0   19.80    4.10
   4  14   0   54.39    6.40
   4  14   0   53.69    6.20
   4  14   0   51.19    6.40
   4  14   0   41.90    9.60
   5  14   0    6.50    3.60
   5  14   0    3.90    4.40
   5  14   0    5.70    3.50
   5  14   0    4.50    3.50
   6  14   0  175.38   13.90
   6  14   0  178.68   13.60
   6  14   0  169.88   13.80
  -4  15   0   87.19    9.20
  -3  15   0    1.90    3.70
  -2  15   0   -1.90    3.30
  -2  15   0   -1.50    3.40
  -2  15   0    3.50    4.10
  -1  15   0   27.60    5.10
  -1  15   0   28.80    4.80
   0  15   0   91.49    9.10
   0  15   0  110.29    9.80
   1  15   0   36.90    5.40
   1  15   0   27.50    4.80
   1  15   0   31.40    5.00
   2  15   0   47.90    6.20
   2  15   0   53.89    6.30
   2  15   0   49.30    6.30
   3  15   0   66.19    7.60
   3  15   0   79.39    8.10
   3  15   0   81.19    8.10
   4  15   0  136.39   11.30
   4  15   0  135.59   11.30
   4  15   0  122.49   11.30
  -1  16   0    6.70    3.70
  -1  16   0    8.30    4.30
   0  16   0   83.99    8.60
   0  16   0   72.69    7.90
   1  16   0   -1.70    3.50
   1  16   0    2.20    3.30
   1  16   0    1.40    3.10
   2  16   0  121.39   10.40
   2  16   0  111.99   10.50
   2  16   0  109.39   10.20
   1  16  -1   13.90    3.90
   1  16  -1   11.10    4.10
   0  16  -1   -1.80    3.60
   4  15  -1    2.20    3.30
   4  15  -1    1.90    3.30
   4  15  -1   -1.90    3.20
   4  15  -1   13.90    5.70
   3  15  -1    1.10    3.20
   3  15  -1    5.10    3.10
   3  15  -1    3.20    3.30
   2  15  -1   19.20    4.40
   2  15  -1   23.70    4.70
   2  15  -1   29.20    4.70
   1  15  -1    5.50    3.50
   1  15  -1    7.30    3.50
   1  15  -1    8.90    3.40
   0  15  -1   59.99    7.40
   0  15  -1   83.99    7.70
  -1  15  -1    0.30    3.30
  -2  15  -1   14.40    4.60
  -3  15  -1    3.20    3.70
  -4  15  -1  166.68   13.70
   5  14  -1   10.70    4.30
   5  14  -1   19.80    4.30
   5  14  -1   11.20    3.80
   5  14  -1   17.40    4.30
   4  14  -1   14.70    4.00
   4  14  -1   17.30    4.30
   4  14  -1   16.50    4.10
   4  14  -1   25.40    5.10
   3  14  -1   37.90    5.20
   3  14  -1   47.80    5.40
   3  14  -1   32.50    5.90
   3  14  -1   41.10    5.50
  -3 -14   1   35.80    4.90
   2  14  -1   86.59    8.10
   2  14  -1   74.09    7.60
   2  14  -1   74.39    7.50
   2  14  -1   71.79    8.60
  -2 -14   1   85.49    7.50
   1  14  -1   10.30    3.60
   1  14  -1   10.00    3.40
   1  14  -1   12.00    3.50
  -1 -14   1    2.60    2.60
   0  14  -1    6.80    3.40
   0  14  -1    5.50    3.10
   0 -14   1    2.60    2.70
  -1  14  -1    2.90    3.50
  -1  14  -1    7.00    3.10
   1 -14   1    2.90    2.70
  -2  14  -1   39.10    5.50
  -2  14  -1   33.80    5.40
   2 -14   1   37.40    4.90
  -3  14  -1   -4.30    3.20
  -3  14  -1   -1.50    3.00
   3 -14   1    1.50    2.60
  -4  14  -1    1.20    3.60
  -5  14  -1    7.10    4.20
   7  13  -1   12.70    3.90
   7  13  -1    7.30    3.90
   7  13  -1    7.60    4.30
   7  13  -1   14.50    3.60
   6  13  -1   25.60    4.50
   6  13  -1   19.20    4.80
   6  13  -1   18.20    4.20
   6  13  -1   12.90    3.80
   5  13  -1   17.00    3.90
   5  13  -1   21.40    4.30
   5  13  -1   10.30    4.10
   5  13  -1   15.40    3.80
  -5 -13   1   15.30    3.60
   4  13  -1   93.69    8.60
   4  13  -1  126.79   10.10
   4  13  -1   99.79    9.00
   4  13  -1   91.39    9.10
  -4 -13   1   97.79    8.50
   3  13  -1    5.30    3.10
   3  13  -1    1.30    2.90
   3  13  -1    3.00    2.70
   3  13  -1    1.00    3.00
  -3 -13   1    4.50    2.50
   2  13  -1    7.30    3.10
   2  13  -1    8.70    3.70
   2  13  -1    9.50    3.20
   2  13  -1    6.40    3.20
  -2 -13   1    8.50    2.70
   1  13  -1    3.60    3.00
   1  13  -1    6.70    3.50
   1  13  -1   -1.80    2.50
  -1 -13   1    6.40    2.50
   0  13  -1   13.00    3.80
   0  13  -1   23.10    3.90
   0  13  -1   30.70    5.00
   0 -13   1   16.30    3.40
  -1  13  -1   13.00    3.40
  -1  13  -1   15.90    3.70
  -1  13  -1   19.50    4.00
   1 -13   1   16.80    3.30
  -2  13  -1    4.90    3.10
  -2  13  -1    2.80    3.00
  -2  13  -1   -3.40    2.40
   2 -13   1   -1.20    2.30
   2 -13   1    2.10    2.40
  -3  13  -1  103.99    9.40
  -3  13  -1  101.29    9.40
   3 -13   1  109.29    8.30
   3 -13   1   90.39    8.50
  -4  13  -1   19.60    4.50
  -4  13  -1   18.10    4.20
   4 -13   1   24.30    4.00
   4 -13   1   17.10    3.50
  -5  13  -1  178.38   14.20
  -5  13  -1  190.08   14.70
   5 -13   1  171.28   13.20
  -6  13  -1    6.60    4.00
   6 -13   1    5.20    3.70
  -7  13  -1   57.99    7.40
   7 -13   1   46.10    6.50
   8  12  -1   21.20    4.10
   8  12  -1   22.40    5.10
   8  12  -1   28.20    4.90
   7  12  -1    0.50    3.20
   7  12  -1    6.00    2.80
   7  12  -1    2.30    3.00
   7  12  -1   -0.50    3.30
   6  12  -1    5.10    3.60
   6  12  -1    0.00    2.90
   6  12  -1   -3.30    2.90
   6  12  -1    3.40    2.80
  -6 -12   1    2.90    2.50
   5  12  -1   -0.40    2.70
   5  12  -1    1.00    3.00
   5  12  -1   -0.70    2.50
   5  12  -1    2.40    3.00
  -5 -12   1    1.10    2.20
   4  12  -1  155.68   12.50
   4  12  -1  175.18   13.60
   4  12  -1  194.28   12.90
   4  12  -1  168.48   12.80
  -4 -12   1  165.48   12.40
   3  12  -1    5.60    2.80
   3  12  -1    2.60    2.60
   3  12  -1    8.00    3.10
   3  12  -1    6.20    3.20
  -3 -12   1    4.60    2.40
   2  12  -1   24.70    4.00
   2  12  -1   24.60    3.90
   2  12  -1   19.60    3.70
   2  12  -1   24.10    4.60
  -2 -12   1   29.10    3.80
   1  12  -1   40.30    4.80
   1  12  -1   39.40    4.60
   1  12  -1   36.10    5.50
  -1 -12   1   33.20    4.30
   0  12  -1    5.40    2.10
   0  12  -1    1.40    2.60
   0  12  -1    4.60    2.50
   0  12  -1   -1.10    2.40
   0  12  -1    3.30    2.80
   0 -12   1    4.40    2.40
  -1  12  -1  107.09    9.10
  -1  12  -1  123.29    9.60
  -1  12  -1  110.79    9.50
  -1  12  -1  123.19   10.20
   1 -12   1  113.39    9.00
   1 -12   1  123.29    8.70
  -2  12  -1   47.50    5.80
  -2  12  -1   42.20    5.50
  -2  12  -1   46.30    5.00
   2 -12   1   41.90    4.90
   2 -12   1   48.50    4.80
  -3  12  -1   75.89    7.80
  -3  12  -1   86.59    7.60
  -3  12  -1   93.29    8.20
   3 -12   1   68.69    6.80
   3 -12   1   90.39    7.40
  -4  12  -1   27.70    4.70
  -4  12  -1   35.10    5.30
   4 -12   1   35.30    4.20
   4 -12   1   23.40    4.10
  -5  12  -1   -1.50    3.30
  -5  12  -1   -1.80    2.80
   5 -12   1    1.40    2.30
   5 -12   1    2.80    2.60
  -6  12  -1   -3.30    3.00
  -6  12  -1    3.60    3.50
   6 -12   1   -0.60    2.50
   6 -12   1    1.90    3.00
  -7  12  -1    8.40    4.20
   7 -12   1   10.30    3.90
  -8  12  -1   15.50    4.80
   8 -12   1    4.40    3.80
   8  11  -1    0.20    2.70
   8  11  -1    4.40    3.30
   8  11  -1   -0.90    3.40
   7  11  -1   -3.80    3.00
   7  11  -1    1.50    3.20
   7  11  -1    2.70    3.20
   7  11  -1    2.70    2.80
  -7 -11   1    1.50    2.30
   6  11  -1   41.60    6.30
   6  11  -1   44.00    5.50
   6  11  -1   56.09    5.90
   6  11  -1   49.60    5.50
  -6 -11   1   48.20    5.30
   5  11  -1    9.20    3.00
   5  11  -1    3.50    2.60
   5  11  -1    2.60    2.80
   5  11  -1    5.60    3.20
  -5 -11   1    3.70    2.40
   4  11  -1    1.30    2.60
   4  11  -1    3.20    2.40
   4  11  -1    1.90    2.70
   4  11  -1    2.80    2.50
  -4 -11   1    3.70    2.20
   3  11  -1  165.08   11.70
   3  11  -1  167.58   11.60
   3  11  -1  140.19   11.90
   3  11  -1  150.88   11.50
  -3 -11   1  159.88   11.30
   2  11  -1  102.69    8.10
   2  11  -1  104.99    8.30
   2  11  -1   99.39    8.00
   2  11  -1   86.29    8.30
  -2 -11   1  103.19    7.90
   1  11  -1  262.67   17.60
   1  11  -1  254.77   17.20
   1  11  -1  260.07   17.70
  -1 -11   1  266.77   17.50
   0  11  -1    3.00    2.30
   0  11  -1    2.70    2.50
   0  11  -1    1.20    2.20
   0  11  -1    3.10    2.40
   0 -11   1    4.20    2.10
   0 -11   1    2.30    1.60
  -1  11  -1  126.49    9.90
  -1  11  -1  122.39    9.60
  -1  11  -1  121.89    9.90
  -1  11  -1  152.58   10.80
   1 -11   1  128.19    9.20
   1 -11   1  124.99    9.60
  -2  11  -1  106.39    9.00
  -2  11  -1  110.69    8.60
  -2  11  -1  105.59    9.70
  -2  11  -1  130.79    9.40
   2 -11   1  112.49    8.30
   2 -11   1  106.99    8.60
  -3  11  -1    8.60    2.70
  -3  11  -1    9.50    3.10
  -3  11  -1    7.80    3.20
   3 -11   1    8.20    2.60
   3 -11   1   12.50    2.60
  -4  11  -1    2.30    2.70
  -4  11  -1   -3.40    2.80
   4 -11   1   -0.20    2.10
   4 -11   1    1.80    2.00
  -5  11  -1   -2.50    2.90
  -5  11  -1   -3.90    2.50
   5 -11   1    3.10    2.30
   5 -11   1    0.30    2.40
  -6  11  -1    1.90    3.50
  -6  11  -1    1.90    3.30
   6 -11   1    2.50    2.90
   6 -11   1    4.10    2.50
   6 -11   1    6.90    2.80
  -7  11  -1   13.10    4.10
  -7  11  -1   21.40    4.80
   7 -11   1   13.10    3.90
   7 -11   1   16.60    3.40
  -8  11  -1   15.70    4.50
   8 -11   1   15.30    4.10
   9  10  -1    3.70    4.10
   9  10  -1    7.70    2.90
   9  10  -1    3.90    3.50
   8  10  -1   28.20    5.50
   8  10  -1   29.60    4.30
   8  10  -1   20.90    4.30
  -8 -10   1   22.10    3.80
   7  10  -1    0.10    2.90
   7  10  -1   -0.70    3.10
   7  10  -1    1.10    2.40
   7  10  -1    3.10    2.70
  -7 -10   1    0.70    2.20
   6  10  -1    1.60    2.90
   6  10  -1    1.70    2.40
   6  10  -1    0.70    2.30
   6  10  -1    0.50    2.60
  -6 -10   1    3.60    2.20
   5  10  -1   26.30    4.80
   5  10  -1   31.90    4.60
   5  10  -1   50.79    5.00
   5  10  -1   44.30    4.90
  -5 -10   1   45.50    4.60
   4  10  -1   93.29    7.40
   4  10  -1   75.69    6.90
   4  10  -1   88.09    7.30
   4  10  -1   75.79    7.70
  -4 -10   1   86.29    7.00
   3  10  -1   29.80    4.10
   3  10  -1   32.10    4.40
   3  10  -1   30.60    3.80
   3  10  -1   37.00    4.10
  -3 -10   1   35.30    3.90
   2  10  -1   31.40    4.60
   2  10  -1   43.50    4.60
   2  10  -1   49.20    4.20
   2  10  -1   43.50    4.60
  -2 -10   1   43.90    4.30
   1  10  -1    3.70    1.70
   1  10  -1    0.60    2.20
   1  10  -1    0.70    1.90
   1  10  -1    1.50    2.00
   1  10  -1    2.00    2.10
  -1 -10   1    0.30    1.60
  -1 -10   1    1.10    1.40
   0  10  -1   57.59    5.60
   0  10  -1   48.40    5.10
   0  10  -1   74.59    6.40
   0  10  -1   51.29    5.10
   0 -10   1   60.99    4.70
   0 -10   1   47.90    5.00
  -1  10  -1   19.30    3.30
  -1  10  -1   20.00    3.30
  -1  10  -1   26.30    4.00
  -1  10  -1   21.90    3.10
   1 -10   1   17.60    2.90
   1 -10   1   21.90    2.70
  -2  10  -1    3.70    2.10
  -2  10  -1    1.60    2.20
  -2  10  -1    4.50    2.70
  -2  10  -1    6.00    2.60
   2 -10   1    3.80    1.80
   2 -10   1    4.80    2.10
  -3  10  -1   -1.80    2.50
  -3  10  -1   -1.80    2.20
  -3  10  -1    0.20    1.90
   3 -10   1    0.00    2.00
   3 -10   1    1.20    1.80
  -4  10  -1   23.60    4.10
  -4  10  -1   23.60    3.30
  -4  10  -1   20.40    4.00
   4 -10   1   21.50    3.30
   4 -10   1   20.20    3.30
  -5  10  -1   38.00    5.40
  -5  10  -1   45.60    5.40
   5 -10   1   39.30    4.70
   5 -10   1   42.20    4.60
  -6  10  -1  157.98   12.80
  -6  10  -1  132.09   11.80
   6 -10   1  152.98   11.40
   6 -10   1  174.98   12.10
   6 -10   1  156.48   11.50
  -7  10  -1   29.20    5.10
  -7  10  -1   24.90    5.10
   7 -10   1   23.90    4.20
   7 -10   1   28.20    4.60
   7 -10   1   35.70    4.40
  -8  10  -1   16.80    4.80
  -8  10  -1   22.30    4.60
   8 -10   1   13.30    4.10
   8 -10   1   24.70    5.90
   9 -10   1    6.60    3.70
  10   9  -1   -3.10    3.60
  10   9  -1    3.10    2.80
  10   9  -1    0.10    3.20
   9   9  -1    8.20    4.40
   9   9  -1   14.40    3.90
   9   9  -1   14.80    3.40
   8   9  -1    3.00    2.60
   8   9  -1   -0.50    3.40
   8   9  -1   -0.20    2.60
  -8  -9   1   -0.40    2.30
   7   9  -1   49.80    6.00
   7   9  -1   66.49    6.50
   7   9  -1   58.59    7.10
   7   9  -1   58.09    5.80
  -7  -9   1   48.30    5.50
   6   9  -1   53.69    6.90
   6   9  -1   81.09    6.60
   6   9  -1   63.19    6.40
   6   9  -1   77.29    6.90
  -6  -9   1   81.09    6.40
   5   9  -1   73.99    6.60
   5   9  -1   69.99    6.40
   5   9  -1   77.39    7.20
   5   9  -1   70.49    6.60
  -5  -9   1   71.09    6.20
   4   9  -1   91.89    6.90
   4   9  -1   77.39    7.00
   4   9  -1   80.49    7.00
   4   9  -1   96.79    7.60
  -4  -9   1   70.29    6.50
   3   9  -1   28.90    3.10
   3   9  -1   33.90    4.20
   3   9  -1   26.60    3.50
   3   9  -1   22.00    3.30
   3   9  -1   19.80    3.30
  -3  -9   1   29.90    3.40
   2   9  -1    6.70    1.80
   2   9  -1    8.00    2.10
   2   9  -1    5.10    2.30
   2   9  -1    7.00    2.30
  -2  -9   1    7.30    1.50
  -2  -9   1   10.80    2.10
   1   9  -1   80.69    6.60
   1   9  -1   63.99    6.70
   1   9  -1   91.69    6.80
  -1  -9   1   99.59    6.50
  -1  -9   1   91.49    6.10
   0   9  -1    5.60    2.30
   0   9  -1    6.80    2.10
   0   9  -1    8.80    2.10
   0  -9   1    8.80    1.90
   0  -9   1    8.40    1.70
  -1   9  -1  279.67   17.70
  -1   9  -1  258.77   17.80
  -1   9  -1  267.47   18.20
   1  -9   1  268.67   17.50
   1  -9   1  273.67   17.70
  -2   9  -1    0.80    2.00
  -2   9  -1   -0.60    1.70
  -2   9  -1    1.10    1.90
   2  -9   1    0.20    1.60
   2  -9   1   -1.70    1.30
  -3   9  -1  349.87   24.10
  -3   9  -1  368.46   23.80
  -3   9  -1  340.77   24.30
   3  -9   1  362.76   23.80
   3  -9   1  419.46   24.00
   3  -9   1  377.46   23.90
  -4   9  -1  170.88   12.10
  -4   9  -1  160.68   11.70
  -4   9  -1  163.38   11.10
   4  -9   1  158.88   11.30
   4  -9   1  149.29   11.20
  -5   9  -1  106.59    9.70
  -5   9  -1  118.69    9.50
   5  -9   1  120.29    8.90
   5  -9   1  123.19    9.00
  -6   9  -1   11.80    3.70
  -6   9  -1   11.70    3.30
   6  -9   1   13.50    2.90
   6  -9   1   10.70    2.80
   6  -9   1   15.60    3.50
  -7   9  -1    2.20    3.30
  -7   9  -1   11.20    3.60
   7  -9   1    8.30    2.80
   7  -9   1    4.70    2.70
   7  -9   1    5.90    2.90
  -8   9  -1   -0.90    3.00
  -8   9  -1   -2.40    3.40
   8  -9   1    5.60    2.70
   8  -9   1    1.30    3.00
  -9   9  -1    3.70    5.50
   9  -9   1    2.80    3.20
  10  -9   1    3.40    3.60
  10   8  -1    3.00    3.80
  10   8  -1   -0.90    2.60
  10   8  -1    0.40    3.20
   9   8  -1   -2.90    2.70
   9   8  -1    1.40    3.20
   9   8  -1   -4.90    2.20
  -9  -8   1    0.00    2.50
   8   8  -1   55.29    6.60
   8   8  -1   49.20    5.40
   8   8  -1   45.00    5.60
  -8  -8   1   54.19    5.50
   7   8  -1    0.90    2.50
   7   8  -1   -0.10    2.10
   7   8  -1   -2.30    2.60
   7   8  -1    3.90    2.60
  -7  -8   1   -0.20    2.00
   6   8  -1   27.40    4.40
   6   8  -1   28.30    3.80
   6   8  -1   24.10    3.70
   6   8  -1   36.50    4.20
  -6  -8   1   28.70    3.60
   5   8  -1    4.80    2.10
   5   8  -1    4.80    2.60
   5   8  -1   -0.80    2.10
   5   8  -1    6.50    2.30
  -5  -8   1    7.30    2.10
   4   8  -1   19.30    3.50
   4   8  -1   27.50    3.50
   4   8  -1   31.20    3.30
   4   8  -1   19.80    3.10
  -4  -8   1   24.40    3.00
   3   8  -1   15.90    2.60
   3   8  -1   16.30    2.10
   3   8  -1   15.70    2.80
   3   8  -1   15.80    2.50
   3   8  -1   12.00    2.50
  -3  -8   1   15.00    2.40
   2   8  -1  207.68   13.50
   2   8  -1  209.28   13.70
   2   8  -1  223.78   14.20
   2   8  -1  190.38   13.70
  -2  -8   1  192.68   13.70
  -2  -8   1  205.38   13.60
  -2  -8   1  207.58   13.20
   1   8  -1  155.48   10.30
   1   8  -1  155.88   10.00
   1   8  -1  137.49   10.20
   1   8  -1  137.09   10.50
  -1  -8   1  146.59    9.80
  -1  -8   1  161.58   10.20
   0   8  -1    5.00    1.80
   0   8  -1    9.40    2.30
   0   8  -1    9.60    2.10
   0  -8   1    8.20    1.50
   0  -8   1    9.70    1.80
  -1   8  -1  202.88   12.60
  -1   8  -1  186.48   13.10
  -1   8  -1  152.38   12.60
   1  -8   1  199.98   12.60
   1  -8   1  202.68   12.40
  -2   8  -1  319.57   20.10
  -2   8  -1  301.27   19.70
  -2   8  -1  291.67   19.40
   2  -8   1  290.97   19.30
   2  -8   1  304.77   19.50
  -3   8  -1   19.50    3.00
  -3   8  -1   23.70    2.70
  -3   8  -1   14.00    2.90
   3  -8   1   22.70    2.70
   3  -8   1   19.50    2.70
   3  -8   1   20.00    2.60
  -4   8  -1   57.19    5.30
  -4   8  -1   47.70    4.40
  -4   8  -1   38.60    5.00
   4  -8   1   55.19    4.80
   4  -8   1   51.29    4.40
  -5   8  -1   -0.60    2.50
  -5   8  -1    1.90    1.60
  -5   8  -1    3.40    2.40
   5  -8   1    5.40    2.20
  -6   8  -1   11.40    3.40
  -6   8  -1    5.50    2.70
   6  -8   1    6.00    2.60
   6  -8   1    4.00    2.30
  -7   8  -1   -1.70    2.60
  -7   8  -1    0.70    3.10
   7  -8   1   -0.20    2.30
   7  -8   1   -1.20    2.40
  -8   8  -1   -2.10    2.80
  -8   8  -1   -2.50    3.10
   8  -8   1    1.80    2.40
   8  -8   1   -1.50    2.70
  -9   8  -1   22.80    4.70
   9  -8   1   27.00    4.80
  10  -8   1   11.70    4.10
  10   7  -1    4.40    3.90
  10   7  -1    7.20    2.80
  10   7  -1    8.10    3.60
   9   7  -1   10.00    3.10
   9   7  -1   10.60    3.90
   9   7  -1   18.10    3.90
  -9  -7   1    8.50    2.90
   8   7  -1   29.30    4.90
   8   7  -1   34.20    4.60
   8   7  -1   28.30    4.10
  -8  -7   1   49.30    4.80
   7   7  -1   36.50    4.40
   7   7  -1   30.10    3.90
   7   7  -1   41.30    4.70
   7   7  -1   33.40    4.80
  -7  -7   1   34.90    4.10
   6   7  -1    4.60    2.20
   6   7  -1    5.40    2.10
   6   7  -1    6.00    2.30
   6   7  -1    6.80    2.60
  -6  -7   1   -0.40    1.70
   5   7  -1  158.78   11.70
   5   7  -1  155.58   11.30
   5   7  -1  162.98   11.10
   5   7  -1  152.38   11.30
  -5  -7   1  172.38   11.10
   4   7  -1   68.89    6.00
   4   7  -1   64.39    5.40
   4   7  -1   58.99    5.40
   4   7  -1   64.39    4.90
   4   7  -1   66.49    5.30
  -4  -7   1   58.19    5.10
   3   7  -1  362.06   23.80
   3   7  -1  362.06   23.70
   3   7  -1  378.76   23.40
   3   7  -1  387.26   23.70
  -3  -7   1  364.66   23.60
  -3  -7   1  368.76   23.20
   2   7  -1  286.27   18.00
   2   7  -1  236.68   18.10
   2   7  -1  291.57   17.70
   2   7  -1  278.67   17.90
  -2  -7   1  276.37   17.50
  -2  -7   1  297.17   18.10
  -2  -7   1  280.57   17.80
   1   7  -1  338.47   20.40
   1   7  -1  317.37   20.10
   1   7  -1  303.57   20.00
   1   7  -1  306.47   19.80
  -1  -7   1  294.47   20.10
  -1  -7   1  313.37   19.90
  -1  -7   1  313.57   19.70
   0   7  -1    5.50    1.60
   0   7  -1    9.10    1.90
   0   7  -1    7.00    1.90
   0  -7   1    6.00    1.40
   0  -7   1    8.40    1.40
  -1   7  -1   39.90    3.50
  -1   7  -1   25.40    3.60
  -1   7  -1   41.60    3.70
   1  -7   1   38.80    3.30
   1  -7   1   43.60    3.40
  -2   7  -1  798.72   49.60
  -2   7  -1  851.81   49.90
  -2   7  -1  774.32   49.30
   2  -7   1  804.22   49.30
   2  -7   1  736.83   49.30
  -3   7  -1    4.00    1.90
  -3   7  -1    5.10    1.50
  -3   7  -1   -0.50    1.70
   3  -7   1   -0.90    1.20
   3  -7   1   -1.50    1.30
  -4   7  -1  250.87   16.40
  -4   7  -1  280.27   17.30
  -4   7  -1  228.98   16.80
  -4   7  -1  270.27   17.30
   4  -7   1  242.78   16.60
   4  -7   1  254.77   16.50
  -5   7  -1   15.10    2.30
  -5   7  -1   16.60    2.90
  -5   7  -1   14.60    3.20
   5  -7   1   11.20    2.10
   5  -7   1   18.90    2.70
  -6   7  -1    5.30    2.60
  -6   7  -1    0.50    2.60
   6  -7   1    3.70    2.30
   6  -7   1    4.70    2.20
  -7   7  -1   36.90    5.30
  -7   7  -1   43.30    5.40
   7  -7   1   43.70    4.70
   7  -7   1   46.30    5.20
  -8   7  -1    1.30    2.90
  -8   7  -1   -1.50    3.00
   8  -7   1    6.20    2.50
   8  -7   1    6.50    3.00
  -9   7  -1   34.30    5.30
   9  -7   1   35.50    5.20
 -10   7  -1   51.19    6.70
  10  -7   1   47.70    6.30
  11   6  -1   15.30    3.50
  11   6  -1   12.40    4.60
  11   6  -1   18.70    4.40
  10   6  -1   -2.50    3.30
  10   6  -1    6.10    3.30
  10   6  -1    0.30    2.50
 -10  -6   1    2.10    2.60
   9   6  -1   29.50    5.00
   9   6  -1   23.80    3.80
   9   6  -1   21.30    4.20
  -9  -6   1   34.40    4.20
   8   6  -1   -0.40    2.40
   8   6  -1    2.30    2.10
   8   6  -1    4.40    2.90
  -8  -6   1    3.80    2.20
   7   6  -1   74.09    6.10
   7   6  -1   68.69    6.30
   7   6  -1   62.89    6.70
  -7  -6   1   73.49    6.00
   6   6  -1  197.08   13.30
   6   6  -1  194.18   13.10
   6   6  -1  177.48   13.50
   6   6  -1  200.98   13.40
  -6  -6   1  192.58   13.00
   5   6  -1  104.19    7.30
   5   6  -1  105.89    7.50
   5   6  -1  100.69    8.00
   5   6  -1  106.09    7.80
   5   6  -1   99.89    7.70
  -5  -6   1  100.49    7.50
   4   6  -1  111.99    8.50
   4   6  -1  106.89    8.30
   4   6  -1  115.89    8.50
   4   6  -1  121.09    8.20
   4   6  -1  139.99    9.00
  -4  -6   1  127.69    8.40
   3   6  -1   49.60    4.40
   3   6  -1   56.59    4.80
   3   6  -1   51.79    4.50
   3   6  -1   53.59    4.30
   3   6  -1   55.19    4.00
  -3  -6   1   48.90    4.10
  -3  -6   1   47.30    4.30
   2   6  -1    4.00    1.50
   2   6  -1    4.10    1.20
   2   6  -1    1.30    1.40
   2   6  -1    5.80    1.50
  -2  -6   1    2.50    1.40
  -2  -6   1    1.70    0.90
  -2  -6   1    4.30    1.30
   1   6  -1    1.90    1.20
   1   6  -1    1.50    1.30
   1   6  -1    3.10    1.30
   1   6  -1    3.40    1.10
  -1  -6   1    2.90    0.90
  -1  -6   1    2.50    1.20
  -1  -6   1    3.00    1.30
   0   6  -1  246.28   15.00
   0   6  -1  211.78   14.70
   0   6  -1  234.48   14.70
   0  -6   1  221.08   14.50
  -1   6  -1    9.10    1.60
  -1   6  -1    7.30    1.70
  -1   6  -1    5.60    1.60
   1  -6   1    8.80    1.40
  -2   6  -1   31.00    2.80
  -2   6  -1   31.20    3.40
  -2   6  -1   25.80    3.00
   2  -6   1   27.10    2.90
  -3   6  -1   88.19    7.50
  -3   6  -1  110.19    7.90
  -3   6  -1  101.89    7.10
   3  -6   1  111.49    7.90
   3  -6   1  111.59    7.40
   3  -6   1  100.99    7.30
  -4   6  -1  496.45   32.80
  -4   6  -1  448.16   32.90
  -4   6  -1  513.35   32.40
  -4   6  -1  565.04   33.10
   4  -6   1  532.05   32.50
   4  -6   1  529.15   33.10
   4  -6   1  542.95   32.60
  -5   6  -1  100.49    8.30
  -5   6  -1   98.29    7.40
  -5   6  -1  101.99    8.10
   5  -6   1  106.99    7.80
   5  -6   1   98.89    8.00
   5  -6   1  132.59    8.70
   5  -6   1  110.29    7.60
  -6   6  -1   34.70    4.40
  -6   6  -1   25.20    3.10
  -6   6  -1   46.20    4.60
   6  -6   1   26.30    4.20
   6  -6   1   29.60    3.50
   6  -6   1   41.60    4.10
  -7   6  -1   38.40    4.80
  -7   6  -1   31.10    4.20
   7  -6   1   18.90    4.10
   7  -6   1   29.00    3.70
   7  -6   1   35.70    4.20
  -8   6  -1  144.79   11.80
  -8   6  -1  147.79   11.90
   8  -6   1  163.78   11.80
   8  -6   1  160.38   11.30
  -9   6  -1    2.90    3.10
   9  -6   1    5.00    3.20
  10  -6   1   32.40    5.30
  11  -6   1   -1.40    3.30
  11   5  -1   15.40    4.10
  11   5  -1   14.60    4.60
  11   5  -1   15.10    3.50
  10   5  -1   -1.50    3.30
  10   5  -1    0.60    2.60
  10   5  -1    4.20    3.10
 -10  -5   1   -1.20    2.20
   9   5  -1   14.20    3.40
   9   5  -1   15.40    3.20
   9   5  -1   17.50    4.10
  -9  -5   1   13.60    3.10
   8   5  -1   50.19    5.20
   8   5  -1   49.80    6.00
   8   5  -1   49.00    5.40
  -8  -5   1   55.79    5.20
   7   5  -1    3.80    2.10
   7   5  -1    0.90    2.20
   7   5  -1    2.30    2.20
  -7  -5   1    0.30    1.80
   6   5  -1  237.08   18.60
   6   5  -1  302.27   19.00
   6   5  -1  290.47   19.00
   6   5  -1  324.47   19.50
  -6  -5   1  291.87   18.70
   5   5  -1   13.20    2.50
   5   5  -1    5.70    1.80
   5   5  -1   12.10    2.10
   5   5  -1   15.60    2.40
   5   5  -1   11.80    1.70
  -5  -5   1    9.00    1.90
   4   5  -1  232.18   15.40
   4   5  -1  235.08   15.60
   4   5  -1  232.98   15.40
   4   5  -1  242.78   15.00
   4   5  -1  233.88   15.20
  -4  -5   1  231.08   15.20
   3   5  -1  135.09    9.20
   3   5  -1  141.39    9.40
   3   5  -1  129.99    8.90
   3   5  -1  145.29    9.10
  -3  -5   1  125.89    9.00
   2   5  -1  321.97   20.40
   2   5  -1  316.37   20.00
   2   5  -1  306.97   20.20
   2   5  -1  300.77   20.10
   2   5  -1  326.47   20.20
  -2  -5   1  323.77   19.80
  -2  -5   1  334.07   20.10
   1   5  -1  223.28   16.20
   1   5  -1  273.47   16.30
   1   5  -1  218.18   16.30
   1   5  -1  268.87   16.10
  -1  -5   1  273.37   16.00
  -1  -5   1  273.77   16.20
   0   5  -1  225.68   13.80
   0   5  -1  183.98   13.90
   0   5  -1  228.48   13.90
   0  -5   1  228.68   13.70
   0  -5   1  216.98   13.80
  -1   5  -1   94.09    6.60
  -1   5  -1   93.99    6.40
   1  -5   1   95.19    6.30
  -2   5  -1  969.40   67.19
  -2   5  -1 1039.50   66.99
  -2   5  -1 1191.48   66.89
   2  -5   1 1133.39   66.99
  -3   5  -1   31.40    2.60
  -3   5  -1   28.30    3.00
   3  -5   1   26.60    2.70
   3  -5   1   24.00    2.60
  -4   5  -1    2.30    1.10
  -4   5  -1    1.30    1.70
  -4   5  -1    3.20    1.90
  -4   5  -1    2.50    1.90
   4  -5   1    3.70    1.40
   4  -5   1    0.70    1.40
   4  -5   1    2.20    1.70
  -5   5  -1   40.80    4.00
  -5   5  -1   54.49    4.80
  -5   5  -1   50.19    5.00
   5  -5   1   54.79    4.70
   5  -5   1   49.90    4.40
   5  -5   1   49.80    4.20
  -6   5  -1  157.38    9.20
  -6   5  -1  138.79   10.00
  -6   5  -1  141.09   10.10
   6  -5   1  105.19    9.60
   6  -5   1  126.29    9.30
   6  -5   1  136.29    9.50
  -7   5  -1   85.29    7.20
  -7   5  -1   82.09    7.20
   7  -5   1   70.39    6.90
   7  -5   1  106.29    8.10
   7  -5   1   77.49    6.70
   7  -5   1   72.59    7.60
  -8   5  -1   49.50    5.90
  -8   5  -1   69.09    6.60
   8  -5   1   62.89    5.70
   8  -5   1   50.29    5.80
   8  -5   1   55.79    6.60
  -9   5  -1    9.80    3.30
   9  -5   1   16.10    3.70
  10  -5   1    1.70    3.20
  11  -5   1    3.20    3.40
  11   4  -1    2.40    3.10
  11   4  -1    4.20    2.80
  11   4  -1   -0.40    3.60
  10   4  -1   57.29    6.20
  10   4  -1   49.30    6.80
  10   4  -1   56.29    5.80
 -10  -4   1   50.49    5.60
   9   4  -1    0.50    2.20
   9   4  -1    1.90    2.50
   9   4  -1   -0.90    2.90
  -9  -4   1    2.30    2.30
   8   4  -1   37.60    5.00
   8   4  -1   37.80    4.70
   8   4  -1   42.50    4.50
  -8  -4   1   36.80    4.20
   7   4  -1    0.90    2.00
   7   4  -1    0.80    1.90
   7   4  -1    3.00    2.20
  -7  -4   1    1.90    1.70
   6   4  -1    4.20    1.90
   6   4  -1    2.40    1.60
   6   4  -1    3.50    1.60
   6   4  -1    1.30    1.80
  -6  -4   1    0.20    1.40
   5   4  -1    8.80    1.50
   5   4  -1    7.90    1.90
   5   4  -1   10.30    1.80
   5   4  -1    5.30    1.60
   5   4  -1    6.90    2.00
   5   4  -1    6.00    2.00
  -5  -4   1    9.20    1.70
   4   4  -1  307.67   20.70
   4   4  -1  352.36   20.90
   4   4  -1  351.46   20.60
   4   4  -1  331.17   20.60
   4   4  -1  288.67   21.00
  -4  -4   1  338.87   20.80
   3   4  -1    3.40    0.90
   3   4  -1    2.00    1.20
   3   4  -1    1.90    1.20
   3   4  -1    1.40    1.00
  -3  -4   1    1.00    1.00
   2   4  -1  390.06   23.40
   2   4  -1  363.56   23.20
   2   4  -1  366.36   23.30
   2   4  -1  367.96   23.20
  -2  -4   1  354.36   22.90
  -2  -4   1  379.56   23.10
   1   4  -1   24.70    2.20
   1   4  -1   15.00    1.90
  -1  -4   1   21.30    1.70
  -1  -4   1   22.80    2.00
   0   4  -1 6683.33  399.66
   0   4  -1 6438.06  399.46
   0  -4   1 6399.56  399.56
   0  -4   1 6532.15  400.26
  -1   4  -1   54.29    4.30
  -1   4  -1   76.39    4.70
  -2   4  -1  492.75   29.60
  -2   4  -1  459.65   29.40
   2  -4   1  467.45   29.50
  -3   4  -1   21.00    2.00
  -3   4  -1   18.10    2.30
   3  -4   1   20.70    2.20
   3  -4   1   23.50    2.20
  -4   4  -1  287.87   20.70
  -4   4  -1  319.07   20.30
  -4   4  -1  333.77   20.70
   4  -4   1  319.87   20.50
   4  -4   1  319.07   20.40
   4  -4   1  335.87   20.90
   4  -4   1  342.37   20.70
  -5   4  -1    1.50    1.60
  -5   4  -1   -0.60    1.70
  -5   4  -1   -1.70    1.10
   5  -4   1    1.50    1.60
   5  -4   1    1.00    1.20
   5  -4   1    0.30    1.60
   5  -4   1   -0.30    1.40
  -6   4  -1  122.39    9.50
  -6   4  -1  120.49    8.70
  -6   4  -1  140.49    9.50
   6  -4   1  127.19    9.00
   6  -4   1  131.79    8.90
   6  -4   1  119.69    9.20
   6  -4   1  139.99    9.90
   6  -4   1  131.69    9.10
  -7   4  -1   27.10    3.10
  -7   4  -1   33.60    4.10
  -7   4  -1   26.40    3.90
   7  -4   1   29.10    4.30
   7  -4   1   32.00    4.00
   7  -4   1   29.60    4.40
   7  -4   1   32.00    3.40
   7  -4   1   37.40    3.70
  -8   4  -1   44.30    5.30
  -8   4  -1   57.19    5.60
   8  -4   1   42.90    5.20
   8  -4   1   42.40    5.80
   8  -4   1   47.60    4.60
   8  -4   1   48.40    4.80
  -9   4  -1  100.59    8.30
   9  -4   1   89.59    9.20
   9  -4   1   86.19    8.20
  10  -4   1   27.80    4.70
  11  -4   1   41.60    5.70
  11   3  -1    0.70    2.50
  11   3  -1    1.70    3.50
  11   3  -1    3.00    3.30
  10   3  -1   14.30    4.10
  10   3  -1    9.50    3.40
  10   3  -1   12.10    3.20
 -10  -3   1   14.30    3.10
   9   3  -1    2.50    2.30
   9   3  -1    1.60    2.40
   9   3  -1    0.40    2.60
  -9  -3   1    2.40    2.20
   8   3  -1   11.10    2.60
   8   3  -1    8.10    3.00
   8   3  -1    9.10    2.80
  -8  -3   1   10.90    2.40
   7   3  -1   39.50    4.70
   7   3  -1   44.70    4.30
   7   3  -1   41.00    4.40
  -7  -3   1   39.30    3.90
   6   3  -1  838.82   51.09
   6   3  -1  933.01   51.99
   6   3  -1  815.62   51.09
   6   3  -1  770.92   51.49
   6   3  -1  735.83   51.29
  -6  -3   1  855.41   51.39
   5   3  -1  154.88   10.30
   5   3  -1  166.88   10.40
   5   3  -1  164.88   11.00
   5   3  -1  166.18   10.60
   5   3  -1  154.78   10.70
  -5  -3   1  144.49   10.50
   4   3  -1  717.73   43.40
   4   3  -1  605.34   43.50
   4   3  -1  749.33   43.50
   4   3  -1  689.43   43.70
   4   3  -1  718.43   43.30
   4   3  -1  718.83   43.80
  -4  -3   1  709.03   43.50
   3   3  -1  273.87   17.50
   3   3  -1  278.67   17.50
   3   3  -1  299.27   17.70
   3   3  -1  257.77   17.40
  -3  -3   1  272.07   17.40
   2   3  -1 6074.79  378.36
   2   3  -1 5945.50  378.26
   2   3  -1 6564.34  378.26
   2   3  -1 6112.19  378.06
   2   3  -1 6143.29  378.46
  -2  -3   1 6167.58  378.76
   1   3  -1  584.14   35.90
  -1  -3   1  587.34   35.80
  -1  -3   1  573.94   35.90
   0  -3   1  410.66   25.30
   0  -3   1  404.66   25.20
  -2   3  -1    1.40    1.10
   2  -3   1    0.80    0.90
   2  -3   1    1.20    0.90
  -3   3  -1  428.76   26.60
  -3   3  -1  425.96   26.60
   3  -3   1  407.06   26.40
   3  -3   1  428.26   26.40
  -4   3  -1   38.90    3.60
  -4   3  -1   41.90    2.90
  -4   3  -1   48.30    4.00
   4  -3   1   41.00    3.50
   4  -3   1   34.10    3.80
   4  -3   1   37.00    3.30
   4  -3   1   47.40    3.70
   4  -3   1   45.20    3.50
  -5   3  -1    1.00    1.60
  -5   3  -1    0.00    1.40
   5  -3   1    1.10    1.30
   5  -3   1   -0.30    1.20
   5  -3   1    2.20    1.30
   5  -3   1    0.20    1.50
   5  -3   1    0.80    1.70
  -6   3  -1  705.43   46.90
  -6   3  -1  791.42   47.10
   6  -3   1  743.13   46.70
   6  -3   1  738.33   47.00
   6  -3   1  689.83   47.20
   6  -3   1  770.42   46.60
   6  -3   1  798.02   46.80
  -7   3  -1   71.89    6.80
  -7   3  -1   80.29    6.80
   7  -3   1   77.59    6.40
   7  -3   1   69.79    6.60
   7  -3   1  101.29    7.60
   7  -3   1   93.09    6.50
   7  -3   1   74.69    6.20
  -8   3  -1  433.96   27.00
  -8   3  -1  420.16   26.70
   8  -3   1  408.56   26.40
   8  -3   1  393.06   26.80
   8  -3   1  388.76   26.20
   8  -3   1  413.16   27.40
   9  -3   1   52.69    6.90
   9  -3   1   70.89    6.70
   9  -3   1   64.69    5.90
  10  -3   1  658.53   41.60
  10  -3   1  626.14   42.20
  11  -3   1   49.30    6.20
  12  -3   1  250.77   18.20
  12   2  -1   28.70    4.30
  12   2  -1   13.10    5.00
  12   2  -1   17.80    4.50
  11   2  -1   -3.30    2.40
  11   2  -1    3.90    3.80
  11   2  -1   -2.90    2.80
  10   2  -1   89.89    8.60
  10   2  -1  123.99   10.20
  10   2  -1  109.99    9.00
   9   2  -1   10.20    2.80
   9   2  -1    7.30    3.30
   9   2  -1    4.80    2.60
  -9  -2   1    8.10    2.60
   8   2  -1  904.41   58.69
   8   2  -1  856.91   58.09
   8   2  -1 1024.50   58.19
  -8  -2   1  920.61   57.99
   7   2  -1   10.00    2.40
   7   2  -1   12.30    2.40
   7   2  -1   12.10    2.80
  -7  -2   1   10.00    2.00
   6   2  -1  358.16   23.00
   6   2  -1  354.86   22.60
   6   2  -1  424.56   23.50
   6   2  -1  307.67   22.80
   6   2  -1  366.26   22.50
  -6  -2   1  338.77   22.70
   5   2  -1    5.10    1.40
   5   2  -1    5.50    1.70
   5   2  -1    6.90    1.30
   5   2  -1    7.20    2.00
   5   2  -1    5.30    1.50
  -5  -2   1    6.00    1.40
   4   2  -1 1212.08   73.09
   4   2  -1 1101.09   73.39
   4   2  -1 1173.28   73.29
   4   2  -1 1271.37   73.29
  -4  -2   1 1175.28   73.09
   3   2  -1   11.40    1.40
   3   2  -1    8.80    1.50
   3   2  -1   10.40    1.20
   3   2  -1   10.70    1.30
   3   2  -1   11.90    1.60
  -3  -2   1    9.30    1.30
   2   2  -1  132.59    8.20
   2   2  -1  130.49    8.40
   2   2  -1  125.49    8.40
  -2  -2   1  128.39    8.20
   1   2  -1    7.80    0.90
   1   2  -1    9.60    0.90
  -1  -2   1    6.60    0.90
   0   2  -1 5268.27  324.97
   0  -2   1 5315.87  324.77
  -1   2  -1   24.60    2.20
   1  -2   1   24.30    1.70
  -2   2  -1 1369.56   82.79
  -2   2  -1 1452.35   83.19
   2  -2   1 1319.87   82.99
   2  -2   1 1264.17   83.09
  -3   2  -1  300.87   18.50
  -3   2  -1  327.27   18.50
   3  -2   1  274.07   18.30
   3  -2   1  274.97   18.40
   3  -2   1  286.57   18.30
   3  -2   1  284.77   18.20
  -4   2  -1 6036.00  376.66
  -4   2  -1 6389.06  376.66
   4  -2   1 6312.37  376.56
   4  -2   1 6069.29  376.66
   4  -2   1 5915.71  377.06
   4  -2   1 6064.99  376.86
   4  -2   1 6203.38  376.46
  -5   2  -1  489.35   30.50
  -5   2  -1  561.04   30.60
   5  -2   1  527.95   30.40
   5  -2   1  449.46   30.20
   5  -2   1  472.35   30.30
   5  -2   1  451.05   30.70
   5  -2   1  431.36   30.40
  -6   2  -1 1511.65  105.49
  -6   2  -1 1837.52  105.59
   6  -2   1 1779.92  105.49
   6  -2   1 1771.62  105.29
   6  -2   1 1507.45  105.49
   6  -2   1 1747.93  105.99
   6  -2   1 1796.42  105.39
  -7   2  -1  154.28   11.80
  -7   2  -1  191.48   12.20
   7  -2   1  177.18   11.80
   7  -2   1  165.78   11.60
   7  -2   1  171.08   11.70
   7  -2   1  174.78   12.60
   7  -2   1  173.98   12.10
  -8   2  -1  975.00   64.49
  -8   2  -1 1086.19   64.89
   8  -2   1 1091.79   64.39
   8  -2   1  983.90   64.49
   8  -2   1  880.61   64.59
   8  -2   1 1050.49   64.29
   8  -2   1 1167.18   65.59
   9  -2   1   72.19    7.60
   9  -2   1   59.39    6.00
   9  -2   1   75.69    6.90
  10  -2   1  308.67   21.70
  10  -2   1  294.17   20.70
  11  -2   1    8.90    3.50
  12  -2   1   -0.30    3.20
  12   1  -1   50.19    7.60
  12   1  -1   70.09    6.80
  12   1  -1   64.79    7.00
  11   1  -1   39.40    5.20
  11   1  -1   33.20    4.60
  11   1  -1   27.70    5.60
  10   1  -1  403.46   24.00
  10   1  -1  295.77   24.40
  10   1  -1  354.86   23.90
 -10  -1   1  375.96   23.20
   9   1  -1   31.90    4.30
   9   1  -1   36.70    4.50
   9   1  -1   39.90    5.40
   8   1  -1   40.40    4.30
   8   1  -1   38.40    4.40
   8   1  -1   39.50    5.00
  -8  -1   1   34.20    4.00
   7   1  -1    9.60    2.30
   7   1  -1    7.80    2.00
   7   1  -1    7.40    2.50
  -7  -1   1    3.20    1.90
   6   1  -1   13.50    2.50
   6   1  -1   12.70    1.80
   6   1  -1   11.50    2.20
   6   1  -1   11.50    2.10
   6   1  -1   14.00    1.90
  -6  -1   1   11.40    1.90
   5   1  -1   67.79    5.50
   5   1  -1   63.09    5.90
   5   1  -1   75.69    5.80
   5   1  -1   76.29    5.40
   5   1  -1   88.69    5.50
   5   1  -1   90.99    5.40
  -5  -1   1   73.19    5.50
  -5  -1   1   77.29    5.20
   4   1  -1  251.77   14.00
   4   1  -1  186.88   14.00
   4   1  -1  212.88   13.70
   4   1  -1  223.08   13.70
   4   1  -1  214.18   13.80
  -4  -1   1  207.78   13.60
  -4  -1   1  228.98   13.80
   3   1  -1  396.06   26.90
   3   1  -1  441.46   27.00
   3   1  -1  449.56   26.90
   3   1  -1  443.46   27.00
  -3  -1   1  444.06   26.70
  -3  -1   1  428.06   26.90
   2   1  -1 5360.66  305.27
   2   1  -1 4412.56  305.27
  -2  -1   1 5161.98  305.47
   1   1  -1   91.09    5.80
   1   1  -1   93.59    5.90
  -1  -1   1   96.99    5.90
   0   1  -1  735.93   45.00
   0  -1   1  728.63   44.90
  -1   1  -1  480.65   31.00
   1  -1   1  530.85   30.90
   1  -1   1  494.25   31.00
  -2   1  -1 7049.89  438.36
  -2   1  -1 7383.96  438.36
   2  -1   1 6990.40  438.66
  -3   1  -1  686.63   44.00
  -3   1  -1  724.93   43.70
   3  -1   1  750.32   44.00
   3  -1   1  693.43   43.90
   3  -1   1  695.73   43.90
  -4   1  -1  985.70   58.59
  -4   1  -1  984.40   58.59
   4  -1   1  876.71   58.49
   4  -1   1  915.41   58.79
   4  -1   1  903.81   58.49
   4  -1   1  959.60   58.39
   4  -1   1  998.30   58.49
  -5   1  -1   75.09    5.50
  -5   1  -1   81.39    6.00
  -5   1  -1   77.39    6.10
   5  -1   1   86.29    5.80
   5  -1   1   83.39    6.00
   5  -1   1   89.19    6.50
   5  -1   1   80.89    5.80
   5  -1   1   80.69    6.10
  -6   1  -1   84.99    6.70
  -6   1  -1   80.89    6.00
  -6   1  -1   84.89    6.60
   6  -1   1   86.89    7.20
   6  -1   1   92.19    6.50
   6  -1   1   91.89    6.60
   6  -1   1   96.39    6.40
   6  -1   1   85.89    6.70
  -7   1  -1    4.10    2.00
  -7   1  -1    3.90    1.90
   7  -1   1    4.70    1.90
   7  -1   1    5.70    1.80
   7  -1   1    4.70    2.20
   7  -1   1    6.20    2.50
   7  -1   1    5.50    1.90
  -8   1  -1   12.10    3.00
   8  -1   1    9.70    2.30
   8  -1   1   11.80    2.90
   8  -1   1   12.00    2.50
   8  -1   1   10.20    3.20
   9  -1   1    8.10    2.50
   9  -1   1    6.20    3.30
   9  -1   1   10.20    2.90
  10  -1   1  129.99    9.90
  10  -1   1  110.39   10.80
  10  -1   1  119.49    9.50
  11  -1   1   13.40    4.50
  11  -1   1    8.20    3.60
  12  -1   1   12.40    4.10
  12   0  -1   57.99    6.30
  12   0  -1   60.89    6.80
  12   0  -1   50.09    7.60
  11   0  -1    3.70    3.80
  11   0  -1   -1.20    2.90
  11   0  -1   -2.00    2.70
  10   0  -1   10.00    3.10
  10   0  -1    9.00    3.90
  10   0  -1    8.80    3.30
   9   0  -1   31.10    4.10
   9   0  -1   37.80    4.40
   9   0  -1   39.90    5.30
  -9   0   1   30.40    3.50
   8   0  -1   92.09    7.60
   8   0  -1   85.49    7.40
   8   0  -1  108.59    8.50
   7   0  -1   11.00    2.10
   7   0  -1    8.60    2.30
   7   0  -1    8.80    2.20
   7   0  -1   11.20    2.70
   7   0  -1   11.70    1.90
   6   0  -1  175.88   11.30
   6   0  -1  150.48   12.00
   6   0  -1  173.28   11.40
   6   0  -1  178.58   11.60
   6   0  -1  183.08   11.70
  -6   0   1  169.38   11.40
  -6   0   1  186.88   11.60
   5   0  -1    7.20    1.60
   5   0  -1    8.30    1.40
   5   0  -1    4.80    1.50
   5   0  -1    4.00    1.80
   5   0  -1    6.20    1.30
  -5   0   1    7.10    1.40
  -5   0   1    8.20    1.50
   4   0  -1 2244.88  139.29
   4   0  -1 2310.37  139.09
   4   0  -1 2343.07  139.29
   4   0  -1 2254.87  139.39
  -4   0   1 2173.18  139.09
  -4   0   1 2268.67  139.19
   3   0  -1   35.70    2.80
   3   0  -1   29.30    2.40
   3   0  -1   28.10    2.60
  -3   0   1   33.80    2.60
  -3   0   1   35.20    2.50
   2   0  -1   68.79    4.50
  -2   0   1   72.79    4.60
  -2   0   1   68.49    4.60
  -1   0   1 1339.37   82.09
   0   0  -1 6505.55  383.56
   0   0  -1 6065.39  383.76
   0   0   1 6204.48  383.46
  -1   0  -1 1946.01  116.69
  -1   0  -1 1988.60  116.89
  -1   0  -1 1763.42  116.79
   1   0   1 1922.41  117.29
  -2   0  -1 2239.18  131.19
  -2   0  -1 2230.98  131.19
   2   0   1 2153.88  131.09
   2   0   1 1927.41  131.19
  -3   0  -1    0.90    0.90
  -3   0  -1    2.00    0.80
   3   0   1    1.30    1.00
   3   0   1    1.50    0.90
  -4   0  -1    0.90    0.80
  -4   0  -1    2.30    1.10
  -4   0  -1    0.40    1.20
   4   0   1    1.90    1.10
   4   0   1   -1.00    1.10
   4   0   1   -1.10    0.90
   4   0   1   -0.50    1.30
   4   0   1    0.80    1.00
  -5   0  -1  141.29    9.40
  -5   0  -1  136.39    9.60
   5   0   1  138.39    9.30
   5   0   1  142.59    9.40
   5   0   1  144.39    9.50
   5   0   1  163.98   10.00
   5   0   1  119.99    9.40
  -6   0  -1   59.89    4.50
  -6   0  -1   49.99    4.40
  -6   0  -1   47.20    4.70
   6   0   1   51.49    4.60
   6   0   1   53.09    4.40
   6   0   1   58.29    5.20
   6   0   1   54.79    4.50
   6   0   1   52.69    4.70
   6   0   1   56.89    4.10
  -7   0  -1  161.38   10.80
  -7   0  -1  170.08   11.20
   7   0   1  152.78   11.10
   7   0   1  141.29   11.50
   7   0   1  164.08   10.90
   7   0   1  164.38   10.90
  -8   0  -1  110.69    7.70
   8   0   1  115.59    8.70
   8   0   1  105.89    8.20
   8   0   1  109.99    8.20
   8   0   1  112.79    9.20
   9   0   1   94.49    7.20
   9   0   1   70.99    7.30
   9   0   1   90.59    8.30
  10   0   1    2.00    2.80
  10   0   1    4.70    3.70
  10   0   1    5.00    2.70
  11   0   1   15.80    3.70
  11   0   1   10.30    3.60
  11   0   1   11.80    4.40
  12   0   1    4.10    3.50
  12  -1  -1    8.10    3.30
  12  -1  -1    7.00    4.30
  12  -1  -1    1.20    3.50
  11  -1  -1    0.50    3.00
  11  -1  -1    3.90    3.90
  11  -1  -1   -1.20    2.70
  10  -1  -1   29.90    4.30
  10  -1  -1   30.10    4.30
  10  -1  -1   23.30    5.00
   9  -1  -1    4.80    2.60
   9  -1  -1   10.20    2.80
   9  -1  -1    7.50    3.40
   8  -1  -1    4.60    2.70
   8  -1  -1    3.50    2.10
   8  -1  -1    2.80    1.50
   8  -1  -1    4.40    2.20
   7  -1  -1   20.50    3.10
   7  -1  -1   31.20    4.10
   7  -1  -1   31.20    3.00
   7  -1  -1   27.50    3.30
  -7   1   1   27.00    2.90
  -7   1   1   31.10    4.40
   6  -1  -1   96.39    6.60
   6  -1  -1   81.19    6.20
   6  -1  -1   75.49    6.10
   6  -1  -1   88.59    6.50
   6  -1  -1   88.09    7.10
  -6   1   1   97.19    6.50
   5  -1  -1   41.70    3.40
   5  -1  -1   45.90    3.50
   5  -1  -1   39.60    3.70
   5  -1  -1   39.90    4.00
   5  -1  -1   42.00    3.70
  -5   1   1   44.40    3.70
   4  -1  -1  541.15   32.60
   4  -1  -1  503.65   32.20
   4  -1  -1  499.65   32.30
   4  -1  -1  531.35   32.40
   3  -1  -1  636.34   39.70
   3  -1  -1  649.34   39.80
   3  -1  -1  617.34   39.70
  -3   1   1  669.53   39.70
   2  -1  -1    1.50    0.70
   2  -1  -1    0.80    0.60
  -2   1   1    0.70    0.60
   1  -1  -1 1067.59   65.69
   1  -1  -1 1074.89   65.59
   0  -1  -1    0.20    0.40
   0  -1  -1   -0.30    0.40
   0  -1  -1   -0.30    0.40
   0  -1  -1    0.80    0.40
   0   1   1    0.20    0.40
   0   1   1    0.00    0.40
  -1  -1  -1  354.86   21.60
   1   1   1  351.46   21.60
   1   1   1  345.57   21.70
  -2  -1  -1 3034.60  184.48
  -2  -1  -1 2940.01  184.48
   2   1   1 2873.31  184.68
   2   1   1 3180.38  184.38
  -3  -1  -1  724.73   49.99
   3   1   1  810.12   50.09
   3   1   1  823.12   49.99
   3   1   1  825.62   50.19
   3   1   1  859.81   50.19
   3   1   1  828.02   50.09
  -4  -1  -1    0.50    0.90
  -4  -1  -1    1.30    1.10
  -4  -1  -1    0.10    0.20
   4   1   1    0.60    1.30
   4   1   1    0.30    0.90
   4   1   1   -0.60    1.10
   4   1   1    0.80    1.20
   4   1   1    2.20    1.10
  -5  -1  -1  177.68   12.50
  -5  -1  -1  221.38   12.30
   5   1   1  184.68   12.40
   5   1   1  200.78   12.60
   5   1   1  195.48   12.40
   5   1   1  160.98   12.70
   5   1   1  188.58   12.60
  -6  -1  -1  281.37   17.50
  -6  -1  -1  275.47   17.70
  -6  -1  -1  246.38   17.20
   6   1   1  270.17   17.50
   6   1   1  279.27   17.70
   6   1   1  290.47   18.10
   6   1   1  260.87   17.40
  -7  -1  -1   15.70    2.80
  -7  -1  -1   16.40    2.60
   7   1   1   23.00    2.80
   7   1   1   22.00    2.80
   7   1   1   20.80    3.00
   7   1   1   19.30    3.40
  -8  -1  -1    0.10    1.80
   8   1   1    0.40    1.80
   8   1   1   -0.80    2.00
   8   1   1    1.90    1.70
   8   1   1    1.80    2.60
   9   1   1    6.90    3.20
   9   1   1    3.00    2.40
   9   1   1    5.90    2.50
  10   1   1   -3.90    2.40
  10   1   1   -0.90    2.60
  10   1   1    0.90    3.20
  11   1   1    2.10    3.50
  11   1   1    3.30    3.10
  11   1   1   -1.40    2.80
  12   1   1   49.00    6.20
  12  -2  -1   16.80    5.30
  12  -2  -1   26.00    4.60
  11  -2  -1    2.90    2.90
  11  -2  -1    5.10    3.10
  11  -2  -1    2.80    3.90
  10  -2  -1    0.90    2.70
  10  -2  -1   -0.70    3.10
  10  -2  -1   -1.80    2.40
   9  -2  -1    3.60    2.60
   9  -2  -1   -0.90    1.50
   9  -2  -1   -2.60    2.70
   9  -2  -1   -2.90    2.20
   8  -2  -1   63.69    6.00
   8  -2  -1   63.49    6.10
   8  -2  -1   73.09    7.10
   7  -2  -1  103.19    7.20
   7  -2  -1   98.89    8.30
   7  -2  -1   94.29    7.40
   7  -2  -1  105.19    7.60
  -7   2   1   91.89    7.40
   6  -2  -1   15.00    2.00
   6  -2  -1   12.60    2.60
   6  -2  -1   10.50    2.10
   6  -2  -1    6.30    2.00
   6  -2  -1   13.00    2.00
  -6   2   1    9.70    2.50
  -6   2   1   12.80    2.30
   5  -2  -1  183.98   12.30
   5  -2  -1  191.98   12.00
   5  -2  -1  189.48   12.60
   5  -2  -1  190.68   12.30
   5  -2  -1  194.58   12.10
  -5   2   1  162.78   12.20
   4  -2  -1   57.89    4.70
   4  -2  -1   54.09    4.30
   4  -2  -1   57.89    4.40
   4  -2  -1   58.99    4.20
   4  -2  -1   68.79    4.60
   3  -2  -1    5.20    1.20
   3  -2  -1    4.60    1.10
   3  -2  -1    5.40    1.50
   3  -2  -1    5.70    0.90
  -3   2   1    6.70    0.90
   2  -2  -1 1034.00   62.79
   2  -2  -1 1011.00   62.59
   2  -2  -1 1017.00   62.79
   1  -2  -1 2251.47  144.69
   1  -2  -1 2419.86  144.59
  -1   2   1 2404.06  144.59
   0  -2  -1 1612.74   98.29
   0  -2  -1 1593.24   98.29
  -1  -2  -1 4039.10  257.07
  -1  -2  -1 4248.88  257.07
  -1  -2  -1 4193.88  257.27
   1   2   1 4282.77  257.57
   2   2   1  225.38   14.10
  -3  -2  -1  383.46   21.70
   3   2   1  333.37   21.90
   3   2   1  363.86   22.00
   3   2   1  339.27   21.90
   3   2   1  327.87   21.90
  -4  -2  -1  193.48   13.30
  -4  -2  -1  222.58   13.70
   4   2   1  222.98   13.60
   4   2   1  180.58   13.60
   4   2   1  227.08   13.90
   4   2   1  214.68   13.50
   4   2   1  224.58   13.60
  -5  -2  -1    3.30    1.40
  -5  -2  -1    2.60    1.00
   5   2   1    3.20    1.70
   5   2   1    2.00    1.20
   5   2   1    2.00    1.30
   5   2   1    3.00    1.50
  -6  -2  -1    8.10    1.70
  -6  -2  -1   15.00    2.30
   6   2   1    9.20    1.90
   6   2   1    8.10    2.40
   6   2   1   14.10    2.00
   6   2   1    7.40    2.00
  -7  -2  -1   21.70    2.80
  -7  -2  -1   17.80    3.10
   7   2   1   19.10    2.80
   7   2   1   19.50    2.90
   7   2   1   19.30    2.60
   7   2   1   20.40    3.50
  -8  -2  -1   -0.70    1.80
   8   2   1    1.30    2.40
   8   2   1    0.50    2.20
   8   2   1   -0.90    1.60
   8   2   1   -2.80    1.80
  -9  -2  -1   -2.70    2.00
   9   2   1    0.90    2.90
   9   2   1    0.90    2.40
   9   2   1   -0.90    2.10
  10   2   1  112.89   10.00
  10   2   1  109.69    9.20
  10   2   1  115.09    9.50
  11   2   1    0.10    2.80
  11   2   1    2.90    3.70
  11   2   1    1.90    2.90
  12   2   1    5.20    3.40
  12   2   1   -0.20    4.10
  12   2   1   -2.50    4.10
  11  -3  -1   12.60    3.60
  11  -3  -1   10.50    3.60
  11  -3  -1   19.00    4.90
  10  -3  -1   -1.60    2.50
  10  -3  -1    0.40    2.60
  10  -3  -1    2.50    3.50
   9  -3  -1  156.18   11.20
   9  -3  -1  131.69   12.20
   9  -3  -1  165.18   11.40
   8  -3  -1   54.79    5.40
   8  -3  -1   51.89    5.60
   8  -3  -1   59.89    6.40
  -8   3   1   56.89    5.70
   7  -3  -1  138.39    9.70
   7  -3  -1  138.89   10.70
   7  -3  -1  146.19    9.60
   7  -3  -1  159.88   10.90
   7  -3  -1  131.79    9.90
   7  -3  -1  127.69   10.00
  -7   3   1  137.89   10.10
   6  -3  -1  116.99    8.30
   6  -3  -1  114.79    7.80
   6  -3  -1  110.79    8.80
   6  -3  -1  113.79    8.20
   6  -3  -1  111.09    8.00
  -6   3   1  106.19    8.40
  -6   3   1  130.39    8.50
   5  -3  -1   11.10    1.90
   5  -3  -1    7.00    1.60
   5  -3  -1    9.60    1.50
   5  -3  -1    9.70    2.20
   5  -3  -1    6.90    1.80
  -5   3   1    9.90    2.00
   4  -3  -1    0.80    1.10
   4  -3  -1    0.70    0.90
   4  -3  -1   -0.80    1.20
   4  -3  -1    9.90    1.60
   4  -3  -1    0.30    1.40
  -4   3   1    2.40    0.90
  -4   3   1    1.10    1.20
   3  -3  -1  145.19    8.80
   3  -3  -1  114.09    9.00
   3  -3  -1  137.39    8.80
   3  -3  -1  141.49    8.60
   2  -3  -1 3541.25  210.98
  -2   3   1 3340.67  211.08
   1  -3  -1   46.20    3.60
   1  -3  -1   55.29    3.40
   0  -3  -1  166.18   10.70
   0  -3  -1  174.38   10.70
  -1  -3  -1 1843.22  109.99
   1   3   1 1739.43  109.99
  -2  -3  -1  625.04   37.90
  -2  -3  -1  609.04   37.80
   2   3   1  612.74   37.90
   2   3   1  601.14   37.80
   3   3   1 1584.74   93.49
   3   3   1 1394.36   93.49
   3   3   1 1541.05   93.49
   3   3   1 1556.54   93.49
  -4  -3  -1  244.68   15.80
   4   3   1  251.17   15.70
   4   3   1  243.28   15.70
   4   3   1  236.48   15.80
   4   3   1  255.47   15.60
   4   3   1  238.38   16.00
  -5  -3  -1  485.85   29.50
   5   3   1  469.55   29.50
   5   3   1  459.25   29.40
   5   3   1  407.26   29.50
   5   3   1  515.45   29.90
   5   3   1  474.05   29.50
  -6  -3  -1   18.80    2.40
  -6  -3  -1   19.60    2.80
   6   3   1   20.20    3.10
   6   3   1   17.40    2.40
   6   3   1   17.60    2.70
   6   3   1   21.90    2.70
  -7  -3  -1   13.30    2.70
  -7  -3  -1   16.10    2.40
   7   3   1    8.70    2.50
   7   3   1   12.80    2.90
   7   3   1   15.80    2.40
   7   3   1   14.80    2.50
  -8  -3  -1   84.59    6.90
   8   3   1   85.49    7.90
   8   3   1   98.59    7.10
   8   3   1   84.69    7.20
   8   3   1   87.39    7.30
  -9  -3  -1   -1.10    2.10
   9   3   1   -1.50    2.20
   9   3   1    0.20    2.30
   9   3   1   -1.60    2.50
 -10  -3  -1   12.00    3.20
  10   3   1   20.80    3.60
  10   3   1   12.60    3.40
  10   3   1   18.20    4.40
  11   3   1    8.40    4.20
  11   3   1    6.90    3.30
  11   3   1    3.00    3.00
  12   3   1   15.80    4.10
  12   3   1   15.90    4.10
  12   3   1   11.70    4.80
  11  -4  -1   42.30    5.70
  11  -4  -1   50.79    7.00
  10  -4  -1    3.60    2.70
  10  -4  -1    5.40    3.80
  10  -4  -1   -1.50    2.60
   9  -4  -1   -0.50    2.50
   9  -4  -1    5.00    2.60
   9  -4  -1   -3.60    2.80
   8  -4  -1    5.80    2.60
   8  -4  -1    5.10    3.20
   8  -4  -1    5.80    2.40
  -8   4   1    7.00    2.70
   7  -4  -1   52.09    5.10
   7  -4  -1   54.99    4.80
   7  -4  -1   53.99    5.80
   7  -4  -1   50.39    4.90
  -7   4   1   58.09    5.40
   6  -4  -1   81.29    6.70
   6  -4  -1   74.29    7.00
   6  -4  -1   91.69    6.60
   6  -4  -1   94.09    6.50
  -6   4   1   93.19    6.90
  -6   4   1   85.69    7.00
   5  -4  -1   80.29    6.40
   5  -4  -1   68.59    5.80
   5  -4  -1   78.89    6.00
   5  -4  -1   82.89    5.80
   5  -4  -1   75.19    5.40
  -5   4   1   81.39    6.10
   4  -4  -1  290.57   18.80
   4  -4  -1  279.27   19.40
   4  -4  -1  311.17   19.00
  -4   4   1  299.67   19.00
  -4   4   1  321.47   19.30
   3  -4  -1   22.90    2.30
   3  -4  -1   32.70    3.10
   3  -4  -1   20.90    2.00
  -3   4   1   24.80    2.60
  -3   4   1   24.20    2.40
   2  -4  -1   43.10    3.60
  -2   4   1   54.89    3.70
   1  -4  -1 1895.71  123.19
   1  -4  -1 2062.69  123.39
   1  -4  -1 2058.69  123.39
  -1   4   1 2024.70  123.49
   0  -4  -1   98.09    6.80
   0   4   1  111.19    6.90
  -1  -4  -1  952.10   57.99
  -1  -4  -1  928.91   57.89
  -2  -4  -1  203.38   13.00
  -2  -4  -1  208.48   13.10
   2   4   1  205.78   13.20
   2   4   1  207.08   13.20
   2   4   1  202.18   13.10
  -3  -4  -1    0.40    1.10
  -3  -4  -1   -0.10    0.20
   3   4   1   -0.10    1.10
   3   4   1    1.60    1.20
   3   4   1   -1.80    1.00
   3   4   1   -1.50    0.80
   3   4   1    1.20    1.10
  -4  -4  -1  121.59    8.80
   4   4   1  138.99    8.90
   4   4   1  126.79    9.10
   4   4   1  136.69    8.80
   4   4   1  121.19    8.70
   4   4   1  125.49    8.60
  -5  -4  -1  210.78   14.10
  -5  -4  -1  225.88   14.40
   5   4   1  218.98   14.10
   5   4   1  245.08   14.80
   5   4   1  201.38   14.30
   5   4   1  211.88   14.30
   5   4   1  206.58   14.20
  -6  -4  -1  174.38   12.40
  -6  -4  -1  184.28   12.70
   6   4   1  209.88   13.30
   6   4   1  174.48   12.50
   6   4   1  172.18   12.50
   6   4   1  182.78   12.30
   6   4   1  205.98   12.70
  -7  -4  -1   99.39    7.70
   7   4   1   99.99    8.60
   7   4   1  103.09    7.60
   7   4   1   99.39    7.80
   7   4   1  114.39    8.10
  -8  -4  -1    3.40    1.90
   8   4   1    3.60    2.80
   8   4   1   -0.70    2.00
   8   4   1    2.80    2.20
  -9  -4  -1    0.20    2.00
   9   4   1    1.10    2.50
   9   4   1    2.10    3.00
   9   4   1    1.50    2.30
 -10  -4  -1    3.00    2.50
  10   4   1   -0.10    3.30
  10   4   1   -0.60    2.60
  10   4   1    1.50    2.70
  11   4   1   -0.60    3.60
  11   4   1    3.10    3.00
  11   4   1   -2.50    2.60
  11  -5  -1   -0.60    2.90
  11  -5  -1    3.00    4.00
  10  -5  -1   -4.30    3.30
  10  -5  -1   -5.60    2.40
   9  -5  -1    2.90    3.30
   9  -5  -1   -2.10    2.60
  -9   5   1   -3.50    2.30
   8  -5  -1   97.69    8.00
   8  -5  -1   92.79    8.70
   8  -5  -1  107.09    9.10
  -8   5   1   85.59    8.00
  -8   5   1   91.49    7.50
   7  -5  -1   90.79    7.90
   7  -5  -1   98.69    7.40
   7  -5  -1   84.49    6.90
  -7   5   1   74.29    6.70
  -7   5   1   97.09    7.60
   6  -5  -1    4.90    2.10
   6  -5  -1    5.60    2.40
   6  -5  -1    5.80    1.80
  -6   5   1    8.80    2.50
  -6   5   1    9.90    2.10
   5  -5  -1  481.15   32.20
   5  -5  -1  524.75   32.70
   5  -5  -1  512.75   31.70
   5  -5  -1  540.75   32.00
  -5   5   1  498.05   32.00
  -5   5   1  490.95   32.20
   4  -5  -1   45.10    4.70
   4  -5  -1   48.70    3.50
   4  -5  -1   45.00    3.90
  -4   5   1   47.80    4.30
   3  -5  -1 1671.83  101.99
   3  -5  -1 1835.32  101.79
   3  -5  -1 1758.52  102.49
  -3   5   1 1506.85  102.09
  -3   5   1 1503.15  101.99
   2  -5  -1  327.77   21.00
   2  -5  -1  339.57   21.30
   2  -5  -1  321.57   20.90
  -2   5   1  347.77   21.00
  -2   5   1  326.67   21.10
   1  -5  -1  412.06   24.90
   1  -5  -1  396.56   24.90
  -1   5   1  389.36   25.00
  -1   5   1  391.96   24.90
   0  -5  -1  138.09    8.80
   0  -5  -1  137.69    8.80
   0  -5  -1  123.69    8.90
   0   5   1  130.09    8.90
   0   5   1  145.09    9.00
  -1  -5  -1  145.59    9.60
  -1  -5  -1  146.29    9.70
   1   5   1  148.59    9.70
   1   5   1  153.58    9.80
  -2  -5  -1  309.67   19.60
  -2  -5  -1  311.47   19.80
  -2  -5  -1  305.87   19.70
   2   5   1  308.47   19.80
   2   5   1  341.27   20.10
   2   5   1  284.47   20.20
   2   5   1  318.67   19.70
  -3  -5  -1  290.77   19.50
  -3  -5  -1  304.47   19.20
   3   5   1  316.67   19.70
   3   5   1  297.47   19.30
   3   5   1  309.27   19.50
   3   5   1  310.77   19.50
  -4  -5  -1  267.07   18.10
  -4  -5  -1  277.17   18.00
   4   5   1  317.57   18.60
   4   5   1  255.57   18.10
   4   5   1  272.47   18.10
   4   5   1  296.97   18.00
  -5  -5  -1   53.49    4.50
  -5  -5  -1   51.69    4.80
   5   5   1   56.09    4.80
   5   5   1   57.69    4.50
   5   5   1   56.99    4.80
   5   5   1   49.30    4.70
   5   5   1   58.59    5.30
  -6  -5  -1   24.90    2.90
  -6  -5  -1   20.10    3.10
   6   5   1   25.80    3.70
   6   5   1   17.60    2.80
   6   5   1   23.30    3.10
   6   5   1   27.40    3.20
   6   5   1   20.50    2.70
  -7  -5  -1   62.79    5.60
   7   5   1   64.39    5.50
   7   5   1   66.99    5.80
   7   5   1   69.19    6.00
   7   5   1   63.29    6.60
   7   5   1   73.89    6.10
  -8  -5  -1    1.20    1.90
   8   5   1    2.50    2.30
   8   5   1    1.00    2.40
   8   5   1    3.40    2.80
  -9  -5  -1   25.40    3.70
   9   5   1   25.60    4.00
   9   5   1   17.90    4.40
   9   5   1   15.10    3.50
 -10  -5  -1   79.09    7.40
  10   5   1   91.09    9.10
  10   5   1   75.39    7.70
  10   5   1   76.59    7.60
  11   5   1   17.40    3.90
  11   5   1   11.40    3.80
  11   5   1    6.80    4.30
  11  -6  -1   -4.10    2.90
  10  -6  -1   47.80    6.30
  10  -6  -1   61.89    7.80
   9  -6  -1   16.50    3.90
   9  -6  -1   24.60    5.10
  -9   6   1   25.40    4.40
   8  -6  -1   -0.50    2.80
   8  -6  -1   -3.40    2.20
  -8   6   1    0.60    2.00
  -8   6   1    2.20    2.90
   7  -6  -1   22.10    4.00
   7  -6  -1   14.30    2.70
   7  -6  -1   17.50    3.30
  -7   6   1   18.40    2.80
  -7   6   1   19.10    3.70
   6  -6  -1    1.50    2.20
   6  -6  -1    3.00    2.00
   6  -6  -1   -1.20    1.60
  -6   6   1    4.40    2.30
  -6   6   1    2.50    1.70
   5  -6  -1    0.10    1.50
   5  -6  -1    1.60    1.70
   5  -6  -1    0.20    1.90
  -5   6   1    1.30    1.90
  -5   6   1    3.00    1.60
   4  -6  -1   14.50    2.20
   4  -6  -1   17.50    1.80
   4  -6  -1   15.50    2.80
  -4   6   1   14.30    2.20
  -4   6   1   15.90    2.60
   3  -6  -1  538.85   35.20
   3  -6  -1  558.84   35.20
   3  -6  -1  539.65   34.90
   3  -6  -1  509.05   35.60
  -3   6   1  626.94   35.50
  -3   6   1  607.14   35.20
   2  -6  -1  783.92   51.09
   2  -6  -1  802.52   50.69
   2  -6  -1  840.62   50.69
  -2   6   1  836.62   50.69
  -2   6   1  822.72   50.89
   1  -6  -1 1511.55   97.49
   1  -6  -1 1601.24   97.49
  -1   6   1 1658.93   97.69
  -1   6   1 1558.34   97.49
   0  -6  -1  179.88   11.10
   0  -6  -1  166.38   11.20
   0   6   1  168.28   11.30
  -1  -6  -1  273.17   17.30
  -1  -6  -1  266.77   17.20
   1   6   1  268.67   17.40
   1   6   1  252.47   17.40
   1   6   1  297.97   17.70
  -2  -6  -1 1556.14   98.29
  -2  -6  -1 1531.05   97.89
   2   6   1 1559.24   98.09
   2   6   1 1497.05   98.19
   2   6   1 1817.42   98.59
  -3  -6  -1   24.80    2.80
  -3  -6  -1   30.50    2.70
  -3  -6  -1   27.70    3.10
   3   6   1   29.50    2.80
   3   6   1   32.40    3.20
   3   6   1   32.70    3.10
   3   6   1   24.10    3.30
  -4  -6  -1  661.93   40.50
  -4  -6  -1  634.44   40.30
   4   6   1  696.73   40.50
   4   6   1  634.94   40.20
   4   6   1  633.64   40.40
   4   6   1  643.34   40.40
   4   6   1  605.94   40.60
  -5  -6  -1  584.64   35.50
  -5  -6  -1  569.74   35.70
   5   6   1  539.95   35.60
   5   6   1  555.74   35.30
   5   6   1  543.05   35.50
   5   6   1  580.64   35.60
   5   6   1  563.94   35.90
  -6  -6  -1   57.49    5.00
  -6  -6  -1   51.69    5.60
   6   6   1   54.59    4.90
   6   6   1   60.09    5.40
   6   6   1   61.19    5.40
   6   6   1   61.99    5.40
   6   6   1   56.19    6.00
  -7  -6  -1  245.08   16.30
   7   6   1  262.37   17.10
   7   6   1  227.08   16.40
   7   6   1  230.48   16.10
   7   6   1  232.08   16.40
   7   6   1  252.77   16.50
  -8  -6  -1  229.88   16.70
   8   6   1  234.28   17.60
   8   6   1  251.67   17.00
   8   6   1  275.77   17.10
  -9  -6  -1   88.59    7.90
   9   6   1   81.69    8.00
   9   6   1  101.39    8.30
   9   6   1  101.29    9.30
 -10  -6  -1   18.30    3.60
  10   6   1   16.80    4.80
  10   6   1   22.90    4.20
  10   6   1   12.90    3.70
  11   6   1   55.79    6.40
  11   6   1   56.39    6.30
  11   6   1   43.70    7.00
  10  -7  -1    0.20    3.30
   9  -7  -1    1.90    2.60
   9  -7  -1   -0.10    2.90
   9  -7  -1    3.50    3.70
  -9   7   1    5.70    3.40
   8  -7  -1    1.80    2.60
   8  -7  -1   -1.00    2.90
  -8   7   1    0.30    2.90
  -8   7   1    0.70    2.60
   7  -7  -1   38.30    5.80
   7  -7  -1   58.49    5.80
   7  -7  -1   56.29    5.20
  -7   7   1   54.49    5.20
  -7   7   1   59.89    6.30
   6  -7  -1   47.50    5.50
   6  -7  -1   47.60    4.60
   6  -7  -1   52.69    5.20
  -6   7   1   52.69    5.40
  -6   7   1   39.70    4.40
   5  -7  -1  161.38   12.40
   5  -7  -1  171.18   11.60
  -5   7   1  162.38   12.00
  -5   7   1  186.58   11.70
   4  -7  -1  117.09    8.30
   4  -7  -1  122.99    9.20
   4  -7  -1  119.59    8.30
  -4   7   1  108.39    8.30
  -4   7   1  119.79    8.70
   3  -7  -1   61.59    5.60
   3  -7  -1   65.59    4.60
   3  -7  -1   57.79    4.90
   3  -7  -1   63.59    5.00
  -3   7   1   67.79    5.30
  -3   7   1   53.89    4.90
   2  -7  -1    1.70    1.30
   2  -7  -1    0.80    1.40
   2  -7  -1    0.00    1.60
  -2   7   1   -0.40    1.50
  -2   7   1    0.20    1.30
  -2   7   1    0.00    1.60
   1  -7  -1  703.93   43.90
   1  -7  -1  694.63   43.80
   1  -7  -1  727.83   44.30
  -1   7   1  632.94   44.00
  -1   7   1  672.43   43.90
  -1   7   1  794.52   44.40
   0  -7  -1  177.08   12.20
   0  -7  -1  186.38   12.80
   0  -7  -1  185.78   12.20
   0   7   1  181.08   12.40
   0   7   1  206.48   12.80
   0   7   1  183.38   12.40
  -1  -7  -1 1763.02  112.39
  -1  -7  -1 1818.62  112.29
  -1  -7  -1 1940.51  112.59
   1   7   1 1745.03  112.49
   1   7   1 1989.70  112.89
   1   7   1 1688.03  112.49
  -2  -7  -1  159.28   11.20
  -2  -7  -1  169.38   10.80
  -2  -7  -1  165.28   11.00
   2   7   1  175.88   11.20
   2   7   1  163.58   11.10
   2   7   1  145.49   11.30
   2   7   1  177.08   11.00
  -3  -7  -1 2015.10  128.79
  -3  -7  -1 2159.48  129.29
  -3  -7  -1 2057.39  129.09
   3   7   1 2077.89  128.99
   3   7   1 2007.20  129.19
   3   7   1 2255.57  129.29
  -4  -7  -1   67.89    5.30
  -4  -7  -1   74.79    5.70
   4   7   1   66.69    5.60
   4   7   1   69.29    5.70
   4   7   1   73.09    5.40
   4   7   1   60.79    5.50
   4   7   1   61.09    5.90
  -5  -7  -1  593.04   37.00
  -5  -7  -1  584.44   36.80
   5   7   1  572.34   36.90
   5   7   1  548.65   36.90
   5   7   1  599.94   37.40
   5   7   1  595.34   36.60
  -6  -7  -1  103.79    7.60
   6   7   1  103.39    7.90
   6   7   1   77.69    8.10
   6   7   1  103.29    7.80
   6   7   1  100.99    7.80
   6   7   1  107.49    7.50
  -7  -7  -1   94.59    8.10
   7   7   1   96.49    8.20
   7   7   1  100.39    8.40
   7   7   1  125.49    9.40
   7   7   1  108.29    8.40
  -8  -7  -1   -0.60    1.90
   8   7   1    0.10    2.80
   8   7   1   -1.10    2.40
   8   7   1   -2.90    2.10
  -9  -7  -1   62.39    6.40
   9   7   1   59.89    7.30
   9   7   1   55.89    6.40
   9   7   1   76.09    6.70
  10   7   1   -2.10    3.10
  10   7   1   -5.50    3.00
  10   7   1    0.80    2.80
  11   7   1    7.60    4.00
  11   7   1   -1.80    3.00
  11   7   1    3.70    3.00
  10  -8  -1   12.00    4.00
   9  -8  -1   60.39    6.70
  -9   8   1   52.99    6.80
   8  -8  -1   -0.80    3.00
   8  -8  -1    1.70    2.90
   8  -8  -1    2.00    2.40
  -8   8   1    5.60    3.50
   7  -8  -1    1.70    2.20
   7  -8  -1   -4.80    2.00
   7  -8  -1    3.50    3.20
   7  -8  -1    3.10    2.50
  -7   8   1   -6.30    2.70
  -7   8   1   -2.20    2.00
   6  -8  -1  168.08   11.60
   6  -8  -1  166.68   11.70
   6  -8  -1  148.49   11.90
   6  -8  -1  157.28   12.60
  -6   8   1  176.08   12.30
  -6   8   1  173.38   12.60
  -6   8   1  166.08   11.60
   5  -8  -1  176.28   12.40
   5  -8  -1  185.68   13.40
   5  -8  -1  175.08   12.40
  -5   8   1  182.38   12.90
  -5   8   1  185.38   12.40
   4  -8  -1  150.78   10.50
   4  -8  -1  157.98   10.50
   4  -8  -1  151.78   11.30
  -4   8   1  143.79   10.90
  -4   8   1  149.29   10.50
   3  -8  -1 1824.82  110.69
   3  -8  -1 1784.92  110.09
   3  -8  -1 1780.22  110.09
   3  -8  -1 1653.23  109.79
  -3   8   1 1847.92  110.09
  -3   8   1 1808.92  110.39
   2  -8  -1  276.57   18.10
   2  -8  -1  290.27   18.70
   2  -8  -1  276.47   18.10
  -2   8   1  312.57   18.50
  -2   8   1  233.98   18.80
  -2   8   1  288.77   18.20
   1  -8  -1 2289.67  141.89
   1  -8  -1 2341.37  142.49
   1  -8  -1 2258.97  141.99
  -1   8   1 2248.58  142.09
  -1   8   1 2389.26  142.29
   0  -8  -1  562.94   35.40
   0  -8  -1  582.24   35.30
   0  -8  -1  526.85   35.80
   0   8   1  600.94   35.70
   0   8   1  549.15   35.50
  -1  -8  -1 1662.33  102.19
  -1  -8  -1 1635.34  102.39
  -1  -8  -1 1800.82  102.69
   1   8   1 1635.64  102.49
   1   8   1 1497.45  102.49
   1   8   1 1719.73  102.89
  -2  -8  -1    0.00    1.10
  -2  -8  -1   -1.30    1.30
  -2  -8  -1    0.80    1.60
   2   8   1    1.40    1.70
   2   8   1    3.50    1.90
   2   8   1    2.10    1.40
   2   8   1    0.20    1.60
  -3  -8  -1  406.26   26.50
  -3  -8  -1  445.56   26.80
  -3  -8  -1  426.16   26.20
   3   8   1  397.66   26.60
   3   8   1  401.36   26.40
   3   8   1  388.16   26.60
   3   8   1  444.96   27.10
  -4  -8  -1  317.07   20.20
  -4  -8  -1  303.27   19.90
   4   8   1  336.27   20.20
   4   8   1  298.37   20.10
   4   8   1  306.47   20.10
   4   8   1  320.77   19.80
   4   8   1  270.37   20.40
  -5  -8  -1   37.40    4.50
  -5  -8  -1   35.70    4.20
   5   8   1   54.09    4.40
   5   8   1   51.99    5.50
   5   8   1   44.20    4.70
   5   8   1   50.09    4.80
   5   8   1   44.10    4.70
  -6  -8  -1   35.10    3.70
   6   8   1   26.80    3.90
   6   8   1   22.10    4.20
   6   8   1   38.00    3.70
   6   8   1   25.30    3.70
   6   8   1   24.40    3.80
  -7  -8  -1   67.49    5.60
   7   8   1   46.60    5.50
   7   8   1   52.09    5.60
   7   8   1   46.40    6.10
   7   8   1   57.59    5.70
  -8  -8  -1   -0.30    2.20
   8   8   1    1.10    2.70
   8   8   1   -3.00    2.20
   8   8   1   -2.20    2.80
   8   8   1    0.80    2.40
  -9  -8  -1    3.30    2.50
   9   8   1    0.60    2.80
   9   8   1   -2.60    2.40
   9   8   1    1.40    3.20
  10   8   1    2.30    3.00
  10   8   1    7.80    3.50
  10   8   1    3.60    3.80
  10  -9  -1    4.40    3.60
   9  -9  -1  139.89   12.00
  -9   9   1  158.98   12.90
   8  -9  -1   41.70    5.60
  -8   9   1   48.40    6.40
   7  -9  -1  390.96   27.70
   7  -9  -1  401.16   27.40
  -7   9   1  476.75   28.70
   6  -9  -1   50.29    5.20
   6  -9  -1   52.49    5.40
   6  -9  -1   56.09    6.50
   6  -9  -1   48.80    5.70
  -6   9   1   59.49    6.10
  -6   9   1   61.79    5.50
  -6   9   1   47.50    6.10
   5  -9  -1 1019.80   66.59
   5  -9  -1 1005.10   66.49
   5  -9  -1 1098.49   67.59
  -5   9   1 1098.09   67.09
  -5   9   1 1113.79   66.59
   4  -9  -1   15.90    2.80
   4  -9  -1   17.30    2.80
   4  -9  -1   19.70    3.60
  -4   9   1   15.00    3.10
  -4   9   1   12.80    2.60
   3  -9  -1  711.43   46.00
   3  -9  -1  746.43   46.00
   3  -9  -1  755.52   46.70
  -3   9   1  744.43   46.30
  -3   9   1  706.33   46.00
   2  -9  -1  109.69    7.30
   2  -9  -1   99.09    7.30
   2  -9  -1   96.29    8.00
  -2   9   1   97.89    7.40
  -2   9   1   88.09    7.60
   1  -9  -1  191.48   13.60
   1  -9  -1  199.78   13.40
  -1   9   1  207.18   13.80
  -1   9   1  223.88   14.00
  -1   9   1  197.18   14.10
   0  -9  -1   81.89    6.40
   0  -9  -1   85.09    6.20
   0   9   1   77.69    6.50
   0   9   1   84.19    6.70
  -1  -9  -1    4.10    1.70
  -1  -9  -1    3.70    1.50
   1   9   1    3.00    1.90
   1   9   1    4.80    1.90
   1   9   1    2.50    1.60
   1   9   1    2.50    2.00
  -2  -9  -1   67.79    5.80
  -2  -9  -1   78.19    5.70
  -2  -9  -1   66.39    5.20
   2   9   1   68.69    5.90
   2   9   1   67.49    6.10
   2   9   1   64.99    5.80
   2   9   1   63.99    5.40
  -3  -9  -1   35.10    3.70
  -3  -9  -1   31.50    3.10
  -3  -9  -1   30.70    3.80
   3   9   1   33.00    3.90
   3   9   1   29.90    3.70
   3   9   1   21.80    3.80
   3   9   1   31.40    3.40
  -4  -9  -1   -1.20    1.60
  -4  -9  -1    0.90    2.00
   4   9   1    0.20    2.00
   4   9   1   -1.80    1.90
   4   9   1    0.10    2.10
   4   9   1    0.60    1.60
   4   9   1    2.10    2.10
  -5  -9  -1    5.90    2.10
   5   9   1    6.90    2.00
   5   9   1    5.50    2.50
   5   9   1    7.00    2.60
   5   9   1    5.00    2.80
   5   9   1    2.90    2.10
  -6  -9  -1  136.59   10.30
   6   9   1  129.59   10.40
   6   9   1  143.59   10.60
   6   9   1  151.98   11.70
   6   9   1  138.49   10.70
  -7  -9  -1   18.50    3.40
   7   9   1   21.10    3.70
   7   9   1   19.30    3.70
   7   9   1   25.50    4.00
   7   9   1   19.40    4.50
  -8  -9  -1   60.09    6.60
   8   9   1   72.79    7.20
   8   9   1   79.89    7.30
   8   9   1   80.09    7.10
   8   9   1   65.69    8.10
  -9  -9  -1   36.60    5.10
   9   9   1   31.80    4.80
   9   9   1   35.50    6.10
   9   9   1   25.80    4.60
  10   9   1  222.38   17.30
  10   9   1  216.48   16.00
  10   9   1  206.18   15.60
   9 -10  -1  206.38   15.50
   8 -10  -1  135.69   12.00
  -8  10   1  173.38   13.20
   7 -10  -1  330.57   22.00
   7 -10  -1  294.77   22.20
  -7  10   1  362.66   23.30
   6 -10  -1   60.49    5.80
   6 -10  -1   60.99    6.30
   6 -10  -1   53.29    5.40
  -6  10   1   46.40    6.50
  -6  10   1   60.39    6.40
  -6  10   1   46.00    5.20
   5 -10  -1  233.88   16.10
   5 -10  -1  232.08   16.00
  -5  10   1  233.28   16.00
  -5  10   1  244.28   16.60
   4 -10  -1  116.49    9.20
   4 -10  -1  127.49    9.40
  -4  10   1  118.29    9.70
  -4  10   1  134.19    9.40
   3 -10  -1   69.39    5.90
   3 -10  -1   68.19    5.60
  -3  10   1   62.39    5.80
  -3  10   1   59.89    6.30
   2 -10  -1   10.60    2.30
   2 -10  -1   14.70    2.60
  -2  10   1   14.20    2.80
  -2  10   1   18.30    3.30
   1 -10  -1   53.19    5.20
   1 -10  -1   60.39    5.10
  -1  10   1   61.39    5.60
  -1  10   1   58.79    5.40
   0 -10  -1    6.90    1.90
   0 -10  -1    7.30    2.00
   0  10   1    7.70    2.60
   0  10   1    5.70    2.10
   0  10   1    5.70    2.30
  -1 -10  -1   11.80    2.50
  -1 -10  -1   12.10    2.10
   1  10   1   12.40    2.40
   1  10   1   13.30    2.70
   1  10   1   14.00    2.90
   1  10   1   17.30    3.40
  -2 -10  -1   40.40    3.80
  -2 -10  -1   42.50    4.40
  -2 -10  -1   49.20    5.10
   2  10   1   41.90    4.50
   2  10   1   49.30    5.20
   2  10   1   40.20    4.20
   2  10   1   33.60    4.30
  -3 -10  -1   88.39    6.70
  -3 -10  -1   82.39    7.20
  -3 -10  -1   90.79    7.50
   3  10   1   94.39    7.50
   3  10   1   87.99    7.10
   3  10   1   85.89    7.40
   3  10   1  111.19    8.20
  -4 -10  -1  681.53   42.10
  -4 -10  -1  617.04   41.20
   4  10   1  662.73   41.10
   4  10   1  636.44   41.40
   4  10   1  640.74   41.50
   4  10   1  706.83   42.20
   4  10   1  614.94   41.40
  -5 -10  -1    1.30    2.00
   5  10   1    4.00    2.60
   5  10   1    0.70    2.20
   5  10   1    0.40    2.30
   5  10   1    0.20    2.60
  -6 -10  -1  270.17   18.00
   6  10   1  268.57   18.20
   6  10   1  240.08   18.00
   6  10   1  273.67   19.00
   6  10   1  266.67   18.20
  -7 -10  -1   36.30    4.60
   7  10   1   33.10    4.80
   7  10   1   30.20    4.60
   7  10   1   34.00    5.50
   7  10   1   35.10    4.90
  -8 -10  -1  334.97   23.40
   8  10   1  354.36   23.80
   8  10   1  362.86   25.00
   8  10   1  366.66   24.00
   8  10   1  332.37   23.70
   9  10   1    8.60    3.60
   9  10   1    8.90    4.60
   9  10   1   10.80    3.60
   8 -11  -1   -0.60    3.10
   7 -11  -1   18.60    4.10
  -7  11   1   12.20    4.70
   6 -11  -1   -4.50    2.20
   6 -11  -1    3.10    2.40
   6 -11  -1    1.40    2.70
  -6  11   1   -0.40    3.60
  -6  11   1    6.20    3.40
   5 -11  -1    5.50    2.40
   5 -11  -1    3.80    2.50
  -5  11   1    0.80    3.40
  -5  11   1    8.00    2.70
  -5  11   1    4.40    3.00
   4 -11  -1   96.69    7.90
   4 -11  -1   91.79    7.70
  -4  11   1   88.09    7.90
  -4  11   1  115.09    8.80
   3 -11  -1    7.10    2.40
   3 -11  -1   11.70    2.70
  -3  11   1    6.20    2.60
  -3  11   1    8.50    3.00
   2 -11  -1  104.59    7.60
   2 -11  -1   84.59    7.30
  -2  11   1   93.09    7.80
  -2  11   1   95.19    8.10
   1 -11  -1   70.29    6.20
   1 -11  -1   68.39    5.90
  -1  11   1   76.79    6.70
  -1  11   1   74.59    6.60
   0 -11  -1  203.08   14.00
   0 -11  -1  202.38   13.70
   0  11   1  202.78   14.20
   0  11   1  209.58   14.40
  -1 -11  -1   48.50    4.90
  -1 -11  -1   49.70    4.50
   1  11   1   46.90    5.10
   1  11   1   53.09    4.90
   1  11   1   40.60    5.00
   1  11   1   48.80    5.80
  -2 -11  -1 1044.00   64.09
  -2 -11  -1 1043.90   64.49
   2  11   1  998.00   64.29
   2  11   1 1026.70   64.79
   2  11   1 1041.00   64.69
  -3 -11  -1  164.18   14.00
  -3 -11  -1  193.18   13.90
   3  11   1  209.18   13.80
   3  11   1  233.08   15.10
   3  11   1  199.68   14.20
   3  11   1  203.58   14.20
  -4 -11  -1  232.68   15.00
   4  11   1  223.68   15.30
   4  11   1  170.08   15.40
   4  11   1  223.98   15.30
   4  11   1  219.48   15.20
   4  11   1  233.98   15.00
  -5 -11  -1  219.38   13.90
   5  11   1  213.78   14.20
   5  11   1  149.09   14.40
   5  11   1  203.28   14.10
   5  11   1  199.88   14.20
  -6 -11  -1  111.39    9.40
   6  11   1  129.89   10.90
   6  11   1  108.89    9.70
   6  11   1  117.19    9.90
   6  11   1  136.89    9.90
  -7 -11  -1   25.00    4.10
   7  11   1   30.50    4.70
   7  11   1   31.20    4.70
   7  11   1   20.20    4.80
   7  11   1   31.70    4.70
   8  11   1    2.90    3.20
   8  11   1    0.80    3.20
   8  11   1    5.50    3.90
   8  11   1   -2.20    2.90
   9  11   1    8.50    4.30
   9  11   1   14.50    3.90
   9  11   1    8.10    3.80
   8 -12  -1    2.40    3.30
   7 -12  -1    0.60    3.20
   6 -12  -1   59.89    7.10
  -6  12   1   63.99    7.90
  -6  12   1   68.59    7.60
   5 -12  -1    2.30    2.50
   5 -12  -1    5.90    2.80
  -5  12   1    4.90    3.30
  -5  12   1   10.10    4.10
  -5  12   1    8.60    3.10
   4 -12  -1  146.89   11.30
   4 -12  -1  161.08   11.30
  -4  12   1  145.79   12.00
  -4  12   1  158.58   11.60
   3 -12  -1   62.19    5.80
   3 -12  -1   62.19    5.90
  -3  12   1   51.19    6.20
  -3  12   1   65.09    6.20
   2 -12  -1  225.58   15.40
   2 -12  -1  223.28   15.20
  -2  12   1  213.28   15.40
  -2  12   1  224.98   15.80
   1 -12  -1   48.30    5.10
   1 -12  -1   50.99    4.90
  -1  12   1   49.00    5.80
  -1  12   1   49.90    5.40
   0 -12  -1  812.42   52.89
   0 -12  -1  872.21   53.29
   0  12   1  889.71   53.29
   0  12   1  777.92   53.49
   0  12   1  876.21   53.49
  -1 -12  -1   71.89    6.70
  -1 -12  -1   73.89    6.20
   1  12   1   77.59    7.10
   1  12   1   73.19    6.60
   1  12   1   82.19    7.20
  -2 -12  -1   86.19    8.10
   2  12   1  113.39    8.70
   2  12   1   99.39    8.10
   2  12   1  105.79    8.60
   2  12   1  111.29    9.40
  -3 -12  -1   52.69    5.50
   3  12   1   52.79    5.90
   3  12   1   51.79    5.80
   3  12   1   48.40    6.30
   3  12   1   61.19    5.50
   3  12   1   59.09    6.10
  -4 -12  -1    5.20    2.50
   4  12   1    6.70    2.90
   4  12   1    4.30    3.20
   4  12   1    5.40    3.00
   4  12   1   10.00    3.30
  -5 -12  -1   21.60    3.60
   5  12   1   11.80    3.50
   5  12   1   18.90    4.40
   5  12   1   20.00    3.90
   5  12   1   15.40    3.70
  -6 -12  -1    5.60    2.70
   6  12   1   -0.30    2.80
   6  12   1    3.10    3.00
   6  12   1    3.60    3.00
   6  12   1    3.60    3.40
   7  12   1   23.50    4.50
   7  12   1   27.50    5.40
   7  12   1   24.40    4.70
   7  12   1   23.90    4.50
   8  12   1   24.80    4.80
   8  12   1   22.70    4.70
   8  12   1   18.50    4.30
   7 -13  -1   92.49    9.30
   6 -13  -1   77.19    8.10
  -6  13   1   77.39    8.60
   5 -13  -1  124.79    9.90
  -5  13   1  112.19   10.80
  -5  13   1  131.79   11.50
   4 -13  -1   31.40    4.60
   4 -13  -1   39.70    4.90
  -4  13   1   44.90    6.30
  -4  13   1   43.30    6.00
  -4  13   1   36.50    5.00
   3 -13  -1   56.79    6.30
   3 -13  -1   65.89    6.30
  -3  13   1   72.79    7.30
  -3  13   1   70.39    6.80
   2 -13  -1  173.58   11.70
   2 -13  -1  144.99   11.20
  -2  13   1  145.29   12.20
  -2  13   1  159.68   11.90
   1 -13  -1   10.00    3.00
   1 -13  -1    7.30    2.50
  -1  13   1    9.20    3.50
  -1  13   1    8.90    3.20
   0 -13  -1   12.30    2.60
   0 -13  -1   12.30    3.00
   0  13   1   14.00    3.00
   0  13   1   14.70    3.60
   0  13   1   16.20    3.60
  -1 -13  -1    2.20    2.40
   1  13   1    5.90    2.90
   1  13   1    2.10    2.30
   1  13   1   -3.30    2.60
  -2 -13  -1   72.79    6.60
   2  13   1   77.79    7.00
   2  13   1   70.89    7.00
   2  13   1   56.49    6.70
  -3 -13  -1  112.19    9.20
   3  13   1  121.49    9.70
   3  13   1  109.69    9.50
   3  13   1  116.99    9.70
  -4 -13  -1    3.10    2.50
   4  13   1    2.80    3.20
   4  13   1    6.00    3.20
   4  13   1    4.90    3.20
  -5 -13  -1   66.59    6.70
   5  13   1   61.49    7.10
   5  13   1   72.89    7.20
   5  13   1   67.39    7.10
   6  13   1    2.70    3.30
   6  13   1    2.70    3.10
   6  13   1    1.30    3.30
   7  13   1   49.30    6.50
   7  13   1   60.29    6.90
   7  13   1   62.69    6.90
   6 -14  -1   20.00    4.70
  -6  14   1   26.00    5.30
  -5  14   1   21.50    4.90
   4 -14  -1   55.29    6.10
  -4  14   1   53.49    7.50
  -4  14   1   58.29    7.20
   3 -14  -1   62.89    6.70
  -3  14   1   73.99    7.20
  -3  14   1   74.89    8.10
  -3  14   1   71.59    7.80
   2 -14  -1    1.80    2.60
   2 -14  -1    2.10    2.20
  -2  14   1   -1.30    3.30
  -2  14   1    0.90    2.90
  -2  14   1    4.70    3.40
   1 -14  -1   26.90    4.10
   1 -14  -1   23.20    3.60
  -1  14   1   21.90    4.70
  -1  14   1   28.30    4.50
  -1  14   1   18.90    4.50
  -1  14   1   23.60    4.00
   0 -14  -1    1.10    2.40
   0  14   1   -2.10    3.00
   0  14   1    0.40    2.30
   0  14   1   -4.70    2.60
  -1 -14  -1   75.09    7.30
   1  14   1   77.99    7.90
   1  14   1   81.29    7.90
  -2 -14  -1  141.59   11.90
   2  14   1  159.88   12.50
   2  14   1  174.18   12.50
  -3 -14  -1   15.50    3.60
   3  14   1   16.80    4.00
   3  14   1   14.30    3.90
   3  14   1   12.60    3.80
  -4 -14  -1  139.29   11.70
   4  14   1  126.89   10.90
   4  14   1  113.19   10.50
   4  14   1  129.09   10.60
   5  14   1    4.70    3.70
   5  14   1    0.30    3.20
   5  14   1    0.90    3.30
   6  14   1  288.77   20.70
   6  14   1  275.57   20.60
   6  14   1  311.17   20.80
  -4  15   1   11.60    4.50
  -3  15   1   10.40    4.20
  -3  15   1    7.80    4.20
  -2  15   1    2.90    3.80
  -2  15   1   -1.70    3.00
  -2  15   1   -0.80    3.60
   1 -15  -1   -1.00    3.70
  -1  15   1   -2.30    2.80
  -1  15   1   -4.70    3.10
   0 -15  -1  138.69   11.30
   0  15   1  127.09   11.70
   0  15   1  149.69   11.50
   1  15   1    1.30    3.10
   1  15   1    3.50    3.40
   2  15   1   55.99    7.00
   2  15   1   64.09    6.80
   2  15   1   54.99    6.80
   3  15   1    6.40    3.50
   3  15   1    5.00    3.50
   3  15   1   -1.80    3.20
   4  15   1   75.99    8.00
   4  15   1   64.69    7.70
   4  15   1   77.09    7.70
   5  15   1   -5.60    3.10
   5  15   1   -2.60    3.40
   5  15   1   -4.60    3.00
  -2  16   1  193.38   14.60
  -2  16   1  160.98   13.40
  -1  16   1   -1.50    3.60
  -1  16   1    3.40    3.40
   0  16   1   35.90    5.40
   0  16   1   34.30    5.70
   1  16   1   30.70    5.40
   1  16   1   25.60    4.90
   2  16   1    8.00    3.90
   2  16   1   10.60    4.00
   2  16   1    7.20    3.70
   3  15  -2   10.50    4.60
   3  15  -2   15.30    3.90
   3  15  -2   13.70    3.90
   3  15  -2   11.80    3.80
   2  15  -2    1.70    3.00
   2  15  -2    4.70    3.30
   2  15  -2   -1.40    3.50
   2  15  -2   -1.70    2.80
   1  15  -2    5.30    3.50
   1  15  -2    0.90    2.90
   0  15  -2   10.00    3.80
  -1  15  -2   15.10    4.40
  -2  15  -2   95.89    9.50
  -3  15  -2   10.60    4.10
   5  14  -2    5.90    3.30
   5  14  -2    3.40    3.30
   5  14  -2    0.20    3.50
   5  14  -2   -2.10    2.80
   4  14  -2  170.28   15.60
   4  14  -2  197.18   14.70
   4  14  -2  213.98   14.70
   4  14  -2  215.78   15.10
   3  14  -2   28.10    4.50
   3  14  -2   26.60    4.40
   3  14  -2   17.70    4.10
   3  14  -2   29.40    5.70
   2  14  -2   79.59    7.70
   2  14  -2   83.89    7.60
   2  14  -2   72.89    8.60
   2  14  -2   70.49    7.40
  -2 -14   2   72.29    7.30
   1  14  -2   61.79    6.40
   1  14  -2   61.79    7.60
   1  14  -2   71.69    6.80
   1  14  -2   52.69    6.40
  -1 -14   2   60.49    6.40
   0  14  -2  244.38   17.90
   0  14  -2  269.87   17.70
   0 -14   2  239.38   17.50
  -1  14  -2   10.10    3.60
   1 -14   2    7.80    2.90
  -2  14  -2   49.00    6.70
  -2  14  -2   66.79    7.20
   2 -14   2   60.39    6.40
  -3  14  -2   16.20    4.30
  -3  14  -2   12.90    4.10
  -4  14  -2    2.10    3.60
  -5  14  -2   28.40    5.40
   6  13  -2  113.49   10.40
   6  13  -2  125.49   11.40
   6  13  -2  124.09   10.60
   6  13  -2  113.29    9.70
   5  13  -2    4.90    3.60
   5  13  -2    3.20    3.00
   5  13  -2   -2.80    2.50
   5  13  -2    0.60    3.00
   4  13  -2    0.70    2.70
   4  13  -2    1.30    2.70
   4  13  -2   10.60    3.60
   4  13  -2   -1.10    2.80
  -4 -13   2    1.00    2.40
   3  13  -2    1.60    2.60
   3  13  -2    2.80    2.90
   3  13  -2    0.10    2.90
   3  13  -2    0.30    2.70
  -3 -13   2    2.70    2.40
   2  13  -2    4.90    3.40
   2  13  -2   -2.10    2.40
   2  13  -2    0.60    2.70
   2  13  -2    0.80    2.70
  -2 -13   2    4.50    2.40
   1  13  -2   21.70    4.80
   1  13  -2   22.80    4.00
   1  13  -2   35.40    4.70
   1  13  -2   25.90    4.20
  -1 -13   2   24.30    3.70
   0  13  -2   -0.90    2.80
   0  13  -2    4.70    2.70
   0  13  -2    3.90    3.10
   0 -13   2    6.60    2.60
  -1  13  -2   67.69    6.70
  -1  13  -2   82.99    7.70
  -1  13  -2   79.69    8.10
   1 -13   2   58.99    6.50
  -2  13  -2   95.49    9.30
  -2  13  -2  109.79    9.50
   2 -13   2  116.79    9.00
  -3  13  -2   20.50    4.30
  -3  13  -2   18.00    4.20
   3 -13   2   13.00    3.40
  -4  13  -2    1.70    3.30
  -4  13  -2   -2.90    3.10
   4 -13   2   -1.70    2.40
  -5  13  -2    8.90    4.10
  -5  13  -2   14.10    4.60
  -6  13  -2    7.40    4.10
   6 -13   2    6.50    3.50
   7  12  -2    4.80    3.40
   7  12  -2    3.30    3.40
   7  12  -2    3.30    3.50
   7  12  -2    0.90    2.80
   6  12  -2    3.50    3.50
   6  12  -2    2.80    3.10
   6  12  -2    5.70    3.30
   6  12  -2    4.50    2.90
  -6 -12   2    4.70    2.80
   5  12  -2   18.40    4.30
   5  12  -2   12.20    3.50
   5  12  -2    7.00    3.30
   5  12  -2   16.70    3.50
  -5 -12   2   19.00    3.40
   4  12  -2    8.50    3.30
   4  12  -2    6.30    2.90
   4  12  -2    9.00    3.70
   4  12  -2    0.40    2.60
  -4 -12   2   10.30    2.80
   3  12  -2   83.89    7.10
   3  12  -2   52.39    7.10
   3  12  -2   71.19    6.90
   3  12  -2   83.39    7.10
  -3 -12   2   77.19    6.70
   2  12  -2  107.89    8.70
   2  12  -2  117.99    9.70
   2  12  -2  105.29    8.80
   2  12  -2   91.39    8.60
  -2 -12   2  101.69    8.40
   1  12  -2   89.89    7.90
   1  12  -2  110.89    9.20
   1  12  -2   91.79    7.80
   1  12  -2   87.99    7.90
  -1 -12   2   85.89    7.60
   0  12  -2    0.60    2.60
   0  12  -2    3.80    3.00
   0  12  -2    3.60    2.50
   0 -12   2    1.90    2.10
  -1  12  -2   12.80    3.80
  -1  12  -2   11.40    2.90
  -1  12  -2    7.10    3.10
  -1  12  -2   10.30    3.10
   1 -12   2    8.30    2.60
  -2  12  -2  190.78   14.10
  -2  12  -2  171.28   14.70
  -2  12  -2  207.98   14.30
   2 -12   2  198.38   13.40
   2 -12   2  196.18   13.70
  -3  12  -2    2.70    3.10
  -3  12  -2    2.40    3.00
   3 -12   2    3.30    2.50
   3 -12   2    8.60    2.40
  -4  12  -2   30.30    4.90
  -4  12  -2   32.70    5.10
   4 -12   2   32.10    4.20
   4 -12   2   42.40    4.80
  -5  12  -2    0.30    3.50
  -5  12  -2    1.20    3.30
   5 -12   2    2.50    2.30
   5 -12   2   -2.60    2.30
  -6  12  -2   14.80    4.40
  -6  12  -2   25.10    5.20
   6 -12   2   26.00    4.70
   6 -12   2   17.00    3.80
  -7  12  -2   13.50    4.40
   7 -12   2   13.60    4.10
   8  11  -2    1.90    3.20
   8  11  -2    0.90    2.60
   8  11  -2    6.60    3.80
   7  11  -2   16.10    4.10
   7  11  -2   23.20    4.30
   7  11  -2   20.40    4.70
   7  11  -2   23.80    3.80
  -7 -11   2    9.40    3.20
   6  11  -2   21.90    4.60
   6  11  -2   19.80    4.10
   6  11  -2   18.70    3.50
   6  11  -2   15.20    3.90
  -6 -11   2   19.90    3.50
   5  11  -2   33.20    4.60
   5  11  -2   43.20    5.10
   5  11  -2   33.20    4.40
   5  11  -2   24.30    4.70
  -5 -11   2   29.40    4.10
   4  11  -2  190.28   16.50
   4  11  -2  229.18   16.00
   4  11  -2  253.87   16.30
   4  11  -2  247.48   16.40
  -4 -11   2  249.88   16.00
   3  11  -2   21.50    4.00
   3  11  -2   13.50    3.10
   3  11  -2   15.00    3.20
   3  11  -2   18.10    3.40
  -3 -11   2   21.50    3.30
   2  11  -2    6.00    2.50
   2  11  -2    7.80    2.60
   2  11  -2    7.00    2.90
   2  11  -2   10.90    2.90
  -2 -11   2    2.40    2.10
   1  11  -2    2.80    2.30
   1  11  -2    2.30    2.80
   1  11  -2    2.40    2.20
  -1 -11   2    1.00    1.90
   0  11  -2  185.18   12.40
   0  11  -2  166.78   12.60
   0  11  -2  172.98   12.50
   0 -11   2  180.98   12.40
  -1  11  -2   12.10    3.00
  -1  11  -2   12.20    3.40
  -1  11  -2    9.70    3.00
  -1  11  -2   15.20    2.90
   1 -11   2    8.40    2.50
   1 -11   2   12.40    2.40
  -2  11  -2   14.00    3.20
  -2  11  -2   17.40    3.00
  -2  11  -2   14.90    3.30
  -2  11  -2   10.30    3.70
   2 -11   2   11.40    2.40
   2 -11   2   13.30    2.80
  -3  11  -2    3.00    2.70
  -3  11  -2    3.30    2.90
  -3  11  -2    0.10    3.20
   3 -11   2    1.10    2.10
   3 -11   2    3.80    2.00
  -4  11  -2   -0.40    2.60
  -4  11  -2    0.00    2.80
   4 -11   2    0.60    2.10
   4 -11   2    1.70    2.30
  -5  11  -2    5.70    3.50
  -5  11  -2    5.80    3.30
   5 -11   2    3.30    2.40
   5 -11   2    7.20    2.70
  -6  11  -2    0.50    3.10
  -6  11  -2   -5.70    3.10
   6 -11   2   -1.80    2.40
   6 -11   2   -2.60    2.40
   6 -11   2    3.70    3.10
  -7  11  -2    3.10    3.60
  -7  11  -2    2.30    3.70
   7 -11   2    5.50    2.90
   7 -11   2    2.40    3.20
  -8  11  -2   58.09    7.50
   8 -11   2   65.29    7.50
   9  10  -2   31.20    6.10
   9  10  -2   33.60    5.40
   9  10  -2   36.70    4.70
   8  10  -2  128.29   10.00
   8  10  -2  116.09   10.80
   8  10  -2  133.09   11.60
   7  10  -2   53.29    7.60
   7  10  -2   93.19    7.80
   7  10  -2   90.19    7.30
   7  10  -2   83.39    7.90
  -7 -10   2   81.19    7.10
   6  10  -2  408.06   26.60
   6  10  -2  440.36   26.30
   6  10  -2  394.36   26.50
   6  10  -2  341.17   26.80
  -6 -10   2  417.96   26.20
   5  10  -2  167.48   11.60
   5  10  -2  133.89   10.60
   5  10  -2  137.29   10.80
   5  10  -2  139.99   10.50
  -5 -10   2  130.19   10.30
   4  10  -2    5.40    2.90
   4  10  -2    4.80    2.30
   4  10  -2    8.10    2.80
   4  10  -2    4.30    2.60
  -4 -10   2    7.20    2.20
   3  10  -2  162.98   11.70
   3  10  -2  148.79   11.10
   3  10  -2  155.28   11.00
   3  10  -2  139.59   10.90
  -3 -10   2  152.28   10.80
   2  10  -2   66.89    6.00
   2  10  -2   68.99    5.80
   2  10  -2   62.49    6.00
  -2 -10   2   63.39    5.70
   1  10  -2  164.88   11.20
   1  10  -2  164.98   11.20
   1  10  -2  123.09   11.50
  -1 -10   2  181.68   11.20
   0  10  -2    6.60    2.30
   0  10  -2    7.50    2.30
   0  10  -2    9.20    2.40
   0  10  -2    8.20    3.00
   0 -10   2   10.00    1.90
   0 -10   2    9.10    2.30
  -1  10  -2  188.78   13.00
  -1  10  -2  199.68   12.70
  -1  10  -2  184.38   12.90
  -1  10  -2  179.78   13.30
   1 -10   2  182.18   12.30
   1 -10   2  169.18   12.50
  -2  10  -2   45.60    5.40
  -2  10  -2   37.00    4.70
  -2  10  -2   43.50    5.00
  -2  10  -2   46.80    4.50
   2 -10   2   40.80    4.10
   2 -10   2   43.90    4.60
  -3  10  -2   36.70    4.80
  -3  10  -2   48.80    5.50
  -3  10  -2   38.70    5.00
  -3  10  -2   47.70    5.00
   3 -10   2   45.20    4.60
   3 -10   2   37.90    4.20
   3 -10   2   39.30    4.50
  -4  10  -2    4.90    2.90
  -4  10  -2   -0.20    2.40
   4 -10   2   -0.80    1.80
   4 -10   2    4.40    2.40
  -5  10  -2   20.10    4.10
  -5  10  -2   16.10    3.70
   5 -10   2   13.40    3.10
   5 -10   2   27.80    3.60
  -6  10  -2  125.09   11.00
  -6  10  -2  121.29   10.60
   6 -10   2  133.09    9.90
   6 -10   2  127.19   10.60
   6 -10   2  132.79   10.00
  -7  10  -2   44.00    6.40
  -7  10  -2   44.00    6.20
   7 -10   2   62.09    6.60
   7 -10   2   50.59    5.60
   7 -10   2   52.79    6.60
  -8  10  -2    9.50    4.20
  -8  10  -2   12.20    4.30
   8 -10   2   15.70    4.20
   8 -10   2   15.70    3.60
  -9  10  -2   37.70    6.10
   9 -10   2   39.20    5.90
   9   9  -2   76.89    7.90
   9   9  -2   78.49    8.80
   9   9  -2   66.29    6.70
   8   9  -2  103.89    8.20
   8   9  -2   90.69    8.80
   8   9  -2  107.49    9.90
  -8  -9   2   88.59    8.10
   7   9  -2   97.59    8.10
   7   9  -2   94.69    8.60
   7   9  -2  110.19    9.70
  -7  -9   2   98.59    8.10
   6   9  -2   51.99    5.90
   6   9  -2   26.70    3.90
   6   9  -2   37.80    4.70
   6   9  -2   31.20    4.40
  -6  -9   2   30.90    4.00
   5   9  -2   37.50    5.40
   5   9  -2   51.79    5.40
   5   9  -2   53.99    5.20
   5   9  -2   57.29    5.40
  -5  -9   2   60.89    5.10
   4   9  -2   -0.80    2.00
   4   9  -2   -0.60    2.00
   4   9  -2    1.40    1.90
   4   9  -2    3.80    2.40
  -4  -9   2    2.20    1.80
   3   9  -2    0.70    1.80
   3   9  -2    1.10    2.20
   3   9  -2    0.10    1.80
   3   9  -2    1.60    2.00
  -3  -9   2    1.60    1.70
   2   9  -2   16.70    3.30
   2   9  -2   26.10    3.40
   2   9  -2   27.20    3.20
   2   9  -2   27.80    3.30
  -2  -9   2   30.50    3.20
   1   9  -2   31.40    3.70
   1   9  -2   36.90    4.30
   1   9  -2   33.60    3.70
   1   9  -2   36.30    3.40
   1   9  -2   37.50    3.70
  -1  -9   2   37.40    3.70
  -1  -9   2   30.10    3.50
   0   9  -2   48.70    4.90
   0   9  -2   68.89    5.80
   0   9  -2   50.29    4.90
   0   9  -2   48.50    4.70
   0  -9   2   53.69    4.80
   0  -9   2   51.89    4.30
  -1   9  -2  219.98   15.60
  -1   9  -2  241.38   15.70
  -1   9  -2  240.58   16.10
  -1   9  -2  220.18   15.30
   1  -9   2  236.38   15.20
   1  -9   2  235.68   15.40
  -2   9  -2   26.60    4.40
  -2   9  -2   45.40    4.10
  -2   9  -2   44.10    4.60
  -2   9  -2   45.00    4.70
   2  -9   2   38.10    3.80
   2  -9   2   42.40    4.10
  -3   9  -2  407.56   26.70
  -3   9  -2  434.06   26.90
  -3   9  -2  410.36   26.00
   3  -9   2  419.16   26.20
   3  -9   2  390.96   26.30
   3  -9   2  394.36   26.30
  -4   9  -2   72.29    6.50
  -4   9  -2   70.39    6.80
  -4   9  -2   67.29    6.80
   4  -9   2   69.59    6.10
   4  -9   2   62.89    5.80
   4  -9   2   68.89    5.80
  -5   9  -2  142.29   11.80
  -5   9  -2  157.28   11.60
   5  -9   2  151.58   10.90
   5  -9   2  159.48   11.20
  -6   9  -2    1.60    3.00
  -6   9  -2    3.20    3.10
   6  -9   2    1.80    2.50
   6  -9   2    1.00    2.30
  -7   9  -2   14.00    3.60
  -7   9  -2   14.10    4.00
   7  -9   2   14.60    3.30
   7  -9   2    2.90    3.00
  -8   9  -2   14.80    4.30
  -8   9  -2   14.80    4.10
   8  -9   2   18.40    4.20
   8  -9   2   13.30    3.50
  -9   9  -2   12.70    4.20
   9  -9   2   20.70    4.60
  10   8  -2   12.60    4.60
  10   8  -2   17.00    3.40
  10   8  -2   19.00    4.50
   9   8  -2   64.39    7.80
   9   8  -2   66.99    7.10
   9   8  -2   64.59    6.40
  -9  -8   2   68.99    6.60
   8   8  -2   19.60    3.30
   8   8  -2   13.80    4.00
   8   8  -2   12.60    3.50
  -8  -8   2   22.80    3.50
   7   8  -2   15.50    3.10
   7   8  -2    9.40    3.00
   7   8  -2   15.60    3.70
  -7  -8   2   13.90    2.90
   6   8  -2    1.90    2.50
   6   8  -2    4.50    2.40
   6   8  -2   -1.50    1.80
   6   8  -2   -1.00    2.10
  -6  -8   2    1.30    1.90
   5   8  -2   23.60    3.40
   5   8  -2   20.30    3.10
   5   8  -2   26.40    3.60
   5   8  -2   18.40    3.60
  -5  -8   2   17.80    2.80
   4   8  -2   71.39    5.70
   4   8  -2   64.99    6.20
   4   8  -2   86.79    6.80
   4   8  -2   66.39    6.00
  -4  -8   2   63.29    5.70
   3   8  -2   58.29    5.40
   3   8  -2   70.19    5.80
   3   8  -2   62.69    5.20
   3   8  -2   57.39    5.20
  -3  -8   2   52.89    5.00
   2   8  -2  190.38   13.50
   2   8  -2  214.88   13.20
   2   8  -2  202.18   13.50
   2   8  -2  203.08   13.60
   2   8  -2  188.08   13.90
  -2  -8   2  215.78   13.50
   1   8  -2   46.10    3.90
   1   8  -2   45.10    4.20
   1   8  -2   48.80    4.10
   1   8  -2   48.80    4.30
  -1  -8   2   49.80    4.30
  -1  -8   2   45.90    3.70
   0   8  -2    6.50    2.30
   0   8  -2    7.90    1.90
   0   8  -2    6.40    1.90
   0   8  -2    6.10    1.90
   0  -8   2    3.20    1.60
   0  -8   2    5.10    1.40
  -1   8  -2    5.60    2.10
  -1   8  -2    8.60    2.10
  -1   8  -2    5.00    2.10
  -1   8  -2    7.30    1.80
   1  -8   2    4.90    1.60
   1  -8   2    5.00    1.50
  -2   8  -2  310.57   20.90
  -2   8  -2  311.67   20.40
  -2   8  -2  315.37   20.80
  -2   8  -2  333.37   21.20
   2  -8   2  317.97   20.40
   2  -8   2  323.37   20.60
  -3   8  -2   79.19    6.60
  -3   8  -2   74.49    6.80
  -3   8  -2   81.59    6.00
   3  -8   2   74.39    6.00
   3  -8   2   81.09    6.30
   3  -8   2   80.89    6.30
  -4   8  -2   69.99    6.70
  -4   8  -2   74.39    6.40
  -4   8  -2   74.49    6.70
   4  -8   2   62.29    5.90
   4  -8   2   71.79    5.80
  -5   8  -2  180.28   13.10
  -5   8  -2  172.08   12.80
   5  -8   2  182.38   12.50
  -6   8  -2    9.30    3.30
  -6   8  -2    6.30    3.00
   6  -8   2    3.40    2.60
   6  -8   2    7.40    2.50
  -7   8  -2  140.09   11.80
  -7   8  -2  167.88   11.80
   7  -8   2  134.59   11.20
   7  -8   2  150.08   11.00
  -8   8  -2   49.90    6.30
  -8   8  -2   36.60    5.60
   8  -8   2   38.20    4.80
   8  -8   2   45.60    5.80
  -9   8  -2   63.29    7.10
  -9   8  -2   62.69    7.30
   9  -8   2   50.39    6.40
   9  -8   2   53.49    6.70
  10  -8   2   12.80    4.30
  10   7  -2    1.50    2.50
  10   7  -2   -1.30    3.10
  10   7  -2   -0.10    3.40
   9   7  -2   38.80    4.60
   9   7  -2   40.30    5.80
   9   7  -2   43.60    5.60
  -9  -7   2   40.80    4.80
   8   7  -2    1.60    2.60
   8   7  -2   -1.50    2.00
   8   7  -2    1.20    2.80
  -8  -7   2   -1.90    2.00
   7   7  -2  115.89    9.20
   7   7  -2  120.89   10.10
   7   7  -2  126.79    9.70
  -7  -7   2  137.99    9.40
   6   7  -2   41.60    4.70
   6   7  -2   56.79    5.40
   6   7  -2   55.79    5.70
   6   7  -2   49.50    5.40
  -6  -7   2   53.69    4.90
   5   7  -2   48.70    5.30
   5   7  -2   52.79    5.20
   5   7  -2   63.99    5.00
   5   7  -2   50.89    5.20
  -5  -7   2   60.49    4.90
   4   7  -2  308.57   20.50
   4   7  -2  320.17   20.30
   4   7  -2  313.97   20.50
   4   7  -2  310.87   20.80
  -4  -7   2  314.77   20.20
   3   7  -2   22.70    2.30
   3   7  -2   18.40    2.90
   3   7  -2   19.60    2.70
   3   7  -2   16.90    2.50
   3   7  -2   20.00    2.80
  -3  -7   2   18.90    2.40
   2   7  -2    5.60    1.80
   2   7  -2    9.60    1.80
   2   7  -2   12.40    1.70
   2   7  -2   10.80    2.20
   2   7  -2    8.20    1.80
   2   7  -2   11.40    1.60
  -2  -7   2    8.40    1.70
  -2  -7   2    6.50    1.20
   1   7  -2  205.08   13.30
   1   7  -2  205.58   13.10
   1   7  -2  173.48   13.20
   1   7  -2  216.48   13.20
  -1  -7   2  204.38   13.20
  -1  -7   2  204.88   12.90
   0   7  -2   37.50    3.60
   0   7  -2   37.70    3.30
   0   7  -2   32.60    3.30
   0   7  -2   28.20    3.60
   0  -7   2   34.60    3.30
   0  -7   2   33.40    2.90
  -1   7  -2  605.84   39.80
  -1   7  -2  632.94   40.00
  -1   7  -2  703.83   40.40
  -1   7  -2  656.43   40.10
   1  -7   2  630.24   39.70
   1  -7   2  603.14   39.90
  -2   7  -2    1.70    1.70
  -2   7  -2    3.50    1.80
  -2   7  -2    4.10    2.00
  -2   7  -2    2.10    1.30
   2  -7   2    0.80    1.20
   2  -7   2   -0.60    1.10
  -3   7  -2  362.76   23.80
  -3   7  -2  355.06   24.00
  -3   7  -2  377.06   23.30
  -3   7  -2  414.66   24.10
   3  -7   2  365.36   23.60
   3  -7   2  344.67   23.60
  -4   7  -2  223.48   14.20
  -4   7  -2  210.98   14.80
  -4   7  -2  195.98   15.00
  -4   7  -2  264.07   15.50
   4  -7   2  207.38   14.50
   4  -7   2  217.88   14.60
  -5   7  -2  137.09    9.80
  -5   7  -2  121.89    9.90
   5  -7   2  130.29    9.30
   5  -7   2  126.89    9.30
   5  -7   2  133.09    9.70
  -6   7  -2   65.99    6.60
  -6   7  -2   79.99    7.20
   6  -7   2   68.79    6.40
   6  -7   2   62.29    6.00
  -7   7  -2   30.00    4.60
  -7   7  -2   31.80    4.60
   7  -7   2   25.40    3.70
   7  -7   2   29.60    4.20
  -8   7  -2   23.30    4.40
  -8   7  -2   29.40    4.90
   8  -7   2   18.50    4.00
   8  -7   2   20.80    3.70
  -9   7  -2    0.60    3.00
  -9   7  -2    1.10    3.20
   9  -7   2    2.40    3.10
   9  -7   2   -2.70    2.50
 -10   7  -2   61.39    7.60
  10  -7   2   61.39    7.40
  11   6  -2   11.30    4.00
  11   6  -2    5.10    4.10
  11   6  -2   13.60    3.20
  10   6  -2   43.60    6.60
  10   6  -2   46.80    5.30
  10   6  -2   66.49    6.80
 -10  -6   2   58.79    8.10
   9   6  -2    0.30    2.70
   9   6  -2    0.70    2.90
   9   6  -2    2.00    2.10
  -9  -6   2    2.00    2.30
   8   6  -2   35.00    5.10
   8   6  -2   31.10    4.40
   8   6  -2   30.90    3.80
  -8  -6   2   33.90    4.00
   7   6  -2   97.89    7.60
   7   6  -2   90.49    8.10
   7   6  -2  128.39    9.00
  -7  -6   2   90.69    7.70
   6   6  -2  874.31   52.09
   6   6  -2  819.52   51.59
   6   6  -2  881.61   52.09
   6   6  -2  750.72   52.19
  -6  -6   2  814.82   51.59
   5   6  -2  521.55   32.30
   5   6  -2  498.75   32.10
   5   6  -2  498.45   31.80
   5   6  -2  483.25   32.00
  -5  -6   2  512.15   31.80
   4   6  -2  370.26   24.80
   4   6  -2  382.76   25.00
   4   6  -2  403.96   24.70
   4   6  -2  377.36   24.80
  -4  -6   2  401.36   24.60
   3   6  -2  529.15   33.80
   3   6  -2  537.75   33.80
   3   6  -2  526.35   33.60
   3   6  -2  549.54   33.40
  -3  -6   2  541.65   33.60
   2   6  -2  150.98    9.70
   2   6  -2  160.88   10.40
   2   6  -2  151.18   10.20
   2   6  -2  154.28   10.10
   2   6  -2  137.29   10.10
   2   6  -2  148.79    9.80
  -2  -6   2  148.59    9.60
  -2  -6   2  154.98   10.00
   1   6  -2  400.96   24.90
   1   6  -2  409.96   24.80
   1   6  -2  382.76   24.70
   1   6  -2  374.66   24.90
  -1  -6   2  408.06   24.60
  -1  -6   2  391.46   24.80
   0   6  -2  278.87   18.00
   0   6  -2  282.17   18.40
   0   6  -2  296.37   18.40
   0   6  -2  285.57   18.30
   0  -6   2  288.17   18.10
   0  -6   2  294.27   18.30
  -1   6  -2   20.90    2.50
  -1   6  -2   15.80    2.50
  -1   6  -2   28.00    2.40
  -1   6  -2   22.90    2.70
   1  -6   2   15.50    2.10
   1  -6   2   21.70    2.10
  -2   6  -2   10.90    2.40
  -2   6  -2   22.10    2.70
  -2   6  -2   24.50    2.30
  -2   6  -2   24.90    2.90
   2  -6   2   21.40    1.70
  -3   6  -2    3.90    1.90
  -3   6  -2    3.20    1.70
  -3   6  -2    4.50    1.30
  -3   6  -2    4.70    2.00
   3  -6   2    2.50    1.50
   3  -6   2    4.30    1.40
  -4   6  -2  862.01   53.39
  -4   6  -2  891.31   53.79
  -4   6  -2  891.31   52.89
  -4   6  -2  811.82   53.49
   4  -6   2  848.92   53.19
   4  -6   2  813.92   53.09
  -5   6  -2    8.10    2.60
  -5   6  -2    1.40    2.10
  -5   6  -2    9.00    2.50
   5  -6   2    1.50    1.60
   5  -6   2    4.10    1.90
   5  -6   2    6.30    2.20
  -6   6  -2  346.77   22.20
  -6   6  -2  298.67   22.10
   6  -6   2  347.07   21.80
   6  -6   2  340.77   21.60
   6  -6   2  335.87   22.10
  -7   6  -2    3.30    2.70
  -7   6  -2    2.80    2.70
   7  -6   2    3.50    2.20
   7  -6   2    4.40    2.60
  -8   6  -2  150.78   11.60
  -8   6  -2  156.18   11.80
   8  -6   2  144.29   11.50
   8  -6   2  150.28   11.00
  -9   6  -2   50.09    6.20
  -9   6  -2   46.10    5.90
   9  -6   2   38.30    5.50
   9  -6   2   39.40    4.80
  10  -6   2   57.49    6.90
  11  -6   2   28.10    5.10
  11   5  -2   19.60    5.00
  11   5  -2   12.30    3.20
  11   5  -2   19.50    4.40
  10   5  -2   34.90    5.90
  10   5  -2   40.70    5.50
  10   5  -2   37.20    4.60
 -10  -5   2   40.80    4.80
   9   5  -2  105.59    9.30
   9   5  -2   92.39    7.70
   9   5  -2   93.29    8.80
  -9  -5   2  100.79    8.00
   8   5  -2  274.67   17.30
   8   5  -2  225.18   17.90
   8   5  -2  282.77   17.90
  -8  -5   2  254.67   17.30
   7   5  -2  125.29   10.40
   7   5  -2  142.29   10.10
   7   5  -2  134.99    9.70
  -7  -5   2  140.09    9.70
   6   5  -2   39.60    4.50
   6   5  -2   35.60    3.80
   6   5  -2   44.70    4.30
  -6  -5   2   37.50    3.80
   5   5  -2    2.80    1.80
   5   5  -2    1.30    1.40
   5   5  -2    3.70    1.80
   5   5  -2   -1.40    1.60
   5   5  -2    2.10    1.60
  -5  -5   2    2.90    1.40
   4   5  -2  124.69    8.90
   4   5  -2  119.09    8.60
   4   5  -2  112.79    8.30
   4   5  -2  130.19    8.40
   4   5  -2  119.99    8.70
   4   5  -2  127.59    8.20
  -4  -5   2  128.69    8.40
   3   5  -2   21.10    2.00
   3   5  -2   20.10    2.60
   3   5  -2   22.40    2.40
   3   5  -2   22.40    2.60
   3   5  -2   23.70    2.60
  -3  -5   2   21.20    2.30
   2   5  -2   56.19    4.30
   2   5  -2   54.69    3.70
   2   5  -2   53.89    4.20
   2   5  -2   55.89    4.00
   2   5  -2   46.00    4.30
  -2  -5   2   56.79    4.00
  -2  -5   2   51.79    3.60
   1   5  -2   18.90    2.00
   1   5  -2   17.60    2.00
   1   5  -2   21.00    2.40
   1   5  -2   18.80    2.10
   1   5  -2   19.60    2.10
   1   5  -2   20.60    1.90
  -1  -5   2   21.20    2.10
  -1  -5   2   19.40    1.70
   0   5  -2  168.88   10.80
   0   5  -2  157.48   10.60
   0   5  -2  169.88   10.50
   0   5  -2  164.38   10.60
   0   5  -2  156.08   10.40
   0  -5   2  162.48   10.50
   0  -5   2  157.88   10.30
  -1   5  -2  123.79    8.30
  -1   5  -2  123.79    8.20
  -1   5  -2  115.89    8.00
   1  -5   2  125.09    8.10
  -2   5  -2 1366.16   87.89
  -2   5  -2 1199.78   87.89
  -2   5  -2 1470.45   87.49
  -2   5  -2 1427.16   87.79
   2  -5   2 1631.04   87.19
  -3   5  -2  981.80   58.49
  -3   5  -2  891.71   59.09
  -3   5  -2 1031.30   58.99
  -3   5  -2  849.41   59.09
   3  -5   2 1032.00   58.89
   3  -5   2  909.11   58.79
  -4   5  -2  500.35   30.80
  -4   5  -2  489.35   31.40
  -4   5  -2  538.35   31.70
   4  -5   2  482.95   31.20
   4  -5   2  490.45   31.20
   4  -5   2  472.95   31.60
  -5   5  -2  522.75   32.20
  -5   5  -2  507.45   32.00
  -5   5  -2  477.75   32.00
  -5   5  -2  517.25   31.30
   5  -5   2  494.35   31.70
   5  -5   2  522.15   32.30
   5  -5   2  472.15   31.90
   5  -5   2  493.45   31.70
  -6   5  -2   23.30    3.60
  -6   5  -2   21.80    3.50
   6  -5   2   22.40    2.90
   6  -5   2   26.90    4.80
   6  -5   2   22.80    3.00
   6  -5   2   24.60    3.40
  -7   5  -2  264.97   17.90
  -7   5  -2  252.17   17.90
   7  -5   2  256.07   17.80
   7  -5   2  270.77   17.50
  -8   5  -2   37.70    4.90
  -8   5  -2   35.10    4.70
   8  -5   2   30.20    4.30
   8  -5   2   30.30    4.10
  -9   5  -2   59.09    6.30
  -9   5  -2   58.69    6.60
   9  -5   2   42.00    5.80
   9  -5   2   43.50    5.20
  10  -5   2   19.20    4.40
  11  -5   2    3.10    3.50
  11   4  -2   13.90    4.60
  11   4  -2   12.20    3.00
  11   4  -2   13.30    3.90
  10   4  -2   74.09    7.70
  10   4  -2   88.09    9.00
  10   4  -2   77.39    7.20
 -10  -4   2   89.29    7.40
   9   4  -2    3.40    2.70
   9   4  -2    2.00    2.10
   9   4  -2    4.10    3.20
  -9  -4   2   -0.80    2.00
   8   4  -2   33.60    4.70
   8   4  -2   28.10    4.00
   8   4  -2   33.00    3.80
  -8  -4   2   28.70    3.70
   7   4  -2  122.69    8.90
   7   4  -2  123.09    9.30
   7   4  -2  130.89    9.70
  -7  -4   2  119.09    8.90
   6   4  -2   10.00    2.00
   6   4  -2    6.90    1.90
   6   4  -2    7.40    2.10
   6   4  -2    7.80    2.30
  -6  -4   2    5.00    1.70
   5   4  -2  115.89    7.70
   5   4  -2   88.09    7.80
   5   4  -2  111.09    7.50
   5   4  -2  105.39    7.80
   5   4  -2  103.89    7.50
  -5  -4   2  123.39    7.50
   4   4  -2  953.40   58.89
   4   4  -2  942.61   59.09
   4   4  -2  937.31   58.79
   4   4  -2  946.41   59.09
   4   4  -2  948.71   59.19
   4   4  -2  977.80   58.89
  -4  -4   2  949.60   58.79
   3   4  -2   38.60    3.30
   3   4  -2   28.30    3.10
   3   4  -2   41.80    3.30
   3   4  -2   33.10    2.70
   3   4  -2   31.20    3.10
   3   4  -2   37.80    2.90
  -3  -4   2   31.50    2.90
   2   4  -2  588.14   34.40
   2   4  -2  577.14   34.00
   2   4  -2  571.84   34.40
   2   4  -2  548.75   34.40
   2   4  -2  536.85   34.20
   2   4  -2  539.55   34.10
   2   4  -2  531.15   34.30
   2   4  -2  531.05   34.30
  -2  -4   2  541.55   34.20
  -2  -4   2  546.95   33.90
   1   4  -2  635.64   41.10
   1   4  -2  663.13   41.30
   1   4  -2  655.73   41.20
   1   4  -2  646.34   41.10
   1   4  -2  640.24   41.20
   1   4  -2  702.53   41.20
   1   4  -2  768.42   41.50
  -1  -4   2  640.14   41.00
  -1  -4   2  645.54   41.20
   0   4  -2 5064.59  303.17
   0   4  -2 4861.91  303.17
   0   4  -2 4977.10  303.07
   0   4  -2 4765.62  303.77
   0  -4   2 4991.00  303.67
   0  -4   2 5010.50  303.37
  -1   4  -2 2511.85  134.49
  -1   4  -2 2138.79  134.29
  -1   4  -2 2014.10  134.29
   1  -4   2 2074.89  134.19
  -2   4  -2 1931.11  118.79
  -2   4  -2 2234.58  119.09
  -2   4  -2 1644.34  118.79
   2  -4   2 1913.21  118.29
  -3   4  -2  220.18   15.40
  -3   4  -2  236.68   15.40
  -3   4  -2  241.98   15.20
   3  -4   2  232.68   15.10
   3  -4   2  243.48   15.10
  -4   4  -2   15.30    2.40
  -4   4  -2   18.70    2.70
  -4   4  -2   14.80    1.70
  -4   4  -2   14.60    2.50
   4  -4   2   20.30    2.80
   4  -4   2   18.50    2.30
   4  -4   2   17.30    2.40
   4  -4   2   16.40    2.20
  -5   4  -2   -0.20    1.70
  -5   4  -2    1.00    1.70
  -5   4  -2    2.60    1.80
  -5   4  -2   -0.90    0.90
   5  -4   2   -0.30    1.40
   5  -4   2   -1.60    1.60
   5  -4   2    0.70    1.20
   5  -4   2   -0.20    1.60
  -6   4  -2   53.09    4.70
  -6   4  -2   47.20    4.80
   6  -4   2   50.29    4.50
   6  -4   2   49.30    5.20
   6  -4   2   44.90    4.50
   6  -4   2   38.50    4.40
  -7   4  -2   36.90    4.70
  -7   4  -2   46.20    5.00
   7  -4   2   48.60    4.60
   7  -4   2   48.40    5.40
   7  -4   2   43.70    4.90
   7  -4   2   43.10    4.40
  -8   4  -2   28.70    4.40
  -8   4  -2   27.40    4.10
   8  -4   2   33.30    3.80
   8  -4   2   19.30    3.70
  -9   4  -2  137.49   11.60
  -9   4  -2  153.28   11.90
   9  -4   2  155.28   11.30
   9  -4   2  170.08   12.10
  10  -4   2    1.50    3.20
  11  -4   2   63.99    7.30
  11   3  -2   14.80    3.30
  11   3  -2   14.20    4.70
  11   3  -2   13.70    3.90
  10   3  -2    9.60    3.80
  10   3  -2   11.40    2.90
  10   3  -2    3.70    3.10
 -10  -3   2    6.60    2.70
   9   3  -2   29.30    4.30
   9   3  -2   31.70    3.90
   9   3  -2   22.70    4.30
  -9  -3   2   28.20    3.80
   8   3  -2    3.60    2.20
   8   3  -2    5.90    2.80
   8   3  -2    1.20    2.40
  -8  -3   2   10.20    2.20
   7   3  -2   20.70    3.10
   7   3  -2   23.90    3.60
   7   3  -2   18.30    2.80
  -7  -3   2   19.10    2.70
   6   3  -2  541.15   31.80
   6   3  -2  442.56   32.10
   6   3  -2  510.25   32.00
   6   3  -2  516.25   31.70
  -6  -3   2  512.75   31.80
   5   3  -2  749.92   52.29
   5   3  -2  784.12   52.09
   5   3  -2  880.51   52.09
   5   3  -2  891.91   51.99
   5   3  -2  834.32   52.29
  -5  -3   2  895.41   52.09
   4   3  -2  287.87   16.60
   4   3  -2  222.28   17.00
   4   3  -2  285.27   16.90
   4   3  -2  260.17   17.00
   4   3  -2  241.08   16.80
   4   3  -2  284.07   16.70
  -4  -3   2  273.97   16.80
   3   3  -2 2212.58  133.79
   3   3  -2 2200.08  133.69
   3   3  -2 2400.86  133.59
   3   3  -2 2178.68  133.39
   3   3  -2 2041.40  133.69
   3   3  -2 2163.38  133.59
   3   3  -2 2001.50  133.69
  -3  -3   2 2201.68  133.59
   2   3  -2 1830.52  114.89
   2   3  -2 1885.11  114.89
   2   3  -2 1848.22  114.89
   2   3  -2 1877.21  114.99
   2   3  -2 2012.90  114.79
   2   3  -2 1915.61  114.69
   2   3  -2 1846.62  114.49
  -2  -3   2 1735.63  114.69
   1   3  -2 3363.96  202.98
   1   3  -2 3430.86  203.18
   1   3  -2 3233.88  203.18
   1   3  -2 3395.86  203.08
   1   3  -2 3247.38  203.18
   1   3  -2 3159.78  203.18
  -1  -3   2 3381.56  203.08
  -1  -3   2 3284.87  202.98
   0   3  -2 2411.56  150.68
   0  -3   2 2500.15  150.58
  -1   3  -2   65.89    4.90
  -1   3  -2   68.59    5.00
   1  -3   2   78.49    4.90
  -2   3  -2  378.16   22.70
  -2   3  -2  328.47   22.80
   2  -3   2  374.86   22.40
   2  -3   2  364.26   22.80
  -3   3  -2  124.29    8.10
  -3   3  -2  117.69    8.20
  -3   3  -2  118.59    7.50
   3  -3   2  119.39    8.00
   3  -3   2  117.09    7.90
  -4   3  -2  247.78   16.70
  -4   3  -2  243.78   16.80
  -4   3  -2  267.47   16.10
  -4   3  -2  247.18   16.90
   4  -3   2  259.17   16.70
   4  -3   2  263.07   16.60
   4  -3   2  271.37   16.30
   4  -3   2  263.87   16.60
  -5   3  -2   38.90    3.80
  -5   3  -2   31.80    2.90
  -5   3  -2   39.30    2.80
  -5   3  -2   36.70    3.90
  -5   3  -2   40.30    4.20
   5  -3   2   34.00    3.40
   5  -3   2   31.10    3.40
   5  -3   2   40.20    4.10
   5  -3   2   34.10    3.20
   5  -3   2   37.60    3.70
   5  -3   2   42.90    4.30
  -6   3  -2   -2.20    1.70
  -6   3  -2    0.70    1.80
   6  -3   2   -0.60    2.00
   6  -3   2    1.20    2.00
   6  -3   2    2.70    1.70
   6  -3   2    0.20    1.50
   6  -3   2    1.40    1.30
  -7   3  -2   48.50    5.10
  -7   3  -2   52.39    5.20
   7  -3   2   55.89    4.80
   7  -3   2   47.60    4.30
   7  -3   2   46.50    5.50
   7  -3   2   44.30    4.90
   7  -3   2   47.80    4.60
  -8   3  -2   -0.30    2.40
  -8   3  -2    4.00    2.40
   8  -3   2    0.70    2.10
   8  -3   2    1.80    2.60
   8  -3   2    1.50    2.80
   8  -3   2    5.30    2.70
  -9   3  -2    0.90    2.90
  -9   3  -2   -2.00    2.30
   9  -3   2    0.80    2.70
   9  -3   2    1.10    2.30
  10  -3   2    2.50    2.90
  11  -3   2   -0.80    3.20
  11   2  -2    4.20    3.80
  11   2  -2    4.80    2.80
  11   2  -2    9.60    3.60
  10   2  -2   12.80    3.10
  10   2  -2    3.90    3.20
   9   2  -2   18.80    3.10
   9   2  -2   10.80    3.60
   9   2  -2   12.70    3.30
  -9  -2   2   12.00    2.80
   8   2  -2  326.47   20.40
   8   2  -2  263.77   19.70
   8   2  -2  336.27   20.90
  -8  -2   2  297.77   19.90
   7   2  -2  142.39    9.50
   7   2  -2  149.88    9.90
   7   2  -2  134.69   10.10
  -7  -2   2  116.09    9.30
   6   2  -2  140.39   10.90
   6   2  -2  162.88   11.50
   6   2  -2  177.68   10.90
   6   2  -2  167.48   11.30
  -6  -2   2  171.18   10.90
   5   2  -2    1.40    1.40
   5   2  -2    1.30    1.00
   5   2  -2    1.10    1.50
   5   2  -2    6.50    1.50
   5   2  -2    2.70    1.20
  -5  -2   2    3.00    1.30
   4   2  -2  147.29    9.80
   4   2  -2  170.18   10.10
   4   2  -2  146.79    9.90
   4   2  -2  161.28   10.00
   4   2  -2  155.28   10.30
  -4  -2   2  146.49   10.00
   3   2  -2  652.93   40.10
   3   2  -2  634.94   40.10
   3   2  -2  638.94   40.00
   3   2  -2  611.44   39.90
   3   2  -2  655.43   39.80
   3   2  -2  660.73   39.90
  -3  -2   2  665.13   39.90
   2   2  -2 1137.69   72.89
   2   2  -2 1151.58   72.79
   2   2  -2 1151.28   72.79
   2   2  -2 1205.48   72.89
   2   2  -2 1197.78   72.59
   2   2  -2 1237.48   72.89
  -2  -2   2 1200.48   72.69
   1   2  -2 4721.93  300.77
   1   2  -2 4889.61  300.57
  -1  -2   2 5101.59  300.87
   0   2  -2 1216.28   75.69
   0   2  -2 1212.08   75.49
   0  -2   2 1268.47   75.59
  -1   2  -2 3194.78  201.08
   1  -2   2 3277.37  201.08
   1  -2   2 3361.66  200.98
  -2   2  -2  650.23   40.60
  -2   2  -2  720.23   40.30
   2  -2   2  590.94   40.50
  -3   2  -2   39.70    3.00
  -3   2  -2   48.70    3.60
  -3   2  -2   37.80    3.60
   3  -2   2   44.10    3.40
   3  -2   2   47.80    3.40
  -4   2  -2   -0.40    0.70
  -4   2  -2   -1.50    1.20
  -4   2  -2   -0.20    1.10
   4  -2   2   -0.20    1.10
   4  -2   2    1.20    0.90
   4  -2   2    0.40    1.10
   4  -2   2   -1.60    1.20
  -5   2  -2    5.90    1.90
  -5   2  -2    6.30    1.90
  -5   2  -2    4.60    1.90
   5  -2   2    4.80    1.60
   5  -2   2    6.80    1.60
   5  -2   2    8.60    1.50
   5  -2   2    6.30    1.90
   5  -2   2    4.50    1.90
  -6   2  -2   27.80    3.40
  -6   2  -2   30.10    3.60
   6  -2   2   27.50    3.50
   6  -2   2   29.10    3.20
   6  -2   2   33.70    3.10
   6  -2   2   31.10    3.90
   6  -2   2   34.20    3.40
  -7   2  -2   16.60    3.40
  -7   2  -2   22.40    3.20
   7  -2   2   22.40    3.80
   7  -2   2   23.60    3.00
   7  -2   2   24.30    3.50
   7  -2   2   25.30    3.20
   7  -2   2   27.40    2.90
  -8   2  -2    9.50    3.10
  -8   2  -2    7.80    2.60
   8  -2   2    8.20    2.20
   8  -2   2    5.90    2.30
   8  -2   2    8.70    3.20
   8  -2   2    9.80    2.40
   8  -2   2    8.30    2.80
  -9   2  -2   -2.90    2.50
   9  -2   2    2.30    2.20
   9  -2   2    3.00    2.70
   9  -2   2   -1.30    2.80
  10  -2   2  104.79    9.10
  11  -2   2    1.30    3.30
  12  -2   2    9.00    4.10
  11   1  -2   17.40    4.70
  11   1  -2    9.40    3.70
  11   1  -2    8.50    3.00
  10   1  -2   45.90    5.30
  10   1  -2   46.20    5.80
  10   1  -2   60.79    6.90
 -10  -1   2   53.09    6.60
   9   1  -2   34.40    4.50
   9   1  -2   28.60    3.90
   9   1  -2   31.20    4.90
   8   1  -2   24.80    4.10
   8   1  -2   24.30    3.60
   8   1  -2   24.10    3.40
  -8  -1   2   32.00    3.60
   7   1  -2   20.00    3.30
   7   1  -2   21.80    3.20
   7   1  -2   20.70    3.60
   7   1  -2   18.80    2.70
  -7  -1   2   18.00    2.70
   6   1  -2    1.50    1.70
   6   1  -2   -3.10    1.20
   6   1  -2    5.10    1.80
   6   1  -2   -0.10    1.40
  -6  -1   2   -1.60    1.20
   5   1  -2  144.29    9.30
   5   1  -2  127.69    9.30
   5   1  -2  138.49    9.00
   5   1  -2  141.89    9.50
   5   1  -2  130.99    9.60
   5   1  -2  141.89    9.30
  -5  -1   2  143.69    9.30
  -5  -1   2  146.89    9.00
   4   1  -2  629.04   40.30
   4   1  -2  682.73   40.50
   4   1  -2  646.14   40.70
   4   1  -2  760.42   40.60
   4   1  -2  648.84   40.40
   4   1  -2  597.24   40.50
  -4  -1   2  607.54   40.40
  -4  -1   2  654.63   40.20
   3   1  -2   97.29    5.90
   3   1  -2   96.29    6.20
   3   1  -2   89.99    6.10
   3   1  -2   90.89    6.20
   3   1  -2   77.49    6.10
   3   1  -2   87.99    6.00
   3   1  -2   96.49    6.30
  -3  -1   2   94.09    6.00
   2   1  -2  284.37   17.30
   2   1  -2  247.68   17.20
  -2  -1   2  295.37   17.10
  -1  -1   2  873.31   53.49
   0   1  -2 2743.43  171.18
   0  -1   2 2700.63  171.08
   0  -1   2 2927.91  171.08
  -1   1  -2 5913.51  362.56
  -1   1  -2 6020.60  362.96
   1  -1   2 6385.96  362.46
   1  -1   2 5309.37  362.46
  -2   1  -2  970.20   57.99
  -2   1  -2  930.61   57.69
  -2   1  -2  960.60   57.49
   2  -1   2  879.41   57.69
  -3   1  -2  440.86   30.00
  -3   1  -2  458.45   30.00
   3  -1   2  547.25   30.10
   3  -1   2  481.55   29.90
  -4   1  -2   -1.70    1.20
  -4   1  -2    1.20    1.30
   4  -1   2    3.00    1.00
   4  -1   2    3.10    1.10
   4  -1   2    0.80    1.10
   4  -1   2    2.90    1.20
  -5   1  -2   37.40    3.70
  -5   1  -2   46.90    4.00
   5  -1   2   41.40    3.60
   5  -1   2   38.50    3.80
   5  -1   2   41.50    3.90
   5  -1   2   44.70    3.40
   5  -1   2   34.80    4.00
  -6   1  -2  160.48   11.00
  -6   1  -2  160.48   11.10
   6  -1   2  162.18   11.40
   6  -1   2  150.88   10.60
   6  -1   2  168.68   10.90
   6  -1   2  166.98   11.00
   6  -1   2  155.48   11.10
  -7   1  -2   14.20    2.70
  -7   1  -2   15.00    2.60
   7  -1   2   11.60    1.70
   7  -1   2   11.70    2.30
   7  -1   2   10.70    2.90
   7  -1   2   12.90    2.10
   7  -1   2    9.50    2.30
   7  -1   2   12.40    2.80
  -8   1  -2    7.50    2.50
  -8   1  -2   14.50    3.20
   8  -1   2   16.40    3.50
   8  -1   2   11.30    2.70
   8  -1   2   14.20    2.70
   8  -1   2   11.80    2.60
   8  -1   2    7.70    2.10
  -9   1  -2   25.10    4.30
   9  -1   2   25.20    3.60
   9  -1   2   29.90    3.70
   9  -1   2   25.30    4.70
   9  -1   2   25.10    4.00
  10  -1   2   36.30    9.10
  10  -1   2   62.09    6.40
  11  -1   2    1.40    3.00
  12  -1   2   32.20    5.40
  12   0  -2   -3.60    2.40
  12   0  -2    0.60    3.40
  12   0  -2   -6.30    3.70
  11   0  -2   -0.90    2.40
  11   0  -2   -6.20    2.60
  11   0  -2   -1.60    3.30
  10   0  -2    1.90    3.30
  10   0  -2    8.10    3.20
  10   0  -2    2.80    2.60
   9   0  -2   30.90    4.20
   9   0  -2   29.90    4.70
   9   0  -2   25.10    3.60
  -9   0   2   24.40    3.20
   8   0  -2   13.80    2.60
   8   0  -2   12.40    2.80
   8   0  -2   12.10    3.30
   7   0  -2   26.20    2.90
   7   0  -2   20.90    3.60
   7   0  -2   20.50    2.90
   7   0  -2   24.20    3.30
   7   0  -2   30.50    2.90
   6   0  -2   98.89    6.50
   6   0  -2   80.69    6.60
   6   0  -2   77.19    6.80
   6   0  -2   82.99    6.30
   6   0  -2   93.99    6.60
  -6   0   2   94.29    6.40
   5   0  -2   17.70    2.70
   5   0  -2   26.40    2.40
   5   0  -2   25.80    3.00
   5   0  -2   26.80    2.70
   5   0  -2   34.40    3.10
   5   0  -2   29.70    2.80
  -5   0   2   29.60    2.70
  -5   0   2   28.70    2.60
   4   0  -2  391.16   24.20
   4   0  -2  355.86   24.60
   4   0  -2  381.16   24.40
   4   0  -2  410.66   24.60
   4   0  -2  384.36   24.30
   4   0  -2  406.56   24.40
  -4   0   2  401.56   24.30
   3   0  -2  339.57   20.60
   3   0  -2  333.77   20.50
   3   0  -2  328.17   20.70
   3   0  -2  291.17   20.60
   3   0  -2  333.27   20.40
  -3   0   2  334.47   20.50
  -3   0   2  345.07   20.50
   2   0  -2   46.20    3.30
   1   0  -2 2561.14  157.08
   0   0  -2  260.87   16.10
   0   0  -2  265.37   16.20
   0   0   2  257.77   16.00
  -1   0  -2  524.05   31.50
  -1   0  -2  488.85   31.40
   1   0   2  519.95   31.40
   1   0   2  505.95   31.50
   1   0   2  509.65   31.40
  -2   0  -2  732.63   46.20
  -2   0  -2  718.73   46.20
  -2   0  -2  772.32   46.10
   2   0   2  770.62   46.30
  -3   0  -2  712.63   44.80
  -3   0  -2  800.22   45.20
  -3   0  -2  812.62   45.00
   3   0   2  692.93   44.80
   3   0   2  661.23   44.90
   3   0   2  682.93   44.60
  -4   0  -2  397.16   25.10
  -4   0  -2  425.76   25.30
  -4   0  -2  376.26   25.10
   4   0   2  408.56   25.10
   4   0   2  386.86   25.20
   4   0   2  413.66   24.80
   4   0   2  377.66   25.20
   4   0   2  418.46   25.00
  -5   0  -2  191.78   12.50
  -5   0  -2  181.78   12.50
  -5   0  -2  189.88   12.40
   5   0   2  191.18   12.40
   5   0   2  178.88   12.50
   5   0   2  185.28   12.20
   5   0   2  200.98   12.90
   5   0   2  195.38   12.60
  -6   0  -2   24.60    2.90
  -6   0  -2   32.10    3.40
   6   0   2   25.80    3.50
   6   0   2   26.10    3.10
   6   0   2   29.90    3.40
   6   0   2   26.70    2.80
   6   0   2   29.80    3.00
  -7   0  -2   65.29    5.90
  -7   0  -2   62.19    5.40
   7   0   2   68.59    5.50
   7   0   2   71.49    5.90
   7   0   2   68.49    5.50
   7   0   2   67.89    5.80
   7   0   2   73.09    6.40
  -8   0  -2   38.20    4.80
  -8   0  -2   49.70    3.80
   8   0   2   42.00    4.40
   8   0   2   37.40    4.60
   8   0   2   48.50    4.50
   8   0   2   45.40    5.60
  -9   0  -2    3.10    3.10
   9   0   2    7.00    2.90
   9   0   2    7.00    2.30
   9   0   2    2.10    2.30
   9   0   2    3.00    2.90
  10   0   2   34.10    5.80
  10   0   2   42.10    6.00
  10   0   2   34.10    5.00
  11   0   2    2.70    3.30
  12   0   2    1.60    3.40
  11  -1  -2   11.20    3.30
  11  -1  -2    5.20    4.10
  11  -1  -2   10.60    3.70
  10  -1  -2   -1.10    3.00
  10  -1  -2   -0.60    2.30
  10  -1  -2    3.30    2.70
   9  -1  -2   27.00    3.90
   9  -1  -2   29.70    4.90
   9  -1  -2   38.70    4.50
   8  -1  -2  100.39    7.90
   8  -1  -2   97.49    8.40
   8  -1  -2   92.49    7.60
   8  -1  -2   93.79    7.20
  -8   1   2  103.19    7.20
   7  -1  -2  149.88   12.50
   7  -1  -2  212.48   13.50
   7  -1  -2  195.08   12.90
   7  -1  -2  190.08   12.50
  -7   1   2  199.98   12.50
   6  -1  -2   -1.30    1.40
   6  -1  -2    2.50    1.50
   6  -1  -2   -0.10    1.20
   6  -1  -2   -0.70    1.50
   6  -1  -2   -0.60    1.80
  -6   1   2    0.90    1.40
   5  -1  -2   86.39    6.60
   5  -1  -2   86.09    6.50
   5  -1  -2   88.29    6.30
   5  -1  -2   94.19    6.10
   5  -1  -2   87.99    6.40
   4  -1  -2  488.75   30.20
   4  -1  -2  461.95   30.10
   4  -1  -2  512.85   30.00
   4  -1  -2  455.65   30.30
   4  -1  -2  480.95   30.30
   4  -1  -2  500.75   30.00
   3  -1  -2    0.30    0.90
   3  -1  -2    1.50    1.00
   3  -1  -2    0.50    0.80
   3  -1  -2    3.00    1.10
   3  -1  -2    2.30    0.80
   3  -1  -2    2.60    0.90
  -3   1   2    1.50    0.70
   2  -1  -2 4360.16  270.87
  -2   1   2 4478.35  270.87
   1  -1  -2 5427.66  337.17
  -1   1   2 5564.94  337.27
   0  -1  -2   43.10    3.00
   0  -1  -2   48.90    3.10
   0  -1  -2   42.50    2.90
   0  -1  -2   45.30    3.00
   0   1   2   44.80    3.10
   0   1   2   44.60    3.00
  -1  -1  -2 6213.68  371.26
  -1  -1  -2 6131.29  370.76
  -1  -1  -2 5779.92  370.86
   1   1   2 5749.62  371.56
   1   1   2 6346.06  370.86
  -2  -1  -2 3214.48  212.48
  -2  -1  -2 3650.73  212.48
   2   1   2 3534.85  212.98
  -3  -1  -2  509.85   33.30
  -3  -1  -2  590.04   33.40
   3   1   2  533.35   33.30
   3   1   2  514.45   33.20
  -4  -1  -2   41.80    4.00
  -4  -1  -2   51.79    3.90
  -4  -1  -2   45.20    3.80
   4   1   2   52.09    4.10
   4   1   2   55.59    3.80
   4   1   2   53.99    3.80
   4   1   2   51.79    3.90
   4   1   2   53.29    4.00
  -5  -1  -2  132.09    9.60
  -5  -1  -2  142.29    9.80
  -5  -1  -2  154.98   10.00
   5   1   2  150.78   10.00
   5   1   2  140.09   10.30
   5   1   2  148.69    9.80
   5   1   2  149.79    9.70
   5   1   2  154.28    9.90
  -6  -1  -2   76.79    5.60
  -6  -1  -2   74.89    6.00
  -6  -1  -2   75.09    5.80
   6   1   2   68.09    5.90
   6   1   2   78.99    6.40
   6   1   2   71.59    5.90
   6   1   2   72.79    5.60
   6   1   2   79.79    5.60
  -7  -1  -2   -1.10    1.50
  -7  -1  -2   -0.90    1.50
  -7  -1  -2    1.60    2.00
   7   1   2   -0.20    2.10
   7   1   2   -0.30    1.90
   7   1   2    0.90    1.60
   7   1   2   -0.20    1.50
  -8  -1  -2  104.29    8.00
   8   1   2   88.79    7.30
   8   1   2  105.49    8.50
   8   1   2   87.39    7.40
   8   1   2   99.99    7.80
   9   1   2   27.20    4.50
   9   1   2   25.00    3.50
   9   1   2   17.10    3.10
   9   1   2   19.90    3.60
  10   1   2    2.00    2.60
  10   1   2    0.10    2.90
  10   1   2    7.00    3.20
  11   1   2   11.60    3.70
  12   1   2   16.00    4.30
  11  -2  -2   -0.70    2.60
  11  -2  -2    1.70    3.10
  11  -2  -2   -1.50    3.60
  10  -2  -2    6.10    3.40
  10  -2  -2    5.20    2.60
  10  -2  -2   -1.30    2.80
   9  -2  -2   10.00    3.70
   9  -2  -2   11.40    2.30
   9  -2  -2    7.10    2.60
   9  -2  -2   13.50    3.20
   8  -2  -2   23.40    4.10
   8  -2  -2   20.10    3.20
   8  -2  -2   19.80    3.30
   7  -2  -2   38.10    3.70
   7  -2  -2   34.70    4.00
   7  -2  -2   43.50    4.80
   7  -2  -2   42.10    4.20
  -7   2   2   37.50    4.00
   6  -2  -2    3.30    1.80
   6  -2  -2    3.30    1.70
   6  -2  -2    1.10    1.80
   6  -2  -2    3.70    1.30
   6  -2  -2    2.30    1.40
   5  -2  -2  192.08   14.20
   5  -2  -2  213.68   14.40
   5  -2  -2  235.18   14.10
   5  -2  -2  242.98   14.80
   4  -2  -2  366.96   23.00
   4  -2  -2  363.16   23.00
   4  -2  -2  349.87   23.20
  -4   2   2  378.16   22.70
   3  -2  -2 1365.46   82.99
   3  -2  -2 1283.87   83.09
   3  -2  -2 1437.76   83.39
   3  -2  -2 1457.75   83.19
   3  -2  -2 1303.17   83.19
  -3   2   2 1262.17   82.89
   2  -2  -2 1567.24   96.19
   1  -2  -2  951.70   58.79
   1  -2  -2  952.40   58.89
  -1   2   2  969.10   58.79
   0  -2  -2   26.20    2.10
   0  -2  -2   27.70    2.20
   0  -2  -2   27.20    2.10
   0   2   2   29.10    2.10
  -1  -2  -2  378.36   23.10
  -1  -2  -2  363.56   22.90
  -1  -2  -2  377.66   23.00
   1   2   2  362.56   23.00
   2   2   2  909.11   55.59
   2   2   2  896.61   55.79
  -3  -2  -2   -0.60    0.70
  -3  -2  -2    0.90    0.90
  -3  -2  -2    1.20    1.10
   3   2   2    0.00    1.00
   3   2   2    1.30    0.90
   3   2   2    0.20    0.80
   3   2   2    0.80    0.90
   3   2   2   -0.40    1.10
  -4  -2  -2  241.78   14.80
  -4  -2  -2  229.68   15.10
  -4  -2  -2  228.68   14.90
   4   2   2  235.98   14.80
   4   2   2  248.48   15.30
   4   2   2  231.68   14.90
   4   2   2  222.98   15.00
   4   2   2  233.18   14.90
   4   2   2  224.28   15.10
  -5  -2  -2   16.50    2.20
  -5  -2  -2   22.50    2.70
  -5  -2  -2   19.00    2.10
   5   2   2   20.60    2.80
   5   2   2   17.30    2.40
   5   2   2   19.10    2.20
   5   2   2   14.50    2.30
   5   2   2   21.40    2.30
   5   2   2   15.60    2.20
  -6  -2  -2   90.39    6.60
  -6  -2  -2   76.39    5.90
   6   2   2   83.99    6.20
   6   2   2   78.79    6.20
   6   2   2   84.39    6.50
   6   2   2   95.79    7.00
  -7  -2  -2   23.10    3.40
  -7  -2  -2   24.50    2.90
   7   2   2   22.30    3.70
   7   2   2   21.00    2.80
   7   2   2   29.20    3.10
   7   2   2   14.90    2.90
  -8  -2  -2   32.60    4.00
  -8  -2  -2   29.90    4.20
   8   2   2   36.60    4.40
   8   2   2   39.00    4.00
   8   2   2   35.40    3.90
   8   2   2   36.20    4.90
  -9  -2  -2    0.20    2.20
   9   2   2    2.50    2.90
   9   2   2    3.30    2.30
   9   2   2    0.20    2.50
   9   2   2    4.00    2.70
  10   2   2   10.20    3.10
  10   2   2    8.90    3.30
  10   2   2    6.20    3.40
  11   2   2   33.40    4.90
  11   2   2   37.80    5.30
  12   2   2    4.40    3.50
  11  -3  -2   -3.50    2.50
  11  -3  -2    0.10    3.00
  11  -3  -2    7.10    4.10
  10  -3  -2    2.10    1.90
  10  -3  -2   -0.80    2.50
  10  -3  -2    3.30    3.50
  10  -3  -2   -1.30    2.60
   9  -3  -2   30.60    4.40
   9  -3  -2   40.30    5.60
   9  -3  -2   27.50    4.00
   8  -3  -2    3.20    2.40
   8  -3  -2    5.70    3.10
   8  -3  -2    4.20    2.40
   7  -3  -2   95.39    7.60
   7  -3  -2   84.99    7.90
   7  -3  -2  101.29    7.20
   7  -3  -2  104.59    7.50
  -7   3   2   98.79    7.70
   6  -3  -2  213.58   13.50
   6  -3  -2  197.08   13.50
   6  -3  -2  188.78   13.10
   6  -3  -2  208.98   14.00
   5  -3  -2  181.68   13.50
   5  -3  -2  209.98   13.20
   5  -3  -2  210.18   12.90
   5  -3  -2  184.18   13.10
  -5   3   2  221.98   14.20
   4  -3  -2  402.96   25.80
   4  -3  -2  414.86   25.80
   4  -3  -2  412.26   25.60
   3  -3  -2  327.37   21.30
   3  -3  -2  335.97   20.90
   3  -3  -2  319.87   21.50
  -3   3   2  369.86   21.10
   2  -3  -2   35.80    2.90
   2  -3  -2   36.50    2.80
  -2   3   2   35.30    2.60
  -2   3   2   46.60    3.10
   1  -3  -2   32.40    2.60
   1  -3  -2   33.60    2.60
   1  -3  -2   35.80    2.40
   0  -3  -2    7.70    1.00
   0  -3  -2    6.60    0.90
   0  -3  -2    6.60    1.00
   0   3   2    6.30    1.10
  -1  -3  -2 2234.88  136.69
   1   3   2 2221.58  136.79
  -2  -3  -2   52.79    3.70
  -2  -3  -2   47.70    3.70
   2   3   2   57.09    3.80
  -3  -3  -2  560.24   36.10
  -3  -3  -2  571.14   36.20
   3   3   2  575.04   36.10
   3   3   2  588.74   36.10
   3   3   2  609.54   36.10
  -4  -3  -2  694.53   42.10
  -4  -3  -2  688.73   41.90
   4   3   2  563.24   42.10
   4   3   2  696.23   41.90
   4   3   2  676.73   41.90
   4   3   2  723.63   42.10
   4   3   2  678.33   41.90
  -5  -3  -2  183.38   11.70
  -5  -3  -2  180.28   11.80
   5   3   2  171.88   12.10
   5   3   2  179.38   11.60
   5   3   2  144.09   11.70
   5   3   2  184.18   11.60
   5   3   2  185.48   11.60
  -6  -3  -2   47.40    4.00
   6   3   2   40.80    4.30
   6   3   2   44.10    4.00
   6   3   2   43.00    4.60
   6   3   2   44.40    4.10
   6   3   2   47.50    4.10
  -7  -3  -2   -2.50    1.40
  -7  -3  -2   -2.00    1.90
   7   3   2    2.00    2.00
   7   3   2   -0.10    2.20
   7   3   2    0.20    1.70
   7   3   2    2.30    1.80
  -8  -3  -2    1.60    2.30
  -8  -3  -2   -1.60    1.70
   8   3   2   -0.20    2.40
   8   3   2    0.00    2.40
   8   3   2    2.80    1.90
   8   3   2   -3.20    1.70
  -9  -3  -2   72.29    7.10
   9   3   2   73.19    7.30
   9   3   2   88.59    7.40
   9   3   2   99.59    8.30
  10   3   2    0.10    3.20
  10   3   2   -2.10    2.30
  10   3   2   -0.40    2.80
  11   3   2    6.50    3.40
  11   3   2    3.90    3.10
  12   3   2    2.00    3.40
  11  -4  -2   -1.50    3.50
  11  -4  -2    0.80    2.90
  10  -4  -2    0.70    3.70
  10  -4  -2    5.20    2.80
  10  -4  -2    1.40    2.70
 -10   4   2    2.20    2.60
   9  -4  -2    0.50    2.60
   9  -4  -2    2.90    3.40
   9  -4  -2    1.10    2.50
   8  -4  -2    2.30    2.30
   8  -4  -2    2.20    2.20
   8  -4  -2    4.50    3.00
  -8   4   2    5.20    2.60
   7  -4  -2    1.30    2.20
   7  -4  -2    3.10    2.00
   7  -4  -2    3.00    2.10
  -7   4   2    0.00    2.10
   6  -4  -2  429.76   28.00
   6  -4  -2  456.25   27.80
   6  -4  -2  450.85   28.10
   6  -4  -2  422.16   28.50
   5  -4  -2    6.30    1.50
   5  -4  -2    3.00    1.60
   5  -4  -2    5.40    1.80
   5  -4  -2    5.90    2.10
  -5   4   2    6.00    1.90
   4  -4  -2  269.77   18.90
   4  -4  -2  292.97   18.80
   4  -4  -2  285.67   18.50
   4  -4  -2  304.67   19.00
   4  -4  -2  302.27   19.40
  -4   4   2  295.57   18.40
  -4   4   2  299.97   19.10
  -4   4   2  330.57   19.00
   3  -4  -2  312.67   19.60
   3  -4  -2  331.77   20.10
   3  -4  -2  304.27   19.30
  -3   4   2  300.77   19.80
  -3   4   2  312.27   19.30
   2  -4  -2    6.00    1.40
   2  -4  -2    4.30    0.70
   2  -4  -2    3.90    1.10
   2  -4  -2    4.50    1.00
  -2   4   2    3.90    1.10
   1  -4  -2    3.70    0.70
   1  -4  -2    4.60    1.00
  -1   4   2    3.80    1.00
   0  -4  -2  101.69    6.90
   0  -4  -2  103.89    6.90
   0  -4  -2  109.79    7.00
  -1  -4  -2  195.08   12.40
  -1  -4  -2  190.28   12.40
  -1  -4  -2  202.78   12.60
   1   4   2  195.28   12.50
  -2  -4  -2  765.22   47.50
  -2  -4  -2  766.52   47.60
  -2  -4  -2  777.22   47.50
   2   4   2  766.02   47.60
   2   4   2  788.42   47.60
   2   4   2  745.13   47.50
  -3  -4  -2  456.15   27.50
  -3  -4  -2  448.26   27.40
   3   4   2  465.15   27.40
   3   4   2  374.66   27.40
   3   4   2  441.56   27.30
  -4  -4  -2  324.97   21.60
  -4  -4  -2  353.86   21.80
   4   4   2  322.17   21.70
   4   4   2  343.07   21.60
   4   4   2  350.96   22.10
   4   4   2  356.16   21.70
   4   4   2  338.27   21.60
  -5  -4  -2  237.88   15.40
  -5  -4  -2  226.38   15.60
   5   4   2  229.08   15.50
   5   4   2  237.38   15.30
   5   4   2  268.97   16.00
   5   4   2  226.78   15.40
   5   4   2  227.58   15.40
  -6  -4  -2   49.10    4.50
  -6  -4  -2   37.30    3.70
   6   4   2   37.30    3.80
   6   4   2   33.60    3.60
   6   4   2   39.90    3.90
   6   4   2   40.50    4.20
   6   4   2   42.80    4.70
  -7  -4  -2  211.38   15.40
  -7  -4  -2  230.78   15.10
   7   4   2  230.68   15.00
   7   4   2  196.78   15.70
   7   4   2  255.87   15.50
   7   4   2  233.78   15.20
  -8  -4  -2   17.70    3.00
   8   4   2   13.50    3.00
   8   4   2   20.00    4.00
   8   4   2   23.50    3.60
   8   4   2   19.90    3.00
  -9  -4  -2   17.60    3.30
   9   4   2   14.80    3.50
   9   4   2   19.50    4.30
   9   4   2   20.70    3.60
 -10  -4  -2   24.90    4.10
  10   4   2   26.60    5.20
  10   4   2   28.00    4.30
  10   4   2   30.80    4.70
  11   4   2  125.39   10.50
  11   4   2  134.99   11.10
  11  -5  -2    5.20    4.40
  11  -5  -2   10.60    3.40
  10  -5  -2   -3.20    2.60
  10  -5  -2   -2.20    3.50
   9  -5  -2    1.20    3.30
   9  -5  -2   -0.10    2.70
  -9   5   2   -1.00    2.30
   8  -5  -2  100.19    9.30
   8  -5  -2  103.39    8.50
  -8   5   2  117.99    8.90
  -8   5   2   99.09    8.30
   7  -5  -2    6.80    2.80
   7  -5  -2    9.50    2.60
  -7   5   2    8.30    2.80
  -7   5   2   11.30    2.50
   6  -5  -2   61.99    5.40
   6  -5  -2   59.99    5.00
   6  -5  -2   68.29    6.20
  -6   5   2   60.09    5.40
   5  -5  -2   18.80    3.00
   5  -5  -2   16.40    2.60
   5  -5  -2   16.80    2.30
  -5   5   2   16.90    2.80
  -5   5   2   18.30    2.60
   4  -5  -2   46.20    3.70
   4  -5  -2   45.30    3.10
   4  -5  -2   41.70    4.40
  -4   5   2   44.60    4.10
  -4   5   2   40.30    4.00
   3  -5  -2    5.60    0.90
   3  -5  -2    7.50    1.40
   3  -5  -2    6.00    1.80
   3  -5  -2    4.30    1.30
  -3   5   2    5.20    1.40
  -3   5   2    7.20    1.70
   2  -5  -2  491.65   32.50
   2  -5  -2  515.25   32.90
  -2   5   2  549.05   32.70
  -2   5   2  536.05   32.70
   1  -5  -2   63.49    4.50
   1  -5  -2   69.09    4.20
   1  -5  -2   60.89    4.80
   1  -5  -2   62.49    4.50
  -1   5   2   60.79    4.60
  -1   5   2   54.89    4.60
   0  -5  -2   58.59    4.30
   0  -5  -2   54.69    4.50
   0  -5  -2   60.49    4.30
   0   5   2   66.69    4.50
  -1  -5  -2  492.35   30.90
  -1  -5  -2  520.35   31.10
  -1  -5  -2  484.95   30.90
   1   5   2  490.35   31.00
   1   5   2  492.95   31.00
  -2  -5  -2 1947.21  120.79
  -2  -5  -2 1939.31  120.59
  -2  -5  -2 1987.70  120.69
   2   5   2 1920.21  120.59
   2   5   2 1963.30  120.69
   2   5   2 2011.20  120.79
  -3  -5  -2    4.70    1.40
  -3  -5  -2    6.00    1.70
  -3  -5  -2    4.70    1.20
   3   5   2    6.00    1.60
   3   5   2    6.10    1.70
   3   5   2    3.30    1.30
   3   5   2    4.60    1.60
  -4  -5  -2  436.76   26.20
  -4  -5  -2  410.26   25.90
   4   5   2  409.96   26.00
   4   5   2  416.36   26.10
   4   5   2  401.36   25.90
   4   5   2  391.06   26.00
  -5  -5  -2   49.10    4.50
  -5  -5  -2   47.70    4.20
   5   5   2   43.20    4.40
   5   5   2   38.60    4.60
   5   5   2   46.50    4.30
   5   5   2   50.69    4.30
   5   5   2   49.10    4.20
  -6  -5  -2  203.38   14.10
  -6  -5  -2  180.08   13.70
   6   5   2  203.88   13.90
   6   5   2  215.18   14.60
   6   5   2  225.28   14.20
   6   5   2  206.68   13.70
   6   5   2  211.48   13.90
  -7  -5  -2  670.83   44.40
  -7  -5  -2  700.83   44.80
   7   5   2  710.93   44.60
   7   5   2  722.53   45.30
   7   5   2  705.63   44.30
   7   5   2  665.83   44.50
   7   5   2  767.82   44.80
  -8  -5  -2  180.58   12.80
   8   5   2  183.88   12.60
   8   5   2  174.78   12.90
   8   5   2  183.28   13.80
   8   5   2  180.68   12.80
  -9  -5  -2  589.64   34.80
   9   5   2  522.35   35.00
   9   5   2  473.05   35.40
   9   5   2  573.74   34.90
 -10  -5  -2  417.36   27.70
  10   5   2  414.26   28.00
  10   5   2  443.76   27.90
  10   5   2  406.06   28.90
  11   5   2  143.39   10.90
  11   5   2  120.89   10.90
  11  -6  -2   17.40    5.30
  11  -6  -2   32.00    4.70
  10  -6  -2   62.39    7.00
  10  -6  -2   77.29    8.70
   9  -6  -2   65.29    6.60
   9  -6  -2   76.09    8.30
   9  -6  -2   67.09    7.00
  -9   6   2   76.29    6.80
   8  -6  -2   53.99    6.70
   8  -6  -2   64.19    6.00
  -8   6   2   57.39    5.70
  -8   6   2   58.09    6.40
   7  -6  -2  281.47   20.60
   7  -6  -2  318.07   21.50
  -7   6   2  334.87   20.50
  -7   6   2  309.97   21.10
   6  -6  -2    5.00    2.20
   6  -6  -2    5.70    2.50
   6  -6  -2    6.80    1.90
  -6   6   2    2.10    1.90
   5  -6  -2  445.06   27.80
   5  -6  -2  421.76   28.40
   5  -6  -2  442.06   27.60
   5  -6  -2  412.16   27.90
  -5   6   2  462.35   28.10
   4  -6  -2  337.47   25.20
   4  -6  -2  402.56   24.80
   4  -6  -2  406.96   24.70
  -4   6   2  407.76   25.00
  -4   6   2  394.36   24.80
   3  -6  -2  343.87   20.80
   3  -6  -2  326.67   20.80
   3  -6  -2  330.27   21.30
   3  -6  -2  339.87   20.40
  -3   6   2  317.37   20.80
  -3   6   2  296.97   20.90
   2  -6  -2  133.49    8.70
   2  -6  -2  125.99    9.10
  -2   6   2  128.39    8.90
  -2   6   2  131.39    8.80
   1  -6  -2  351.96   22.00
   1  -6  -2  343.97   22.10
   1  -6  -2  390.16   22.50
   1  -6  -2  333.47   21.70
  -1   6   2  362.36   22.20
  -1   6   2  319.07   22.10
   0  -6  -2  317.07   19.50
   0  -6  -2  308.77   19.10
   0  -6  -2  309.57   19.10
   0   6   2  276.87   19.30
   0   6   2  298.17   19.20
  -1  -6  -2  318.17   21.50
  -1  -6  -2  355.16   21.10
  -1  -6  -2  312.57   20.80
  -1  -6  -2  330.17   20.80
   1   6   2  334.77   21.00
  -2  -6  -2   57.89    4.60
  -2  -6  -2   60.89    4.60
  -2  -6  -2   62.09    4.40
   2   6   2   69.19    4.60
   2   6   2   60.19    4.60
   2   6   2   47.40    4.70
  -3  -6  -2  609.84   40.00
  -3  -6  -2  651.93   39.90
  -3  -6  -2  643.74   39.70
   3   6   2  634.54   40.00
   3   6   2  636.14   39.90
   3   6   2  655.53   40.00
  -4  -6  -2 2711.53  168.88
  -4  -6  -2 2615.84  168.98
   4   6   2 2665.13  168.88
   4   6   2 2631.74  168.98
   4   6   2 2792.12  168.98
   4   6   2 2815.82  168.78
   4   6   2 2976.00  169.38
  -5  -6  -2 1262.77   82.39
  -5  -6  -2 1329.47   82.19
   5   6   2 1386.76   82.49
   5   6   2 1367.36   82.19
   5   6   2 1278.67   82.29
   5   6   2 1394.16   82.39
   5   6   2 1272.77   82.69
  -6  -6  -2 1025.10   66.19
  -6  -6  -2 1069.49   66.49
   6   6   2 1067.99   66.29
   6   6   2 1069.59   66.49
   6   6   2 1071.19   66.09
   6   6   2 1019.20   66.29
   6   6   2 1118.99   66.89
  -7  -6  -2  629.04   38.10
  -7  -6  -2  562.24   38.20
   7   6   2  533.35   38.60
   7   6   2  610.44   38.10
   7   6   2  638.24   37.90
   7   6   2  641.74   38.20
   7   6   2  579.74   38.20
  -8  -6  -2  804.32   49.99
   8   6   2  833.72   50.99
   8   6   2  796.12   50.09
   8   6   2  731.63   50.09
  -9  -6  -2   36.60    4.50
   9   6   2   40.20    4.90
   9   6   2   32.60    5.60
   9   6   2   38.30    4.90
 -10  -6  -2  131.09   10.30
  10   6   2  126.79   10.50
  10   6   2  119.99   11.60
  10   6   2  134.99   10.70
  11   6   2    5.00    3.50
  11   6   2    4.10    3.20
  10  -7  -2   25.60    5.70
  10  -7  -2   34.20    5.00
   9  -7  -2   61.69    6.70
   9  -7  -2   76.19    8.50
   9  -7  -2   73.69    8.40
   9  -7  -2   77.99    7.50
  -9   7   2   85.89    8.20
   8  -7  -2    3.20    2.50
   8  -7  -2   -2.80    2.80
   8  -7  -2    1.90    2.30
  -8   7   2   -1.30    2.70
  -8   7   2   -2.10    2.00
   7  -7  -2   26.10    4.60
   7  -7  -2   32.80    3.90
   7  -7  -2   30.10    4.00
  -7   7   2   28.00    3.80
  -7   7   2   25.30    4.50
   6  -7  -2  219.38   14.70
   6  -7  -2  234.58   14.60
   6  -7  -2  200.78   14.80
   6  -7  -2  230.48   15.70
  -6   7   2  202.38   14.70
   5  -7  -2   82.09    6.30
   5  -7  -2   78.39    6.30
   5  -7  -2   87.29    7.40
  -5   7   2   73.19    6.30
  -5   7   2   81.59    6.70
   4  -7  -2   57.69    4.80
   4  -7  -2   56.39    5.60
   4  -7  -2   59.79    4.80
  -4   7   2   59.89    5.30
  -4   7   2   56.89    4.90
   3  -7  -2  244.68   15.30
   3  -7  -2  220.18   15.80
   3  -7  -2  241.38   15.40
   3  -7  -2  229.28   14.90
  -3   7   2  219.38   15.30
  -3   7   2  260.17   15.70
   2  -7  -2   32.10    3.00
   2  -7  -2   33.40    2.90
   2  -7  -2   24.60    3.20
   2  -7  -2   25.40    2.00
  -2   7   2   32.10    3.10
  -2   7   2   22.70    3.00
   1  -7  -2 1455.55   89.29
   1  -7  -2 1327.37   88.49
   1  -7  -2 1380.66   88.79
  -1   7   2 1401.46   88.89
  -1   7   2 1642.94   89.19
   0  -7  -2  457.75   27.80
   0  -7  -2  417.36   28.10
   0  -7  -2  465.55   27.70
   0   7   2  467.75   28.00
   0   7   2  455.15   27.90
   0   7   2  384.16   28.40
  -1  -7  -2 1188.58   69.19
  -1  -7  -2 1115.09   68.79
  -1  -7  -2 1095.49   68.89
  -1  -7  -2 1072.39   69.19
   1   7   2 1097.89   68.99
   1   7   2 1109.89   68.99
  -2  -7  -2 3443.26  220.88
  -2  -7  -2 3766.92  221.18
  -2  -7  -2 3441.76  220.78
  -2  -7  -2 3600.74  221.28
   2   7   2 3925.61  221.48
   2   7   2 3402.36  220.88
   2   7   2 3723.03  221.18
   2   7   2 3469.05  220.98
  -3  -7  -2  765.32   47.40
  -3  -7  -2  738.73   47.00
  -3  -7  -2  755.62   47.20
   3   7   2  816.52   47.70
   3   7   2  761.52   47.20
   3   7   2  738.13   47.30
   3   7   2  719.43   47.30
  -4  -7  -2  591.04   37.00
  -4  -7  -2  565.54   37.10
   4   7   2  560.64   37.10
   4   7   2  648.04   37.20
   4   7   2  586.34   37.10
   4   7   2  574.94   36.90
  -5  -7  -2  170.98   13.00
  -5  -7  -2  202.68   13.40
   5   7   2  191.08   13.20
   5   7   2  194.58   13.20
   5   7   2  208.68   13.30
   5   7   2  192.98   13.00
  -6  -7  -2  133.89   10.00
  -6  -7  -2  139.29    9.70
   6   7   2  123.99    9.50
   6   7   2  149.49   10.50
   6   7   2  122.09    9.70
   6   7   2  131.29    9.90
   6   7   2  131.79    9.90
  -7  -7  -2   23.90    3.50
   7   7   2   17.20    3.40
   7   7   2   25.00    4.20
   7   7   2   32.30    3.90
   7   7   2   25.60    3.90
   7   7   2   24.60    3.30
  -8  -7  -2    0.80    2.10
   8   7   2    3.20    2.80
   8   7   2    4.40    2.70
   8   7   2    2.10    2.40
   8   7   2    0.00    3.00
  -9  -7  -2    4.10    2.50
   9   7   2    6.30    3.00
   9   7   2    5.80    3.00
   9   7   2    4.60    3.40
 -10  -7  -2  100.19   11.00
  10   7   2   91.19    9.40
  10   7   2   79.09    8.20
  10   7   2   91.09    8.40
  11   7   2    4.40    3.20
  11   7   2   -1.20    3.00
  10  -8  -2    4.40    3.50
  10  -8  -2    2.80    4.30
   9  -8  -2    1.50    2.90
   9  -8  -2   -1.00    3.40
  -9   8   2    2.00    3.50
   8  -8  -2    0.00    3.10
   8  -8  -2   -0.60    2.50
   8  -8  -2   -0.70    2.30
  -8   8   2   -5.10    2.70
  -8   8   2    0.30    2.40
   7  -8  -2  190.08   14.00
   7  -8  -2  173.78   12.70
   7  -8  -2  184.38   13.00
  -7   8   2  183.08   12.70
  -7   8   2  150.58   13.40
   6  -8  -2  115.79    8.90
   6  -8  -2  108.79    9.10
   6  -8  -2  127.59   10.00
   6  -8  -2  119.59    8.80
  -6   8   2  117.29    9.00
   5  -8  -2  157.68   13.40
   5  -8  -2  206.88   12.80
   5  -8  -2  200.28   13.00
  -5   8   2  188.48   12.80
  -5   8   2  183.18   13.20
   4  -8  -2 1082.99   70.39
   4  -8  -2 1117.29   69.59
   4  -8  -2 1084.19   69.69
  -4   8   2 1152.08   69.99
  -4   8   2 1167.68   69.79
   3  -8  -2  505.05   29.90
   3  -8  -2  443.06   29.10
   3  -8  -2  426.76   29.10
  -3   8   2  459.85   29.20
  -3   8   2  464.95   29.50
   2  -8  -2 1677.93  102.69
   2  -8  -2 1614.94  102.69
   2  -8  -2 1734.63  103.39
  -2   8   2 1680.63  102.99
  -2   8   2 1609.94  102.79
   1  -8  -2  180.98   14.50
   1  -8  -2  231.88   14.20
   1  -8  -2  217.78   14.00
   1  -8  -2  216.78   13.60
  -1   8   2  216.18   14.20
  -1   8   2  224.18   14.30
   0  -8  -2 3288.97  200.98
   0  -8  -2 3244.28  200.48
   0  -8  -2 3233.08  200.38
   0   8   2 3163.78  200.58
   0   8   2 3378.06  200.78
  -1  -8  -2   55.79    5.00
  -1  -8  -2   54.09    4.70
  -1  -8  -2   53.79    5.10
  -1  -8  -2   58.09    4.50
   1   8   2   58.09    5.00
   1   8   2   60.49    4.90
  -2  -8  -2  177.68   12.00
  -2  -8  -2  175.98   11.80
  -2  -8  -2  181.38   12.30
   2   8   2  185.28   12.10
   2   8   2  167.88   12.10
   2   8   2  176.38   11.90
   2   8   2  185.18   12.50
  -3  -8  -2   23.30    3.10
  -3  -8  -2   23.40    2.60
  -3  -8  -2   20.10    2.80
   3   8   2   23.30    3.00
   3   8   2   27.00    3.20
   3   8   2   27.00    2.90
   3   8   2   17.70    3.10
  -4  -8  -2   22.20    3.00
  -4  -8  -2   24.70    3.30
   4   8   2   25.10    3.00
   4   8   2   22.60    3.20
   4   8   2   16.20    3.30
   4   8   2   28.60    3.50
   4   8   2   31.60    3.60
  -5  -8  -2   60.99    5.50
  -5  -8  -2   67.79    6.00
   5   8   2   69.29    6.00
   5   8   2   60.69    6.40
   5   8   2   65.09    5.60
   5   8   2   66.49    5.90
   5   8   2   69.69    5.90
  -6  -8  -2   63.79    5.90
  -6  -8  -2   52.99    5.20
   6   8   2   50.19    5.40
   6   8   2   57.39    5.30
   6   8   2   48.40    5.40
   6   8   2   63.59    5.70
   6   8   2   63.39    6.40
  -7  -8  -2    2.70    2.10
   7   8   2    2.50    2.40
   7   8   2   -0.40    2.70
   7   8   2    1.50    2.40
   7   8   2    2.80    2.40
  -8  -8  -2  193.18   13.70
   8   8   2  193.28   14.70
   8   8   2  180.18   13.70
   8   8   2  191.38   13.80
   8   8   2  198.98   14.00
  -9  -8  -2    1.70    2.50
   9   8   2   -2.30    2.60
   9   8   2    7.40    3.60
   9   8   2    8.00    3.20
  10   8   2   23.00    4.30
  10   8   2   26.00    4.70
  10  -9  -2    0.70    3.30
   9  -9  -2  127.79   11.10
  -9   9   2  143.09   12.10
   8  -9  -2   72.09    7.50
   8  -9  -2   74.09    8.40
  -8   9   2   77.69    8.30
   7  -9  -2   57.99    7.00
   7  -9  -2   44.10    5.70
   7  -9  -2   55.79    5.70
  -7   9   2   64.29    7.00
  -7   9   2   56.99    5.70
   6  -9  -2  536.25   33.70
   6  -9  -2  507.05   32.70
   6  -9  -2  485.15   32.60
   6  -9  -2  503.85   32.90
  -6   9   2  501.55   32.50
   5  -9  -2   13.30    2.70
   5  -9  -2   15.10    3.70
   5  -9  -2   11.50    2.60
  -5   9   2    7.70    2.60
  -5   9   2   12.30    3.10
   4  -9  -2  272.57   18.20
   4  -9  -2  289.37   18.40
   4  -9  -2  267.07   19.20
  -4   9   2  274.67   18.30
  -4   9   2  284.57   18.70
   3  -9  -2    2.80    1.80
   3  -9  -2    2.30    2.30
   3  -9  -2    4.50    1.80
  -3   9   2    1.50    2.10
  -3   9   2    4.10    2.00
   2  -9  -2  294.77   18.90
   2  -9  -2  294.27   19.60
   2  -9  -2  303.97   18.90
  -2   9   2  301.37   19.00
  -2   9   2  256.47   19.00
   1  -9  -2   84.79    6.90
   1  -9  -2   82.39    6.20
   1  -9  -2   77.49    6.10
  -1   9   2   79.79    6.40
  -1   9   2   75.59    6.40
   0  -9  -2  227.78   15.70
   0  -9  -2  222.88   15.70
   0  -9  -2  286.07   16.70
   0   9   2  233.38   15.10
   0   9   2  245.88   16.90
   0   9   2  233.48   16.00
   0   9   2  241.88   16.10
  -1  -9  -2    8.00    2.00
  -1  -9  -2   10.20    2.00
   1   9   2   11.00    2.50
   1   9   2   12.90    2.60
   1   9   2   14.70    2.20
   1   9   2    9.10    2.40
  -2  -9  -2  676.43   42.80
  -2  -9  -2  653.33   43.00
  -2  -9  -2  611.74   43.20
   2   9   2  686.83   43.20
   2   9   2  677.33   43.00
   2   9   2  749.42   43.60
   2   9   2  739.93   43.30
  -3  -9  -2  169.88   12.60
  -3  -9  -2  189.78   12.40
  -3  -9  -2  177.88   12.10
   3   9   2  211.48   13.30
   3   9   2  173.68   12.50
   3   9   2  180.58   12.30
   3   9   2  169.18   12.60
  -4  -9  -2  135.89    9.80
  -4  -9  -2  125.19    9.40
   4   9   2  120.69    9.20
   4   9   2  142.09    9.70
   4   9   2  134.19   10.10
   4   9   2  123.19    9.60
   4   9   2  125.79    9.50
  -5  -9  -2   18.30    2.90
  -5  -9  -2   15.70    3.30
   5   9   2   14.00    3.10
   5   9   2   15.20    3.10
   5   9   2   19.50    2.90
   5   9   2   10.60    2.80
   5   9   2   16.50    3.60
  -6  -9  -2  251.17   16.50
   6   9   2  243.38   16.80
   6   9   2  266.97   16.50
   6   9   2  247.78   16.80
   6   9   2  223.78   17.50
   6   9   2  226.48   16.70
  -7  -9  -2    8.70    2.70
   7   9   2    8.20    3.00
   7   9   2    7.50    3.60
   7   9   2    9.10    3.00
   7   9   2    8.10    3.00
  -8  -9  -2   36.80    4.50
   8   9   2   33.30    4.60
   8   9   2   22.10    5.00
   8   9   2   31.20    4.60
   8   9   2   22.60    4.30
  -9  -9  -2   26.10    4.20
   9   9   2   20.10    5.10
   9   9   2   14.20    3.90
  10   9   2   86.29    8.40
  10   9   2   87.29    8.50
   9 -10  -2    0.10    3.30
   8 -10  -2  454.75   29.00
  -8  10   2  409.96   29.40
   7 -10  -2   12.90    3.60
   7 -10  -2   15.60    3.30
  -7  10   2   11.80    4.50
  -7  10   2   17.90    3.50
   6 -10  -2  156.78   12.90
   6 -10  -2  154.18   11.80
   6 -10  -2  160.08   12.20
  -6  10   2  175.28   12.00
   5 -10  -2    4.20    2.20
   5 -10  -2    1.70    2.10
   5 -10  -2    3.60    3.00
  -5  10   2   -1.50    2.40
  -5  10   2    3.30    2.30
   4 -10  -2   93.59    7.80
   4 -10  -2  103.79    7.90
   4 -10  -2  108.69    9.10
  -4  10   2   92.49    7.80
  -4  10   2  101.19    8.40
   3 -10  -2   17.40    2.90
   3 -10  -2   16.60    3.70
   3 -10  -2   17.60    2.80
  -3  10   2   15.90    2.90
  -3  10   2   12.40    3.20
   2 -10  -2   59.99    5.30
   2 -10  -2   66.39    6.20
   2 -10  -2   51.99    5.10
  -2  10   2   51.39    5.30
  -2  10   2   70.09    5.90
   1 -10  -2    2.90    1.80
   1 -10  -2    1.30    1.80
  -1  10   2    0.00    2.10
  -1  10   2    0.20    2.10
   0 -10  -2  243.78   15.60
   0 -10  -2  239.58   15.40
   0  10   2  234.68   15.70
   0  10   2  212.48   15.80
  -1 -10  -2   69.69    5.30
  -1 -10  -2   56.89    5.40
   1  10   2   64.59    5.50
   1  10   2   54.39    5.70
   1  10   2   63.89    5.80
   1  10   2   76.69    7.20
  -2 -10  -2    1.40    1.80
  -2 -10  -2    1.20    1.50
  -2 -10  -2    0.60    2.00
   2  10   2    4.10    2.30
   2  10   2    1.40    2.10
   2  10   2    2.20    1.90
   2  10   2    2.10    2.10
  -3 -10  -2   15.60    2.30
  -3 -10  -2   12.00    2.60
  -3 -10  -2    9.50    2.80
   3  10   2   15.90    3.40
   3  10   2   18.60    3.10
   3  10   2   17.60    2.70
   3  10   2    8.10    2.60
  -4 -10  -2  104.19    8.40
  -4 -10  -2  113.99    8.80
   4  10   2  103.09    8.60
   4  10   2  105.39    8.60
   4  10   2  122.69    8.30
   4  10   2  118.09    8.70
   4  10   2   96.39    9.10
  -5 -10  -2    0.70    2.00
  -5 -10  -2   -1.30    2.00
   5  10   2    0.40    2.60
   5  10   2   -1.20    2.30
   5  10   2   -1.90    2.30
   5  10   2    1.90    2.00
   5  10   2    2.30    2.50
  -6 -10  -2   28.10    4.10
   6  10   2   31.00    4.50
   6  10   2   28.70    4.50
   6  10   2   47.60    5.80
   6  10   2   34.10    4.70
  -7 -10  -2    9.60    2.90
   7  10   2   17.30    4.30
   7  10   2   14.90    3.60
   7  10   2   15.50    3.70
   7  10   2   15.50    3.60
  -8 -10  -2   60.79    6.50
   8  10   2   73.79    7.30
   8  10   2   62.59    7.00
   8  10   2   77.79    8.50
   8  10   2   63.79    7.00
   9  10   2    3.90    3.30
   9  10   2    0.30    3.20
   8 -11  -2   -3.20    3.00
   7 -11  -2    4.50    3.20
  -7  11   2    6.30    4.50
   6 -11  -2    3.10    2.50
   6 -11  -2    3.60    2.80
  -6  11   2    2.70    3.80
  -6  11   2    2.50    2.60
   5 -11  -2   63.29    6.10
   5 -11  -2   75.79    6.20
  -5  11   2   61.09    6.70
  -5  11   2   51.69    6.00
   4 -11  -2   66.59    5.90
   4 -11  -2   56.59    5.60
  -4  11   2   61.19    5.90
  -4  11   2   52.49    6.10
   3 -11  -2   65.79    6.00
   3 -11  -2   58.29    5.70
  -3  11   2   58.69    6.00
  -3  11   2   75.09    6.90
   2 -11  -2  155.98   10.70
   2 -11  -2  143.19   10.80
  -2  11   2  157.18   11.40
  -2  11   2  142.99   11.00
   1 -11  -2  238.78   16.20
   1 -11  -2  239.38   16.40
  -1  11   2  268.67   17.00
  -1  11   2  230.88   16.60
   0 -11  -2   18.70    3.00
   0 -11  -2   18.40    2.80
   0  11   2   15.10    3.20
   0  11   2   25.30    3.80
  -1 -11  -2  130.69    9.20
  -1 -11  -2  131.29    9.50
   1  11   2  132.99    9.40
   1  11   2  123.69    9.80
   1  11   2  122.89    9.80
  -2 -11  -2   56.69    4.90
  -2 -11  -2   57.89    5.20
   2  11   2   58.19    5.40
   2  11   2   44.00    5.40
   2  11   2   58.69    5.70
  -3 -11  -2    1.10    2.30
  -3 -11  -2   -1.20    2.00
  -3 -11  -2    1.50    1.60
   3  11   2   -3.40    2.10
   3  11   2   -0.50    2.30
   3  11   2    2.10    2.70
   3  11   2   -0.70    1.90
  -4 -11  -2   26.80    3.60
  -4 -11  -2   22.10    3.90
   4  11   2   27.60    4.00
   4  11   2   26.60    4.10
   4  11   2   20.90    3.30
   4  11   2   25.50    4.00
   4  11   2   19.20    4.20
  -5 -11  -2   15.30    3.10
   5  11   2   14.40    3.40
   5  11   2   12.60    3.30
   5  11   2   14.40    3.80
   5  11   2    6.70    3.00
   5  11   2   13.10    2.90
  -6 -11  -2   -0.20    2.30
   6  11   2    4.50    3.00
   6  11   2    1.00    3.10
   6  11   2    6.80    3.10
   6  11   2    7.50    3.00
  -7 -11  -2   11.30    3.10
   7  11   2    2.30    3.10
   7  11   2   10.80    3.50
   7  11   2   12.00    3.50
   8  11   2   -1.20    3.00
   8  11   2    3.10    3.30
   8  11   2    1.20    3.00
   9  11   2    1.00    3.20
   9  11   2   -2.50    3.20
   8 -12  -2    1.90    3.30
   7 -12  -2   -5.10    2.80
   6 -12  -2   -1.00    2.90
  -6  12   2   -0.90    2.70
  -6  12   2   -2.10    3.70
   5 -12  -2    1.80    2.70
   5 -12  -2    3.00    2.40
  -5  12   2   -0.50    3.10
  -5  12   2   -2.90    2.50
   4 -12  -2   20.10    3.40
   4 -12  -2   19.90    3.40
  -4  12   2   18.30    3.80
  -4  12   2   21.50    4.20
   3 -12  -2   -1.70    2.00
   3 -12  -2    0.50    1.90
  -3  12   2   -1.10    2.50
  -3  12   2    5.40    3.00
   2 -12  -2   39.60    4.40
   2 -12  -2   33.50    4.10
  -2  12   2   42.30    4.90
  -2  12   2   36.40    4.90
   1 -12  -2   15.70    3.10
   1 -12  -2   13.50    2.80
  -1  12   2   12.30    3.20
  -1  12   2   21.10    3.70
   0 -12  -2   11.70    2.60
   0 -12  -2   12.80    2.50
   0  12   2   11.40    3.10
   0  12   2   12.60    3.40
  -1 -12  -2  203.68   13.80
  -1 -12  -2  196.58   14.10
   1  12   2  201.18   14.60
   1  12   2  200.68   14.10
   1  12   2  214.48   14.60
  -2 -12  -2   13.80    2.60
  -2 -12  -2   16.10    3.10
   2  12   2   16.10    3.10
   2  12   2   20.90    3.70
   2  12   2   15.20    3.40
  -3 -12  -2   33.90    4.20
   3  12   2   33.90    4.60
   3  12   2   24.10    3.70
   3  12   2   22.70    4.10
  -4 -12  -2    8.80    3.20
  -4 -12  -2   12.60    3.00
   4  12   2    9.00    2.70
   4  12   2   11.20    3.30
   4  12   2   13.40    3.40
   4  12   2    9.60    3.30
  -5 -12  -2   30.10    4.20
   5  12   2   32.40    4.60
   5  12   2   23.00    4.30
   5  12   2   31.70    4.80
  -6 -12  -2   -2.30    2.30
   6  12   2   -1.30    2.90
   6  12   2   -0.80    2.90
   6  12   2    3.20    3.10
   7  12   2    1.10    3.00
   7  12   2   -0.80    2.90
   7  12   2    4.10    3.20
   8  12   2   41.90    5.90
   8  12   2   37.60    5.60
   8  12   2   40.50    5.70
   7 -13  -2    3.70    3.60
   6 -13  -2    0.50    3.20
  -5  13   2   -1.50    3.20
  -5  13   2   -4.00    2.80
  -5  13   2    2.70    3.90
   4 -13  -2   78.69    7.50
   4 -13  -2   69.29    8.30
  -4  13   2   91.79    8.10
  -4  13   2   92.29    8.50
   3 -13  -2    9.70    2.90
   3 -13  -2    9.20    2.60
  -3  13   2   11.00    3.40
  -3  13   2   11.20    3.80
   2 -13  -2   18.50    3.40
   2 -13  -2   24.70    3.50
  -2  13   2   18.60    4.10
  -2  13   2   16.80    3.80
   1 -13  -2   69.89    6.60
   1 -13  -2   73.59    6.40
  -1  13   2   76.39    7.50
  -1  13   2   65.59    6.90
   0 -13  -2    6.50    2.70
   0 -13  -2    9.50    2.50
   0  13   2    6.20    2.50
   0  13   2    5.30    3.10
   0  13   2    4.30    3.10
  -1 -13  -2   14.30    2.80
  -1 -13  -2   16.00    3.20
   1  13   2   11.30    3.40
   1  13   2   12.50    3.60
   1  13   2   12.60    3.00
  -2 -13  -2   97.09    8.20
   2  13   2   93.49    8.50
   2  13   2   96.59    8.00
   2  13   2   97.69    8.60
  -3 -13  -2   42.80    4.90
   3  13   2   32.40    5.10
   3  13   2   36.20    4.60
   3  13   2   42.80    5.30
  -4 -13  -2    1.30    2.30
   4  13   2   -3.70    2.70
   4  13   2   -1.20    2.70
   4  13   2    5.20    3.00
  -5 -13  -2   40.60    5.30
   5  13   2   53.89    6.10
   5  13   2   49.90    5.90
   5  13   2   41.30    5.70
   6  13   2   26.50    4.80
   6  13   2   15.30    4.10
   6  13   2   18.50    4.30
   7  13   2   29.80    5.00
   7  13   2   25.90    5.00
   7  13   2   19.90    4.70
   6 -14  -2   15.30    4.40
  -5  14   2   50.59    6.90
  -4  14   2   -3.00    3.60
  -4  14   2   -1.60    3.40
  -4  14   2    0.40    3.00
  -3  14   2   42.90    6.00
  -3  14   2   43.00    5.60
   2 -14  -2   16.30    3.50
   2 -14  -2   30.40    4.30
  -2  14   2   26.40    4.50
  -2  14   2   33.50    5.30
   1 -14  -2   25.90    4.10
   1 -14  -2   36.40    4.70
  -1  14   2   49.00    5.70
  -1  14   2   45.70    5.80
   0 -14  -2   -0.80    2.30
   0 -14  -2    0.30    2.00
   0  14   2    3.40    2.40
   0  14   2   -0.20    3.00
   0  14   2    5.40    3.20
  -1 -14  -2   90.99    7.60
   1  14   2   89.29    8.30
   1  14   2   78.09    7.60
   1  14   2   78.39    8.10
  -2 -14  -2   44.40    5.50
   2  14   2   56.79    6.00
   2  14   2   51.49    6.30
   2  14   2   50.49    6.20
  -3 -14  -2   21.10    4.00
   3  14   2   28.00    4.80
   3  14   2   23.40    4.40
   3  14   2   29.90    4.80
  -4 -14  -2    8.20    3.10
   4  14   2    7.40    3.60
   4  14   2   16.40    4.10
   4  14   2   15.00    4.00
   5  14   2    9.70    3.70
   5  14   2    2.30    3.40
   5  14   2    9.20    3.80
   6  14   2   19.50    4.70
   6  14   2   20.10    4.70
   6  14   2   21.60    4.60
  -4  15   2    7.10    4.10
  -4  15   2    2.00    5.50
  -3  15   2   70.99    7.60
  -3  15   2   78.09    8.50
   2 -15  -2   17.20    4.40
  -2  15   2   21.30    4.80
  -2  15   2   20.10    4.30
  -2  15   2   23.50    5.00
   1 -15  -2   65.89    7.00
  -1  15   2   81.19    8.30
  -1  15   2   66.99    7.00
  -1  15   2   73.39    7.70
   0 -15  -2   -3.40    2.40
   0  15   2   -2.10    2.50
   0  15   2   -2.40    3.20
   0  15   2    0.80    3.20
  -1 -15  -2    2.60    2.70
   1  15   2   -1.60    3.10
   1  15   2    1.10    3.20
   2  15   2   10.90    3.90
   2  15   2    6.00    3.60
   3  15   2   -1.50    3.30
   3  15   2    6.30    3.80
   3  15   2    1.60    3.50
   4  15   2   19.60    4.50
   4  15   2   20.20    4.60
   4  15   2   17.70    4.70
   5  15   2    8.20    3.80
   5  15   2    3.00    3.40
   5  15   2    6.20    3.80
  -2  16   2    0.40    3.60
  -2  16   2   -1.70    3.10
  -1  16   2    2.30    3.70
  -1  16   2    1.10    3.30
   0  16   2   -0.80    3.30
   0  16   2    8.60    4.20
   1  16   2   25.30    4.90
   1  16   2   26.10    5.20
   2  16   2   28.10    5.00
   2  16   2   18.50    4.50
   2  16   2   27.90    5.20
   3  16   2   30.00    5.40
   3  15  -3   12.70    3.80
   3  15  -3    9.60    3.60
   2  15  -3  111.19    9.90
   2  15  -3  114.19   10.10
   2  15  -3  122.89   11.40
   1  15  -3   24.30    5.60
   1  15  -3   24.50    4.60
   0  15  -3    4.10    3.30
   0  15  -3   -2.60    3.70
  -1  15  -3    7.10    3.70
  -2  15  -3    4.80    3.50
  -3  15  -3    0.20    3.40
   5  14  -3    7.00    3.40
   5  14  -3    0.90    3.30
   5  14  -3    1.50    3.70
   5  14  -3    0.10    2.70
   4  14  -3   35.80    5.30
   4  14  -3   36.20    5.00
   4  14  -3   36.60    5.10
   4  14  -3   50.59    7.10
   3  14  -3    1.60    2.90
   3  14  -3    0.30    3.10
   3  14  -3    0.20    2.90
   3  14  -3    3.10    3.80
   2  14  -3   12.20    3.50
   2  14  -3   13.00    4.60
   2  14  -3   16.40    3.70
   2  14  -3   11.60    4.40
   1  14  -3   -0.50    2.60
   1  14  -3   -0.40    3.40
   1  14  -3    0.60    2.90
  -1 -14   3    1.70    3.20
   0  14  -3   14.90    4.70
   0  14  -3   13.00    3.70
   0 -14   3   12.10    3.40
  -1  14  -3   -3.40    3.50
  -1  14  -3    1.30    3.10
   1 -14   3   -1.10    2.70
  -2  14  -3   51.39    6.40
  -3  14  -3   36.80    6.50
  -3  14  -3   43.70    6.00
  -4  14  -3   51.19    6.70
  -5  14  -3  108.79   10.20
   6  13  -3    2.10    3.10
   6  13  -3    0.40    3.50
   6  13  -3   11.20    3.10
   6  13  -3    5.40    3.50
   5  13  -3    5.60    3.00
   5  13  -3   11.40    3.60
   5  13  -3   11.10    3.70
   5  13  -3   10.80    4.00
   4  13  -3   61.29    7.40
   4  13  -3   60.29    6.70
   4  13  -3   64.59    6.70
   4  13  -3   71.99    6.70
  -4 -13   3   53.39    6.20
   3  13  -3   31.70    5.40
   3  13  -3   22.90    4.20
   3  13  -3   27.00    4.50
   3  13  -3   25.40    4.20
  -3 -13   3   25.30    4.00
   2  13  -3   41.30    5.10
   2  13  -3   37.70    5.00
   2  13  -3   43.40    4.90
   2  13  -3   37.00    6.00
  -2 -13   3   40.00    4.80
   1  13  -3   46.10    5.60
   1  13  -3   49.30    5.60
   1  13  -3   65.99    7.10
   1  13  -3   44.10    5.40
  -1 -13   3   42.30    5.20
   0  13  -3  243.08   16.80
   0  13  -3  198.58   15.20
   0  13  -3  220.78   15.60
   0 -13   3  207.58   15.20
  -1  13  -3  102.29   10.90
  -1  13  -3  131.09   10.20
   1 -13   3  138.19   10.00
  -2  13  -3  161.58   12.50
  -2  13  -3  150.38   12.30
  -2  13  -3  169.28   13.40
   2 -13   3  154.98   11.90
  -3  13  -3  167.58   13.20
  -3  13  -3  160.48   13.30
   3 -13   3  180.38   12.70
  -4  13  -3  329.47   23.20
  -4  13  -3  320.07   23.00
   4 -13   3  344.27   22.50
  -5  13  -3   18.70    4.60
  -6  13  -3  110.49   10.60
   7  12  -3    6.20    4.00
   7  12  -3    6.70    2.70
   7  12  -3    3.70    3.40
   6  12  -3    7.10    3.40
   6  12  -3    4.40    3.60
   6  12  -3    7.90    3.40
   6  12  -3    2.70    2.60
   5  12  -3   26.30    4.60
   5  12  -3   30.00    4.20
   5  12  -3   24.30    5.00
   5  12  -3   38.20    5.00
  -5 -12   3   36.40    4.40
   4  12  -3   48.90    5.90
   4  12  -3   53.89    5.70
   4  12  -3   52.69    5.50
   4  12  -3   47.50    6.30
  -4 -12   3   47.50    5.30
   3  12  -3   88.19    7.80
   3  12  -3   85.19    8.50
   3  12  -3   81.79    7.60
   3  12  -3   89.19    8.00
  -3 -12   3   91.99    7.60
   2  12  -3  952.40   60.79
   2  12  -3  991.40   60.89
   2  12  -3  939.11   60.59
  -2 -12   3  981.10   60.79
   1  12  -3  202.88   13.90
   1  12  -3  199.28   13.70
   1  12  -3  167.08   14.40
   1  12  -3  196.38   13.80
  -1 -12   3  199.28   13.70
   0  12  -3  627.14   38.80
   0  12  -3  585.34   39.00
   0  12  -3  628.54   38.60
   0 -12   3  568.14   38.50
  -1  12  -3  174.08   14.10
  -1  12  -3  196.58   13.40
  -1  12  -3  181.98   13.30
   1 -12   3  175.28   13.00
  -2  12  -3  470.85   30.80
  -2  12  -3  461.35   30.80
   2 -12   3  471.65   30.40
  -3  12  -3   15.60    4.40
  -3  12  -3   16.80    3.80
  -3  12  -3   16.60    3.90
   3 -12   3   10.20    3.00
  -4  12  -3  123.69   10.60
  -4  12  -3  132.99   11.10
   4 -12   3  133.19    9.70
   4 -12   3  120.19   10.00
  -5  12  -3   -0.30    3.10
  -5  12  -3   -4.30    3.10
   5 -12   3    0.50    2.60
  -6  12  -3   -2.80    3.10
   6 -12   3    2.30    3.10
  -7  12  -3   -2.90    3.40
   7 -12   3    2.80    3.30
   8  11  -3   39.00    5.80
   8  11  -3   46.80    5.00
   8  11  -3   40.20    6.40
   7  11  -3   45.00    6.40
   7  11  -3   38.30    4.60
   7  11  -3   39.50    5.40
   6  11  -3   98.59    9.20
   6  11  -3   68.19    8.00
   6  11  -3   84.99    8.30
   6  11  -3   93.29    7.60
  -6 -11   3   93.89    7.80
   5  11  -3   57.59    6.80
   5  11  -3   59.09    5.60
   5  11  -3   45.30    5.80
   5  11  -3   54.09    5.90
  -5 -11   3   52.49    5.50
   4  11  -3  846.42   53.39
   4  11  -3  840.72   52.69
   4  11  -3  824.32   52.69
   4  11  -3  824.62   52.39
  -4 -11   3  820.92   52.39
   3  11  -3   34.30    5.40
   3  11  -3   48.90    5.00
   3  11  -3   55.29    5.40
   3  11  -3   48.10    5.20
  -3 -11   3   54.39    5.20
   2  11  -3  242.08   16.20
   2  11  -3  234.38   16.10
   2  11  -3  266.67   16.40
   2  11  -3  206.08   16.60
  -2 -11   3  238.78   16.00
   1  11  -3   12.00    3.10
   1  11  -3   19.20    4.10
   1  11  -3   17.40    3.00
   1  11  -3   16.40    3.20
  -1 -11   3   16.20    2.90
   0  11  -3   46.30    5.00
   0  11  -3   42.60    4.70
   0  11  -3   47.10    5.80
   0 -11   3   38.40    4.60
  -1  11  -3   28.30    5.00
  -1  11  -3   42.90    4.90
  -1  11  -3   48.70    5.10
  -1  11  -3   51.99    4.70
   1 -11   3   37.90    4.40
  -2  11  -3    6.20    3.20
  -2  11  -3   10.00    3.00
  -2  11  -3    4.00    2.70
   2 -11   3    7.40    2.50
   2 -11   3    4.80    2.30
  -3  11  -3   57.49    7.20
  -3  11  -3   67.49    6.80
  -3  11  -3   64.39    6.80
   3 -11   3   72.09    6.40
   3 -11   3   65.99    5.80
   3 -11   3   71.09    7.80
  -4  11  -3   68.59    6.90
  -4  11  -3   51.99    6.20
   4 -11   3   49.40    5.60
   4 -11   3   66.59    5.80
  -5  11  -3   21.10    4.40
  -5  11  -3   17.20    4.30
   5 -11   3   22.50    3.70
   5 -11   3   19.80    3.60
  -6  11  -3    3.70    3.90
  -6  11  -3    0.50    3.30
   6 -11   3   -0.40    2.50
   6 -11   3    5.30    3.10
  -7  11  -3    6.30    3.70
   7 -11   3    3.00    3.20
   7 -11   3    7.00    3.40
  -8  11  -3   18.60    5.00
   8 -11   3   15.80    4.50
   8  10  -3  242.58   16.80
   8  10  -3  263.47   15.70
   8  10  -3  172.68   16.60
   7  10  -3   17.00    3.80
   7  10  -3   15.50    3.10
   7  10  -3   10.40    3.90
  -7 -10   3   15.70    3.20
   6  10  -3  821.92   50.59
   6  10  -3  742.13   49.30
   6  10  -3  764.82   49.99
   6  10  -3  813.62   49.99
  -6 -10   3  777.02   49.50
   5  10  -3    3.60    3.00
   5  10  -3    5.40    2.80
   5  10  -3    4.70    2.30
   5  10  -3    1.60    2.70
  -5 -10   3    6.00    2.30
   4  10  -3  217.58   15.50
   4  10  -3  211.18   15.00
   4  10  -3  225.38   14.90
   4  10  -3  217.78   14.60
  -4 -10   3  197.28   14.60
   3  10  -3    0.90    2.00
   3  10  -3    0.70    2.20
   3  10  -3    3.00    2.40
   3  10  -3    2.30    2.20
  -3 -10   3    0.30    1.70
   2  10  -3    0.20    2.00
   2  10  -3    1.50    2.30
   2  10  -3    1.80    1.90
   2  10  -3   -0.80    1.80
  -2 -10   3    1.70    1.70
   1  10  -3   24.20    4.00
   1  10  -3   17.90    3.10
   1  10  -3   21.60    3.20
   1  10  -3   22.80    3.20
  -1 -10   3   22.10    3.10
   0  10  -3   18.30    2.90
   0  10  -3   22.80    3.70
   0  10  -3   17.30    2.90
   0  10  -3   16.60    3.10
   0 -10   3   12.20    2.50
  -1  10  -3   -1.20    2.10
  -1  10  -3   -1.10    1.80
  -1  10  -3    1.60    2.30
  -1  10  -3    4.80    2.40
   1 -10   3    3.20    1.50
   1 -10   3   -0.20    1.80
  -2  10  -3   76.49    8.40
  -2  10  -3  112.39    8.20
  -2  10  -3  113.79    8.40
   2 -10   3   89.99    7.20
   2 -10   3   96.69    7.60
  -3  10  -3   56.89    5.70
  -3  10  -3   52.69    6.10
  -3  10  -3   40.80    5.40
   3 -10   3   47.80    5.00
   3 -10   3   58.89    5.00
   3 -10   3   51.79    5.30
  -4  10  -3   -1.20    2.50
  -4  10  -3    1.00    2.80
  -4  10  -3    0.40    2.70
   4 -10   3    0.40    2.20
   4 -10   3   -1.20    1.80
  -5  10  -3   73.29    7.80
  -5  10  -3   77.49    7.60
   5 -10   3   75.19    6.60
   5 -10   3   69.19    6.80
  -6  10  -3   68.69    7.60
  -6  10  -3   67.49    7.70
   6 -10   3   77.59    6.70
   6 -10   3   81.19    6.90
   6 -10   3   56.69    6.80
  -7  10  -3  116.39   10.50
  -7  10  -3  110.79   10.00
   7 -10   3  106.19    9.80
   7 -10   3  113.69    9.30
  -8  10  -3  101.19    9.80
   8 -10   3  103.39    9.70
   8 -10   3  107.79   11.00
  -9  10  -3   39.90    6.10
   9 -10   3   45.10    6.20
   9   9  -3   17.10    3.20
   9   9  -3   22.40    5.30
   9   9  -3   24.00    4.70
   8   9  -3  215.28   16.60
   8   9  -3  228.28   17.60
   8   9  -3  300.17   19.00
  -8  -9   3  259.17   17.10
   7   9  -3   36.60    5.00
   7   9  -3   43.90    4.70
   7   9  -3   33.00    5.50
  -7  -9   3   45.80    4.80
   6   9  -3   19.10    3.80
   6   9  -3   20.80    3.30
   6   9  -3   19.20    3.80
   6   9  -3   22.70    4.20
  -6  -9   3   19.70    3.20
   5   9  -3   33.40    4.60
   5   9  -3   26.40    3.60
   5   9  -3   28.20    4.10
   5   9  -3   31.50    4.10
  -5  -9   3   31.10    3.70
   4   9  -3  130.09    9.60
   4   9  -3  137.59    9.80
   4   9  -3  126.59    9.30
   4   9  -3  121.99   10.00
  -4  -9   3  124.99    9.30
   3   9  -3   53.39    4.90
   3   9  -3   46.20    4.60
   3   9  -3   52.99    5.40
   3   9  -3   46.40    4.90
  -3  -9   3   43.20    4.40
   2   9  -3    2.20    1.80
   2   9  -3    0.40    1.80
   2   9  -3    1.70    1.90
   2   9  -3    1.20    2.10
  -2  -9   3    2.40    1.60
   1   9  -3    2.80    2.10
   1   9  -3   -2.10    1.60
   1   9  -3   -1.00    1.50
   1   9  -3   -2.70    1.70
   1   9  -3   -1.20    1.70
  -1  -9   3   -1.70    1.40
   0   9  -3  284.07   18.20
   0   9  -3  297.77   18.40
   0   9  -3  236.78   18.60
   0   9  -3  281.27   18.10
   0  -9   3  287.17   18.20
  -1   9  -3  156.98    9.90
  -1   9  -3  120.89    9.10
  -1   9  -3  118.79    9.20
  -1   9  -3  116.29    8.70
   1  -9   3  116.79    8.90
   1  -9   3  117.39    8.50
  -2   9  -3   56.49    5.70
  -2   9  -3   54.39    4.80
  -2   9  -3   74.79    6.30
  -2   9  -3   54.29    5.30
   2  -9   3   48.70    4.70
   2  -9   3   50.09    5.00
  -3   9  -3  132.39    9.50
  -3   9  -3  104.79    9.50
  -3   9  -3  156.48   10.20
   3  -9   3  122.29    9.10
   3  -9   3  113.19    9.20
   3  -9   3  121.29    8.90
  -4   9  -3  158.68   11.90
  -4   9  -3  159.38   12.20
  -4   9  -3  193.78   12.70
   4  -9   3  159.18   11.60
   4  -9   3  148.89   11.50
   4  -9   3  162.98   11.40
  -5   9  -3  146.29   10.90
  -5   9  -3  127.39   10.40
   5  -9   3  127.49   10.00
  -6   9  -3  219.38   16.20
  -6   9  -3  243.78   16.10
   6  -9   3  211.08   15.40
   6  -9   3  210.18   15.70
  -7   9  -3   45.30    5.80
  -7   9  -3   31.30    5.40
   7  -9   3   37.30    5.30
   7  -9   3   41.40    5.00
  -8   9  -3   -3.20    3.10
  -8   9  -3   -0.20    3.70
   8  -9   3    7.90    3.20
   8  -9   3    1.00    3.10
  -9   9  -3    9.70    4.20
   9  -9   3   10.40    4.00
  10   8  -3   43.60    6.50
  10   8  -3   38.30    5.80
  10   8  -3   36.80    4.30
   9   8  -3    0.70    2.20
   9   8  -3    4.40    3.30
   9   8  -3    2.20    3.50
   8   8  -3    2.70    3.10
   8   8  -3    0.10    2.00
   8   8  -3    4.30    3.00
  -8  -8   3    1.10    2.30
   7   8  -3   33.30    4.50
   7   8  -3   31.70    3.70
   7   8  -3   26.60    4.60
  -7  -8   3   28.40    3.80
   6   8  -3  270.97   18.60
   6   8  -3  237.98   18.80
   6   8  -3  271.17   18.60
   6   8  -3  302.77   18.10
  -6  -8   3  275.07   18.00
   5   8  -3   93.29    7.10
   5   8  -3   93.69    7.50
   5   8  -3   90.49    7.60
   5   8  -3   94.69    8.10
   5   8  -3   92.79    7.40
  -5  -8   3   84.89    7.00
   4   8  -3   38.90    4.10
   4   8  -3   31.70    4.00
   4   8  -3   30.70    4.20
   4   8  -3   37.20    3.80
  -4  -8   3   41.00    3.80
   3   8  -3  244.88   15.90
   3   8  -3  208.58   16.10
   3   8  -3  227.08   15.60
   3   8  -3  260.77   16.00
  -3  -8   3  254.47   15.70
   2   8  -3  575.24   36.30
   2   8  -3  604.64   36.80
   2   8  -3  561.24   36.20
   2   8  -3  544.75   36.30
  -2  -8   3  590.74   36.20
   1   8  -3  601.84   38.10
   1   8  -3  540.45   38.00
   1   8  -3  642.64   38.00
   1   8  -3  616.34   38.00
   1   8  -3  625.04   38.00
  -1  -8   3  610.24   38.00
   0   8  -3  386.46   23.90
   0   8  -3  371.76   24.00
   0   8  -3  346.97   24.40
   0   8  -3  379.26   24.00
   0  -8   3  372.06   23.90
   0  -8   3  387.36   23.60
  -1   8  -3  296.57   20.50
  -1   8  -3  319.37   20.80
  -1   8  -3  322.57   20.10
  -1   8  -3  324.47   20.40
   1  -8   3  300.67   20.20
   1  -8   3  319.37   20.00
  -2   8  -3  283.27   18.20
  -2   8  -3  222.88   18.20
  -2   8  -3  276.67   17.50
  -2   8  -3  275.07   18.00
   2  -8   3  293.97   17.70
   2  -8   3  287.27   17.80
  -3   8  -3  178.78   12.00
  -3   8  -3  156.18   11.50
  -3   8  -3  175.88   11.90
   3  -8   3  146.29   11.30
   3  -8   3  160.18   11.30
  -4   8  -3  398.36   26.50
  -4   8  -3  376.76   26.80
  -4   8  -3  441.86   26.80
   4  -8   3  389.66   26.10
   4  -8   3  426.86   26.30
  -5   8  -3    7.40    3.00
  -5   8  -3   11.50    3.10
  -5   8  -3    5.90    3.10
   5  -8   3   10.50    2.40
   5  -8   3    4.10    2.50
   5  -8   3   10.30    2.40
  -6   8  -3    3.90    3.00
  -6   8  -3    6.30    3.20
   6  -8   3    5.20    2.40
   6  -8   3    2.40    2.50
  -7   8  -3    0.20    3.00
  -7   8  -3    2.90    3.00
   7  -8   3    1.10    2.60
   7  -8   3    7.50    2.60
  -8   8  -3    6.70    3.60
  -8   8  -3    1.60    3.40
   8  -8   3    1.50    2.50
   8  -8   3    0.60    2.90
  -9   8  -3    1.30    3.60
  -9   8  -3   -0.20    3.30
   9  -8   3    5.30    3.00
   9  -8   3    2.40    3.40
 -10   8  -3   -6.50    3.20
  10  -8   3   -0.90    3.20
  10   7  -3    6.90    3.50
  10   7  -3    6.90    2.50
  10   7  -3    8.40    3.90
   9   7  -3   41.40    5.80
   9   7  -3   40.20    4.50
   9   7  -3   39.90    5.50
  -9  -7   3   37.90    4.60
   8   7  -3  219.28   15.10
   8   7  -3  228.68   16.40
   8   7  -3  225.28   16.10
  -8  -7   3  221.18   15.40
   7   7  -3   42.00    4.30
   7   7  -3   40.20    4.80
   7   7  -3   29.80    4.80
  -7  -7   3   54.49    4.80
   6   7  -3   10.80    2.40
   6   7  -3   16.60    3.10
   6   7  -3   15.10    3.20
  -6  -7   3   13.60    2.50
   5   7  -3   27.50    3.00
   5   7  -3   21.70    2.80
   5   7  -3   19.90    3.20
   5   7  -3   15.70    3.10
   5   7  -3   23.00    3.50
  -5  -7   3   23.30    2.90
   4   7  -3  181.38   11.60
   4   7  -3  148.29   12.00
   4   7  -3  180.18   11.70
   4   7  -3  168.28   11.80
   4   7  -3  169.08   11.90
  -4  -7   3  178.58   11.60
   3   7  -3   38.10    4.20
   3   7  -3   49.00    4.20
   3   7  -3   41.00    4.10
   3   7  -3   35.10    3.70
  -3  -7   3   43.30    3.80
   2   7  -3   89.29    6.20
   2   7  -3   67.69    6.50
   2   7  -3   87.49    6.30
   2   7  -3   95.89    6.50
  -2  -7   3   84.79    6.10
   1   7  -3   45.30    3.70
   1   7  -3   40.40    3.80
   1   7  -3   30.70    3.80
   1   7  -3   44.80    3.70
   1   7  -3   44.20    3.40
   1   7  -3   33.40    3.50
  -1  -7   3   43.10    3.70
  -1  -7   3   42.10    3.10
   0   7  -3   37.50    3.30
   0   7  -3   41.40    4.10
   0   7  -3   36.20    3.70
   0   7  -3   39.00    3.60
   0   7  -3   38.10    3.40
   0  -7   3   38.80    3.60
   0  -7   3   38.30    3.10
  -1   7  -3   94.99    6.70
  -1   7  -3  101.19    7.30
  -1   7  -3   82.69    7.20
  -1   7  -3   96.99    7.00
   1  -7   3   99.99    6.70
   1  -7   3  101.39    7.00
  -2   7  -3   21.30    2.70
  -2   7  -3   17.70    2.80
  -2   7  -3   14.70    2.90
  -2   7  -3   19.30    2.20
   2  -7   3   17.10    2.30
  -3   7  -3  133.39    9.20
  -3   7  -3  118.19    9.00
  -3   7  -3  102.39    8.90
  -3   7  -3  119.49    8.70
   3  -7   3  130.29    8.70
   3  -7   3  116.69    8.40
  -4   7  -3  362.56   21.80
  -4   7  -3  272.37   21.10
  -4   7  -3  367.96   21.70
   4  -7   3  295.57   21.00
   4  -7   3  332.87   21.10
  -5   7  -3   54.29    6.00
  -5   7  -3   62.49    6.10
  -5   7  -3   56.49    5.70
   5  -7   3   58.69    5.20
   5  -7   3   61.99    5.30
   5  -7   3   50.39    5.40
  -6   7  -3   11.20    3.40
  -6   7  -3   16.30    3.50
   6  -7   3   11.90    2.60
   6  -7   3   15.30    2.80
   6  -7   3   12.10    3.20
  -7   7  -3   11.20    3.50
  -7   7  -3   20.40    4.10
   7  -7   3   16.40    3.60
   7  -7   3   21.10    3.50
  -8   7  -3   10.20    3.60
  -8   7  -3   18.70    4.10
   8  -7   3    9.00    3.30
   8  -7   3   13.30    3.20
  -9   7  -3   27.50    4.90
  -9   7  -3   28.50    5.00
   9  -7   3   23.10    4.10
   9  -7   3   28.40    4.90
 -10   7  -3   27.40    5.20
  10  -7   3   19.90    4.90
  10   6  -3  134.89   11.40
  10   6  -3  120.29   10.70
  10   6  -3  117.89    9.30
   9   6  -3   12.40    2.70
   9   6  -3    6.70    3.30
   9   6  -3    8.50    3.60
  -9  -6   3   10.60    2.80
   8   6  -3   10.10    3.40
   8   6  -3    9.30    2.40
   8   6  -3   11.50    3.30
  -8  -6   3    9.40    2.50
   7   6  -3    1.50    2.20
   7   6  -3   -0.10    2.30
   7   6  -3    0.30    1.70
  -7  -6   3   -0.90    1.60
   6   6  -3   53.49    4.70
   6   6  -3   49.70    5.10
   6   6  -3   51.29    5.40
  -6  -6   3   49.30    4.60
   5   6  -3   -2.30    1.40
   5   6  -3    2.80    1.60
   5   6  -3    1.70    1.80
   5   6  -3    0.20    1.90
   5   6  -3    2.60    2.00
  -5  -6   3   -0.40    1.30
   4   6  -3  132.69    8.80
   4   6  -3  126.59    8.50
   4   6  -3  109.09    8.50
   4   6  -3  105.39    8.20
   4   6  -3  130.39    8.80
  -4  -6   3  119.29    8.30
   3   6  -3   79.09    5.90
   3   6  -3   77.49    5.90
   3   6  -3   73.69    5.60
   3   6  -3   72.79    6.10
  -3  -6   3   77.69    5.60
   2   6  -3   46.70    3.60
   2   6  -3   45.30    4.10
   2   6  -3   46.40    4.10
   2   6  -3   44.50    3.80
   2   6  -3   48.30    4.20
   2   6  -3   54.99    4.30
  -2  -6   3   44.50    3.80
   1   6  -3  140.09    9.20
   1   6  -3  137.29    8.90
   1   6  -3  107.19    9.30
   1   6  -3  138.49    9.10
   1   6  -3  142.39    9.10
   1   6  -3  149.79    9.30
   1   6  -3  141.39    9.20
  -1  -6   3  138.89    8.70
  -1  -6   3  134.09    9.10
   0   6  -3  374.86   24.20
   0   6  -3  367.26   23.90
   0   6  -3  425.76   24.50
   0   6  -3  379.36   24.00
   0   6  -3  375.96   24.10
   0  -6   3  372.56   24.10
   0  -6   3  380.76   23.80
  -1   6  -3   57.59    4.70
  -1   6  -3   47.90    4.60
  -1   6  -3   54.59    4.00
  -1   6  -3   50.19    4.30
  -1   6  -3   58.29    4.10
   1  -6   3   57.29    4.40
  -2   6  -3    3.30    1.20
  -2   6  -3    1.10    1.60
  -2   6  -3    2.10    1.60
  -2   6  -3    2.80    1.80
   2  -6   3    0.00    1.20
  -3   6  -3   11.90    2.20
  -3   6  -3    6.60    1.40
  -3   6  -3    9.00    2.30
  -3   6  -3   11.70    2.50
   3  -6   3   10.40    2.00
   3  -6   3    8.50    1.80
  -4   6  -3  210.48   14.90
  -4   6  -3  212.68   14.70
  -4   6  -3  209.98   15.00
   4  -6   3  244.98   14.60
   4  -6   3  210.38   14.40
  -5   6  -3  134.49   10.30
  -5   6  -3  121.89   10.30
  -5   6  -3  137.79   10.20
   5  -6   3  147.89    9.90
   5  -6   3  129.09    9.80
   5  -6   3  157.48   10.20
  -6   6  -3  479.65   29.80
  -6   6  -3  396.36   29.70
   6  -6   3  479.15   29.70
   6  -6   3  475.35   29.40
   6  -6   3  457.55   29.30
  -7   6  -3   48.60    6.00
  -7   6  -3   77.39    7.00
   7  -6   3   64.19    6.50
   7  -6   3   71.29    6.20
  -8   6  -3   78.19    8.20
  -8   6  -3   92.69    8.30
   8  -6   3   91.09    8.20
   8  -6   3   95.19    7.80
  -9   6  -3   23.30    4.40
  -9   6  -3   18.30    4.20
   9  -6   3   16.60    3.90
   9  -6   3   13.30    3.30
 -10   6  -3   70.39    7.70
 -10   6  -3   69.79    7.80
  10  -6   3   65.79    7.70
  11  -6   3   -0.70    3.40
  11   5  -3    5.20    4.00
  11   5  -3    2.10    2.30
  11   5  -3   -3.10    3.00
  10   5  -3    2.60    3.30
  10   5  -3    1.90    2.20
  10   5  -3    4.30    3.70
 -10  -5   3    7.70    2.70
   9   5  -3   20.50    4.30
   9   5  -3   15.20    3.80
   9   5  -3   22.60    3.10
  -9  -5   3   15.30    3.10
   8   5  -3   16.90    3.50
   8   5  -3   19.30    2.90
   8   5  -3   27.10    4.30
  -8  -5   3   22.40    3.30
   7   5  -3    3.50    2.20
   7   5  -3    2.90    2.40
   7   5  -3    1.40    1.60
   7   5  -3    1.20    2.20
  -7  -5   3    3.80    1.90
   6   5  -3   -1.90    1.80
   6   5  -3    0.50    1.40
   6   5  -3    1.20    2.10
   6   5  -3    1.60    2.00
  -6  -5   3   -2.10    1.30
   5   5  -3   40.00    3.70
   5   5  -3   37.70    4.10
   5   5  -3   50.89    4.40
   5   5  -3   38.80    3.60
   5   5  -3   38.00    4.20
  -5  -5   3   41.90    3.70
   4   5  -3  333.27   21.00
   4   5  -3  339.47   21.10
   4   5  -3  320.67   20.90
   4   5  -3  336.47   20.80
   4   5  -3  280.37   20.60
   4   5  -3  349.07   21.10
  -4  -5   3  327.07   20.70
   3   5  -3   90.29    6.50
   3   5  -3   84.09    6.40
   3   5  -3   82.99    6.30
   3   5  -3   88.29    6.40
   3   5  -3   84.59    6.00
  -3  -5   3   92.29    6.10
   2   5  -3  164.78    9.90
   2   5  -3  150.68    9.70
   2   5  -3  149.19   10.10
   2   5  -3  160.48   10.10
   2   5  -3  131.19   10.10
   2   5  -3  159.78    9.70
   2   5  -3  151.58   10.10
  -2  -5   3  142.39    9.80
  -2  -5   3  152.88    9.40
   1   5  -3   -0.50    0.90
   1   5  -3   -0.20    1.00
   1   5  -3    0.40    1.20
   1   5  -3    1.70    1.20
   1   5  -3   -1.00    1.00
   1   5  -3   -1.30    1.00
   1   5  -3   -0.80    0.70
  -1  -5   3   -0.50    0.60
  -1  -5   3   -0.90    0.90
   0   5  -3    4.70    1.40
   0   5  -3    2.90    1.20
   0   5  -3    3.50    1.20
   0   5  -3    9.20    1.40
   0   5  -3    4.50    1.40
   0  -5   3    4.30    1.00
   0  -5   3    6.60    1.30
  -1   5  -3    7.60    1.30
  -1   5  -3    8.10    1.60
  -1   5  -3    7.50    1.60
  -1   5  -3   12.80    1.40
  -1   5  -3    6.40    1.60
   1  -5   3    8.30    1.50
  -2   5  -3  152.98   10.20
  -2   5  -3  151.68   10.30
  -2   5  -3  150.88   10.60
  -2   5  -3  159.98   10.80
   2  -5   3  155.28   10.50
   2  -5   3  181.88   10.20
  -3   5  -3  314.77   17.90
  -3   5  -3  229.98   18.00
  -3   5  -3  251.97   17.90
  -3   5  -3  298.67   17.40
   3  -5   3  272.97   17.80
   3  -5   3  280.17   17.60
  -4   5  -3  510.55   35.40
  -4   5  -3  556.44   35.40
   4  -5   3  558.04   35.30
   4  -5   3  607.14   35.40
   4  -5   3  567.74   35.20
  -5   5  -3   57.59    5.00
  -5   5  -3   59.19    5.30
  -5   5  -3   35.20    4.50
   5  -5   3   46.10    4.40
   5  -5   3   44.70    4.40
   5  -5   3   48.30    4.70
  -6   5  -3    0.20    2.30
  -6   5  -3   -1.70    2.00
   6  -5   3    3.40    1.90
   6  -5   3   -0.10    1.60
   6  -5   3    1.90    2.10
  -7   5  -3   -2.30    2.30
  -7   5  -3   -1.10    2.50
   7  -5   3   -1.40    2.00
   7  -5   3   -2.20    1.60
   7  -5   3    0.80    2.30
  -8   5  -3    3.30    3.10
  -8   5  -3    5.40    3.00
   8  -5   3    2.90    2.30
   8  -5   3    8.90    3.00
  -9   5  -3    3.60    3.30
  -9   5  -3   -0.20    2.80
   9  -5   3    1.80    3.00
   9  -5   3    4.30    2.60
 -10   5  -3   19.70    4.60
 -10   5  -3   22.40    5.20
  10  -5   3   21.70    5.40
  10  -5   3   19.30    4.70
  11  -5   3    3.20    3.60
  11   4  -3    1.00    2.10
  11   4  -3   -0.40    3.40
  11   4  -3    1.70    3.70
  10   4  -3   16.20    4.40
  10   4  -3   22.70    3.30
  10   4  -3   26.10    4.50
 -10  -4   3   28.40    3.90
   9   4  -3   -1.00    1.80
   9   4  -3    2.60    2.80
   9   4  -3    0.20    2.80
  -9  -4   3   -2.00    1.90
   8   4  -3   24.80    4.30
   8   4  -3   35.40    3.60
   8   4  -3   23.10    3.90
  -8  -4   3   35.70    3.80
   7   4  -3   30.90    3.50
   7   4  -3   22.40    3.50
   7   4  -3   28.20    3.80
   7   4  -3   29.50    3.20
  -7  -4   3   22.10    3.00
   6   4  -3    2.80    2.00
   6   4  -3    4.40    1.60
   6   4  -3    5.40    2.00
   6   4  -3    3.90    1.90
  -6  -4   3    4.00    1.60
   5   4  -3  229.38   15.00
   5   4  -3  215.38   14.50
   5   4  -3  219.78   14.80
   5   4  -3  239.68   15.10
   5   4  -3  229.18   14.50
  -5  -4   3  217.98   14.50
   4   4  -3  585.24   36.40
   4   4  -3  586.04   36.30
   4   4  -3  577.94   36.40
   4   4  -3  546.75   36.40
   4   4  -3  589.94   36.20
   4   4  -3  571.74   36.00
  -4  -4   3  598.84   36.10
   3   4  -3  151.48   10.10
   3   4  -3  161.58   10.10
   3   4  -3  152.78   10.00
   3   4  -3  145.09   10.00
   3   4  -3  155.18    9.50
   3   4  -3  140.59    9.70
   3   4  -3  147.59   10.10
   3   4  -3  145.89   10.20
  -3  -4   3  150.58    9.80
   2   4  -3  559.84   34.70
   2   4  -3  513.65   35.00
   2   4  -3  590.44   35.00
   2   4  -3  549.35   35.00
   2   4  -3  614.34   35.10
   2   4  -3  539.25   34.80
   2   4  -3  567.14   35.10
   2   4  -3  561.94   34.70
  -2  -4   3  558.74   34.80
   1   4  -3  264.37   16.20
   1   4  -3  247.98   16.30
   1   4  -3  247.58   16.50
   1   4  -3  248.08   16.10
   1   4  -3  257.47   16.30
   1   4  -3  258.17   16.40
   1   4  -3  263.97   16.20
   1   4  -3  276.97   16.40
  -1  -4   3  260.37   16.00
  -1  -4   3  250.67   16.20
   0   4  -3  166.68   10.90
   0   4  -3  162.18   11.00
   0   4  -3  166.68   11.10
   0   4  -3  164.88   11.00
   0   4  -3  203.08   11.20
   0  -4   3  163.88   10.90
  -1   4  -3   22.00    2.20
  -1   4  -3   20.30    2.00
  -1   4  -3   16.80    2.20
  -1   4  -3   29.70    2.50
   1  -4   3   20.00    2.00
  -2   4  -3  863.61   58.49
  -2   4  -3  918.21   58.49
  -2   4  -3  996.20   58.39
   2  -4   3  989.10   57.99
   2  -4   3  943.21   58.19
  -3   4  -3  251.67   16.20
  -3   4  -3  227.18   16.40
  -3   4  -3  265.67   16.40
   3  -4   3  258.77   16.20
  -4   4  -3  149.19   10.00
  -4   4  -3  137.19    9.70
   4  -4   3  130.39    9.60
   4  -4   3  143.29    9.70
   4  -4   3  142.39    9.60
  -5   4  -3  256.87   18.10
  -5   4  -3  254.47   18.20
  -5   4  -3  290.17   18.50
   5  -4   3  314.17   18.10
   5  -4   3  242.98   17.80
   5  -4   3  297.67   18.20
  -6   4  -3    3.10    2.20
  -6   4  -3    1.20    2.00
  -6   4  -3    2.90    2.30
   6  -4   3    5.00    2.00
   6  -4   3   -0.50    1.60
   6  -4   3    1.60    1.90
  -7   4  -3    3.90    2.40
  -7   4  -3    2.70    2.30
   7  -4   3    2.20    2.00
   7  -4   3    2.00    1.90
   7  -4   3    1.60    2.30
  -8   4  -3    6.80    3.20
  -8   4  -3   15.80    3.40
   8  -4   3   15.30    3.50
   8  -4   3   17.70    3.10
  -9   4  -3    2.40    2.90
  -9   4  -3   -0.30    2.70
   9  -4   3    2.80    2.50
   9  -4   3    1.60    3.00
 -10   4  -3    0.20    3.20
  10  -4   3    2.60    2.80
  10  -4   3    2.50    3.10
  11  -4   3   15.80    4.20
  11   3  -3    6.30    4.00
  11   3  -3    1.40    3.10
  11   3  -3    0.80    2.20
  10   3  -3   16.50    3.10
  10   3  -3   18.90    4.40
  10   3  -3   16.60    3.90
   9   3  -3   31.10    4.70
   9   3  -3   44.90    4.40
   9   3  -3   41.30    5.40
  -9  -3   3   37.20    4.40
   8   3  -3    4.70    2.10
   8   3  -3    4.50    2.50
   8   3  -3    4.80    2.60
  -8  -3   3    2.90    1.90
   7   3  -3  180.78   12.40
   7   3  -3  163.38   12.00
   7   3  -3  161.88   11.60
   7   3  -3  178.78   11.60
  -7  -3   3  166.18   11.60
   6   3  -3   37.90    3.60
   6   3  -3   38.90    3.80
   6   3  -3   38.40    4.00
   6   3  -3   35.30    4.10
  -6  -3   3   39.80    3.60
   5   3  -3   22.10    2.80
   5   3  -3   21.10    2.80
   5   3  -3   25.80    2.50
   5   3  -3   17.60    2.80
   5   3  -3   30.10    2.60
  -5  -3   3   30.10    2.60
   4   3  -3    1.40    1.40
   4   3  -3   -1.10    1.20
   4   3  -3    1.50    1.20
   4   3  -3   -0.50    1.20
   4   3  -3    0.50    0.90
  -4  -3   3    1.10    1.00
   3   3  -3    7.90    1.40
   3   3  -3    7.30    0.90
   3   3  -3    6.60    1.60
   3   3  -3    6.60    1.50
   3   3  -3    6.70    1.40
   3   3  -3   10.50    1.80
   3   3  -3    9.10    1.90
   3   3  -3    5.70    1.10
  -3  -3   3    7.30    1.10
   2   3  -3  970.70   59.59
   2   3  -3  942.31   59.89
   2   3  -3  976.30   59.99
   2   3  -3 1004.20   59.89
   2   3  -3  947.51   59.69
   2   3  -3  926.81   59.89
   2   3  -3 1031.60   59.99
   2   3  -3  961.50   59.99
  -2  -3   3  972.90   59.69
   1   3  -3  145.89    9.50
   1   3  -3  145.89    9.60
   1   3  -3  152.78    9.50
   1   3  -3  153.28    9.60
   1   3  -3  155.18    9.20
   1   3  -3  141.99    9.40
   1   3  -3  127.89    9.50
   1   3  -3  151.48    9.40
  -1  -3   3  153.18    9.10
  -1  -3   3  149.09    9.40
   0   3  -3   11.80    1.50
   0   3  -3   12.10    1.50
   0   3  -3   14.30    1.80
   0   3  -3   11.50    1.40
   0  -3   3   14.00    1.40
  -1   3  -3   47.30    3.60
  -1   3  -3   44.90    3.60
  -1   3  -3   43.90    3.70
  -1   3  -3   47.40    3.50
   1  -3   3   47.60    3.40
   1  -3   3   51.59    3.50
  -2   3  -3 1059.79   68.49
  -2   3  -3 1104.49   68.39
  -2   3  -3 1109.79   68.49
   2  -3   3 1141.99   68.29
   2  -3   3 1012.60   68.39
   2  -3   3 1213.18   68.09
  -3   3  -3    3.60    0.80
  -3   3  -3    0.90    1.40
  -3   3  -3    2.90    1.50
  -3   3  -3    1.80    1.40
   3  -3   3    2.40    1.20
   3  -3   3    3.90    1.30
  -4   3  -3    2.00    1.70
  -4   3  -3    6.20    2.00
  -4   3  -3    5.30    1.00
  -4   3  -3    2.10    1.60
   4  -3   3    5.70    1.60
   4  -3   3    4.20    1.60
   4  -3   3    3.80    1.40
  -5   3  -3  366.36   25.40
  -5   3  -3  444.66   24.70
  -5   3  -3  396.56   25.40
   5  -3   3  375.46   25.20
   5  -3   3  398.96   24.80
   5  -3   3  409.56   25.70
   5  -3   3  385.06   25.20
   5  -3   3  384.16   25.40
  -6   3  -3   15.80    3.20
  -6   3  -3   16.30    2.90
  -6   3  -3   23.80    3.20
   6  -3   3   18.40    2.90
   6  -3   3   22.10    2.80
   6  -3   3   27.40    3.10
  -7   3  -3  221.18   13.80
  -7   3  -3  185.48   13.60
   7  -3   3  177.88   13.20
   7  -3   3  187.68   13.40
   7  -3   3  197.38   13.20
  -8   3  -3   -1.00    2.20
  -8   3  -3    1.30    2.50
   8  -3   3    5.80    2.80
   8  -3   3    0.20    2.00
   8  -3   3   -4.70    1.70
  -9   3  -3   86.69    7.70
  -9   3  -3   81.49    7.90
   9  -3   3   90.89    7.40
   9  -3   3   71.19    7.70
 -10   3  -3   41.90    5.70
  10  -3   3   31.10    4.50
  10  -3   3   30.60    5.00
  11  -3   3    6.00    3.60
  11   2  -3   55.29    6.30
  11   2  -3   44.50    4.90
  11   2  -3   40.70    6.40
  10   2  -3   10.00    2.60
  10   2  -3    6.80    3.40
  10   2  -3    5.50    3.60
   9   2  -3  110.39    8.10
   9   2  -3   95.69    9.20
   9   2  -3  101.99    8.80
  -9  -2   3  110.29    8.30
   8   2  -3    1.40    2.30
   8   2  -3    2.90    1.90
   8   2  -3    0.60    2.50
  -8  -2   3    4.30    1.90
   7   2  -3    1.50    2.10
   7   2  -3    4.00    1.70
   7   2  -3    2.70    1.80
   7   2  -3    2.20    2.20
  -7  -2   3    3.40    1.60
   6   2  -3    8.30    1.80
   6   2  -3    9.80    2.00
   6   2  -3    8.00    2.20
   6   2  -3    7.40    2.00
  -6  -2   3    8.00    1.70
   5   2  -3   -0.70    1.00
   5   2  -3    0.50    1.40
   5   2  -3   -1.00    1.10
   5   2  -3    2.00    1.50
   5   2  -3    1.70    1.60
  -5  -2   3    1.50    1.10
   4   2  -3  880.81   55.89
   4   2  -3  914.31   56.09
   4   2  -3  942.11   56.19
   4   2  -3  928.41   55.69
   4   2  -3  890.51   56.19
   4   2  -3  901.21   55.99
  -4  -2   3  881.71   55.89
   3   2  -3    0.40    1.00
   3   2  -3   -0.60    0.90
   3   2  -3    1.00    0.70
   3   2  -3    2.00    1.10
   3   2  -3   -0.10    1.10
  -3  -2   3   -0.40    0.60
   2   2  -3   63.89    4.20
   2   2  -3   57.49    4.30
   2   2  -3   59.89    4.20
   2   2  -3   55.99    4.30
   2   2  -3   56.19    4.20
  -2  -2   3   54.69    3.80
   1   2  -3   50.99    3.90
   1   2  -3   54.29    3.90
   1   2  -3   52.09    3.70
  -1  -2   3   53.59    3.50
   0   2  -3  768.02   47.80
   0   2  -3  794.92   47.80
   0   2  -3  752.32   47.70
   0  -2   3  779.02   47.60
  -1   2  -3  549.05   33.70
   1  -2   3  581.24   33.40
   1  -2   3  494.25   33.40
  -2   2  -3    0.50    0.90
  -2   2  -3    0.60    0.70
  -2   2  -3    1.50    1.20
   2  -2   3   -1.30    0.80
   2  -2   3    0.60    0.70
   2  -2   3   -1.10    1.00
  -3   2  -3  110.09    7.80
  -3   2  -3  116.99    8.10
  -3   2  -3  120.49    8.10
  -3   2  -3  135.89    7.60
   3  -2   3  104.99    8.30
   3  -2   3  104.19    7.90
  -4   2  -3  224.98   13.90
  -4   2  -3  210.18   13.80
  -4   2  -3  218.68   13.20
  -4   2  -3  212.88   13.70
   4  -2   3  218.78   13.20
   4  -2   3  199.78   13.50
   4  -2   3  189.58   13.60
   4  -2   3  189.78   13.60
  -5   2  -3    4.80    1.80
  -5   2  -3    5.60    1.90
  -5   2  -3    4.70    1.20
  -5   2  -3    2.90    1.80
   5  -2   3    3.50    2.10
   5  -2   3    3.20    1.10
   5  -2   3    3.40    1.50
   5  -2   3    4.10    1.80
   5  -2   3    7.70    1.70
  -6   2  -3   43.70    5.00
  -6   2  -3   57.09    5.00
  -6   2  -3   50.79    4.00
  -6   2  -3   52.39    4.90
   6  -2   3   51.19    4.70
   6  -2   3   48.90    4.80
   6  -2   3   55.49    4.10
   6  -2   3   42.30    4.30
   6  -2   3   48.70    5.10
  -7   2  -3   18.60    3.00
  -7   2  -3   19.90    3.30
   7  -2   3   13.00    2.70
   7  -2   3   15.80    2.80
   7  -2   3   16.80    3.20
   7  -2   3   20.70    3.60
  -8   2  -3    7.20    2.60
  -8   2  -3    7.00    2.90
   8  -2   3    5.20    2.40
   8  -2   3    8.10    2.40
   8  -2   3    6.80    2.70
  -9   2  -3   48.20    5.60
   9  -2   3   43.60    5.50
   9  -2   3   50.79    5.10
 -10   2  -3   41.30    5.50
  10  -2   3   33.50    4.80
  10  -2   3   40.70    5.40
  11  -2   3  102.79    9.70
  12  -2   3   11.20    4.20
  11   1  -3    2.10    2.50
  11   1  -3    1.00    3.60
  11   1  -3   -0.60    3.10
  10   1  -3   46.80    5.60
  10   1  -3   45.30    4.90
  10   1  -3   46.10    6.20
   9   1  -3   71.49    7.30
   9   1  -3   70.69    5.90
   9   1  -3   53.39    6.30
   8   1  -3   22.70    3.10
   8   1  -3   23.30    3.90
   8   1  -3   25.80    3.80
  -8  -1   3   18.50    2.90
   7   1  -3  156.18   10.40
   7   1  -3  149.59    9.90
   7   1  -3  138.69    9.80
   7   1  -3  130.09   10.40
  -7  -1   3  138.99    9.80
   6   1  -3  281.47   18.30
   6   1  -3  307.77   18.30
   6   1  -3  263.47   18.50
  -6  -1   3  279.47   18.20
   5   1  -3   70.09    5.10
   5   1  -3   74.39    5.60
   5   1  -3   77.69    5.20
   5   1  -3   84.39    5.80
   5   1  -3   63.89    5.30
   5   1  -3   64.69    5.20
  -5  -1   3   70.59    5.20
   4   1  -3  379.56   22.70
   4   1  -3  418.36   23.30
   4   1  -3  368.66   23.40
   4   1  -3  368.06   23.00
   4   1  -3  371.86   23.10
   4   1  -3  315.27   23.00
   4   1  -3  351.86   23.20
  -4  -1   3  367.56   23.00
   3   1  -3   93.89    5.90
   3   1  -3   91.69    6.10
   3   1  -3   83.39    6.10
   3   1  -3   91.99    6.30
   3   1  -3   91.29    6.20
   3   1  -3   94.19    6.40
  -3  -1   3   90.99    5.90
   2   1  -3   57.39    4.20
   2   1  -3   55.59    3.70
   2   1  -3   63.09    4.30
   2   1  -3   58.09    4.20
  -2  -1   3   59.19    3.80
   1   1  -3   66.69    4.50
   1   1  -3   66.59    4.70
   1   1  -3   70.99    4.70
  -1  -1   3   66.89    4.20
   0   1  -3    1.30    0.90
   0  -1   3    1.90    0.80
   0  -1   3    1.60    0.50
  -1   1  -3  597.14   36.20
  -1   1  -3  559.04   36.30
   1  -1   3  568.74   36.30
   1  -1   3  611.34   36.10
   1  -1   3  588.64   36.10
  -2   1  -3  706.23   45.80
  -2   1  -3  722.33   46.00
  -2   1  -3  763.92   45.80
   2  -1   3  767.82   46.00
   2  -1   3  748.63   45.80
  -3   1  -3   68.79    4.60
  -3   1  -3   59.09    4.90
  -3   1  -3   70.29    4.80
   3  -1   3   66.19    4.90
  -4   1  -3  435.36   26.90
  -4   1  -3  438.96   26.60
  -4   1  -3  430.66   27.10
  -4   1  -3  441.46   26.90
   4  -1   3  402.06   26.80
   4  -1   3  412.26   26.40
   4  -1   3  421.86   26.70
   4  -1   3  427.06   26.90
  -5   1  -3   68.39    5.70
  -5   1  -3   73.19    5.90
  -5   1  -3   61.29    5.90
   5  -1   3   85.29    5.90
   5  -1   3   79.79    6.10
   5  -1   3   72.19    5.60
   5  -1   3   80.69    5.20
   5  -1   3   74.39    5.70
  -6   1  -3   11.40    2.60
  -6   1  -3    8.20    2.20
  -6   1  -3    6.10    2.00
   6  -1   3   11.60    2.20
   6  -1   3    4.00    2.10
   6  -1   3    7.00    1.80
   6  -1   3    7.70    1.60
   6  -1   3    8.00    2.40
  -7   1  -3   67.29    5.70
  -7   1  -3   68.39    5.90
   7  -1   3   61.69    5.70
   7  -1   3   62.19    5.50
   7  -1   3   49.30    5.60
   7  -1   3   73.59    6.40
   7  -1   3   58.99    4.90
  -8   1  -3   15.40    3.30
  -8   1  -3   18.80    3.20
   8  -1   3   17.40    3.00
   8  -1   3   14.50    3.30
   8  -1   3   14.50    2.90
   8  -1   3   17.40    4.30
  -9   1  -3   67.19    6.70
   9  -1   3   64.79    6.20
   9  -1   3   69.39    6.20
   9  -1   3   54.09    6.10
 -10   1  -3    7.50    3.30
  10  -1   3    2.20    3.00
  10  -1   3    1.60    2.90
  11  -1   3   -1.60    2.80
  12  -1   3   16.40    4.40
  11   0  -3    3.20    2.60
  11   0  -3    5.60    3.30
  11   0  -3    4.30    3.90
  10   0  -3   -0.70    3.20
  10   0  -3    1.00    2.20
  10   0  -3    3.20    3.00
   9   0  -3    3.00    3.00
   9   0  -3    2.10    2.00
   9   0  -3    1.40    2.50
  -9   0   3    0.10    1.60
   8   0  -3   26.40    3.80
   8   0  -3   23.50    4.00
   8   0  -3   23.70    3.20
   7   0  -3   44.00    4.20
   7   0  -3   52.69    4.50
   7   0  -3   49.99    5.30
   7   0  -3   53.39    4.90
   7   0  -3   46.70    4.30
   6   0  -3   79.89    7.00
   6   0  -3   97.89    6.70
   6   0  -3   99.19    7.00
   6   0  -3   89.49    6.50
  -6   0   3   90.59    6.50
   5   0  -3   37.80    3.20
   5   0  -3   46.10    3.80
   5   0  -3   35.60    3.20
   5   0  -3   34.90    3.50
   5   0  -3   36.10    3.50
  -5   0   3   35.70    3.20
   4   0  -3   50.19    3.30
   4   0  -3   52.19    3.70
   4   0  -3   46.60    3.90
   4   0  -3   50.99    4.00
   4   0  -3   46.30    3.50
   4   0  -3   41.20    3.80
  -4   0   3   45.70    3.50
   3   0  -3  244.68   14.50
   3   0  -3  222.78   14.60
   3   0  -3  243.88   14.80
   3   0  -3  233.58   14.70
   3   0  -3  214.18   14.60
   3   0  -3  225.58   14.70
  -3   0   3  233.38   14.40
   2   0  -3 3012.10  187.38
   2   0  -3 3055.39  187.38
   2   0  -3 3044.60  187.38
   2   0  -3 3153.48  187.38
   2   0  -3 3078.79  187.18
  -2   0   3 2982.10  187.08
   1   0  -3   43.10    2.80
   1   0  -3   40.20    3.10
   0   0   3  675.53   39.90
   0   0   3  639.64   40.00
   0   0   3  632.34   40.10
  -1   0  -3    2.60    1.10
  -1   0  -3    0.60    0.80
   1   0   3    0.70    0.60
   1   0   3    2.00    0.80
   1   0   3    1.90    0.90
  -2   0  -3 5916.41  379.76
  -2   0  -3 6275.87  379.86
   2   0   3 6262.87  379.26
   2   0   3 6276.17  380.26
  -3   0  -3  269.17   16.90
  -3   0  -3  291.17   17.00
  -3   0  -3  258.47   17.10
  -3   0  -3  255.57   17.00
  -4   0  -3  367.46   24.70
  -4   0  -3  455.45   25.20
  -4   0  -3  395.26   24.90
  -4   0  -3  446.36   24.90
   4   0   3  362.86   24.90
   4   0   3  353.76   24.50
   4   0   3  379.86   24.70
   4   0   3  396.36   25.00
  -5   0  -3    4.70    1.50
  -5   0  -3    2.10    1.60
  -5   0  -3    5.40    1.90
   5   0   3    3.80    1.60
   5   0   3    3.30    1.70
   5   0   3    2.90    1.20
   5   0   3    1.00    1.60
   5   0   3    4.20    1.50
  -6   0  -3   93.69    7.60
  -6   0  -3   99.99    7.10
  -6   0  -3  104.49    7.30
   6   0   3   91.29    6.90
   6   0   3   72.39    6.90
   6   0   3   96.29    7.30
   6   0   3  107.09    6.70
   6   0   3   96.89    7.60
  -7   0  -3    4.80    1.90
  -7   0  -3    1.60    1.10
  -7   0  -3    2.00    2.10
   7   0   3    3.40    2.40
   7   0   3    4.60    1.60
   7   0   3    5.50    2.20
   7   0   3    2.90    1.80
   7   0   3    4.30    2.00
  -8   0  -3   86.69    7.30
  -8   0  -3   65.59    6.40
   8   0   3   65.89    5.50
   8   0   3   69.39    6.10
   8   0   3   61.89    6.10
   8   0   3   56.79    6.60
   8   0   3   65.29    5.90
  -9   0  -3   75.39    7.00
   9   0   3   68.89    6.70
   9   0   3   60.49    6.10
 -10   0  -3    1.20    3.30
  10   0   3   -1.90    2.70
  11   0   3   26.00    4.80
  12   0   3   10.80    4.30
  11  -1  -3   -0.80    3.30
  11  -1  -3    9.70    4.20
  11  -1  -3    1.30    2.50
  10  -1  -3   -0.30    3.10
  10  -1  -3    0.00    2.80
  10  -1  -3   -0.20    2.20
   9  -1  -3    1.10    2.10
   9  -1  -3   -0.20    2.90
   9  -1  -3   -0.70    2.50
   8  -1  -3   15.00    2.50
   8  -1  -3   15.80    2.70
   8  -1  -3   15.60    3.10
   8  -1  -3   13.50    3.40
  -8   1   3   17.80    2.50
   7  -1  -3   76.09    6.10
   7  -1  -3   50.99    5.00
   7  -1  -3   63.39    5.60
   7  -1  -3   62.69    5.20
  -7   1   3   58.69    4.90
   6  -1  -3   53.69    4.80
   6  -1  -3   44.30    4.40
   6  -1  -3   59.49    5.10
   6  -1  -3   52.29    4.40
   6  -1  -3   57.29    5.00
   5  -1  -3  238.48   14.10
   5  -1  -3  195.08   13.70
   5  -1  -3  198.68   13.60
   5  -1  -3  211.18   14.00
   5  -1  -3  208.48   13.70
   5  -1  -3  221.68   13.80
   4  -1  -3 1808.82  109.19
   4  -1  -3 1701.33  109.59
   4  -1  -3 1810.52  109.39
   4  -1  -3 1788.52  109.39
   4  -1  -3 1773.12  109.49
   4  -1  -3 1665.03  109.49
  -4   1   3 1897.21  109.29
   3  -1  -3 1364.16   79.89
   3  -1  -3 1336.07   79.69
   3  -1  -3 1380.56   79.89
   3  -1  -3 1289.97   79.89
   3  -1  -3 1106.29   79.79
   3  -1  -3 1305.57   79.49
   3  -1  -3 1257.97   79.79
  -3   1   3 1331.17   79.59
   2  -1  -3   28.80    2.50
   2  -1  -3   31.50    2.60
   2  -1  -3   29.40    2.30
   2  -1  -3   31.20    2.60
   2  -1  -3   29.40    2.60
   1  -1  -3 1760.42  106.49
   1  -1  -3 1714.73  106.59
  -1   1   3 1730.53  106.49
   0  -1  -3 1208.68   74.39
   0  -1  -3 1206.58   74.39
   0  -1  -3 1238.28   74.39
   0   1   3 1189.78   74.39
  -1  -1  -3    7.50    1.20
  -1  -1  -3    7.30    0.90
  -1  -1  -3    8.50    1.10
   1   1   3    6.30    1.10
   1   1   3    8.50    1.00
  -2  -1  -3  220.88   14.00
  -2  -1  -3  215.48   13.90
  -2  -1  -3  220.58   14.10
   2   1   3  230.08   14.00
  -3  -1  -3   30.30    2.90
  -3  -1  -3   37.50    2.90
  -3  -1  -3   33.70    3.00
   3   1   3   37.90    3.20
   3   1   3   36.90    2.90
  -4  -1  -3  228.88   13.10
  -4  -1  -3  172.48   12.30
  -4  -1  -3  194.68   12.30
  -4  -1  -3  180.38   12.20
   4   1   3  187.58   12.00
   4   1   3  188.78   12.30
   4   1   3  183.48   12.20
   4   1   3  187.48   12.50
   4   1   3  185.78   12.10
  -5  -1  -3    9.40    2.20
  -5  -1  -3   11.10    2.10
  -5  -1  -3   14.00    1.90
  -5  -1  -3   10.80    1.90
   5   1   3   11.70    2.10
   5   1   3    8.90    1.60
   5   1   3   11.80    1.90
   5   1   3   12.60    2.10
   5   1   3    8.10    2.20
  -6  -1  -3   84.49    6.60
  -6  -1  -3   95.29    6.30
  -6  -1  -3   79.59    6.30
   6   1   3   73.69    6.00
   6   1   3   92.99    6.50
   6   1   3   72.19    6.70
   6   1   3   91.39    6.60
   6   1   3   72.99    6.20
  -7  -1  -3   30.20    3.80
  -7  -1  -3   29.80    3.30
  -7  -1  -3   30.40    3.60
   7   1   3   30.60    3.70
   7   1   3   29.40    3.60
   7   1   3   29.40    3.20
   7   1   3   30.20    4.20
   7   1   3   23.30    3.10
  -8  -1  -3   -0.30    2.10
   8   1   3   -1.70    2.40
   8   1   3   -0.40    1.70
   8   1   3   -1.50    2.10
   8   1   3    0.10    1.90
  -9  -1  -3    2.20    2.80
   9   1   3    6.40    4.40
   9   1   3    8.50    2.60
   9   1   3   10.80    3.00
   9   1   3   12.60    2.60
  10   1   3   72.49    7.30
  11   1   3    7.80    3.70
  12   1   3   40.40    6.00
  11  -2  -3    8.70    4.10
  11  -2  -3    5.10    3.50
  11  -2  -3    5.20    2.80
  10  -2  -3   54.59    5.80
  10  -2  -3   40.80    6.10
  10  -2  -3   44.00    5.00
   9  -2  -3   96.89    8.50
   9  -2  -3   85.89    7.60
   9  -2  -3  101.09    7.50
   9  -2  -3  100.49    9.10
   8  -2  -3  190.98   13.60
   8  -2  -3  204.28   14.60
   8  -2  -3  207.38   14.10
   7  -2  -3  179.38   13.50
   7  -2  -3  212.98   13.00
   7  -2  -3  186.28   12.80
   7  -2  -3  180.68   13.10
   6  -2  -3 1186.28   69.09
   6  -2  -3 1110.59   69.09
   6  -2  -3 1048.80   69.19
   6  -2  -3 1107.69   69.49
   5  -2  -3  311.97   19.30
   5  -2  -3  309.07   19.50
   5  -2  -3  298.07   19.70
   5  -2  -3  293.87   19.40
   4  -2  -3   18.40    1.90
   4  -2  -3   12.30    2.00
   4  -2  -3   14.00    1.90
   4  -2  -3   12.90    1.50
  -4   2   3   13.20    1.40
   3  -2  -3  306.57   19.50
   3  -2  -3  333.47   19.50
   3  -2  -3  322.47   19.60
   3  -2  -3  313.47   19.60
   3  -2  -3  268.07   19.60
   3  -2  -3  310.57   19.30
  -3   2   3  321.07   19.20
   2  -2  -3  244.88   15.10
   2  -2  -3  235.58   15.10
   2  -2  -3  230.68   14.70
   2  -2  -3  240.78   14.90
   1  -2  -3  271.07   16.70
   1  -2  -3  271.97   17.00
  -1   2   3  272.17   16.70
  -1   2   3  266.57   16.90
   0  -2  -3   15.30    1.40
   0  -2  -3   16.50    1.50
   0  -2  -3   16.00    1.60
   0   2   3   16.80    1.50
   0   2   3   15.00    1.50
  -1  -2  -3  153.28   10.60
  -1  -2  -3  170.88   10.50
  -1  -2  -3  164.98   10.60
   1   2   3  176.68   10.60
   1   2   3  166.18   10.50
  -2  -2  -3   46.40    3.60
   2   2   3   51.19    3.40
   2   2   3   43.50    3.60
  -3  -2  -3   43.90    3.90
  -3  -2  -3   52.49    3.80
   3   2   3   51.89    3.80
   3   2   3   51.59    4.10
   3   2   3   53.29    3.70
   3   2   3   56.59    4.00
   3   2   3   47.70    3.70
  -4  -2  -3 2389.96  145.99
  -4  -2  -3 2145.99  146.09
   4   2   3 2462.05  145.99
   4   2   3 2451.75  146.19
   4   2   3 2430.76  146.09
   4   2   3 2355.56  146.29
   4   2   3 2391.96  145.89
  -5  -2  -3  160.58   10.10
  -5  -2  -3  129.09   10.50
  -5  -2  -3  162.98   10.50
   5   2   3  151.78   10.50
   5   2   3  146.09   10.20
   5   2   3  138.89   10.00
   5   2   3  162.48   10.40
   5   2   3  157.68   10.10
   5   2   3  166.18   10.70
  -6  -2  -3  308.47   18.40
  -6  -2  -3  305.47   18.80
   6   2   3  292.77   18.40
   6   2   3  273.57   18.50
   6   2   3  285.57   18.80
   6   2   3  248.78   18.60
  -7  -2  -3  115.99    8.30
  -7  -2  -3  117.49    8.70
   7   2   3  114.69    8.10
   7   2   3  106.69    8.50
   7   2   3  115.49    9.00
   7   2   3  104.89    8.20
  -8  -2  -3  408.76   25.60
  -8  -2  -3  392.96   25.90
   8   2   3  383.46   26.20
   8   2   3  398.56   25.40
   8   2   3  382.06   25.80
   8   2   3  399.36   25.40
  -9  -2  -3    0.70    2.40
   9   2   3   -1.80    2.60
   9   2   3   -1.40    2.00
   9   2   3   -2.30    2.40
   9   2   3    4.30    2.30
  10   2   3  138.49   11.20
  10   2   3  145.49   12.60
  11   2   3   24.10    4.60
  12   2   3    2.10    3.60
  11  -3  -3   59.09    6.40
  11  -3  -3   55.99    5.80
  11  -3  -3   42.90    6.90
  10  -3  -3   22.30    4.30
  10  -3  -3   24.90    3.80
  10  -3  -3   21.00    4.90
   9  -3  -3   78.49    8.20
   9  -3  -3   91.99    7.80
   9  -3  -3   73.99    6.90
   8  -3  -3   48.20    6.40
   8  -3  -3   34.80    4.40
   8  -3  -3   50.49    5.10
   8  -3  -3   45.80    5.60
   7  -3  -3   22.20    3.30
   7  -3  -3   19.10    3.60
   7  -3  -3   27.60    3.30
   7  -3  -3   28.50    3.40
   6  -3  -3  336.67   21.10
   6  -3  -3  311.77   20.70
   6  -3  -3  316.07   20.60
   6  -3  -3  311.67   20.60
   5  -3  -3   16.50    1.80
   5  -3  -3   16.30    2.20
   5  -3  -3   14.50    2.50
   5  -3  -3   13.00    2.20
   4  -3  -3  163.38   11.20
   4  -3  -3  169.38   11.30
   4  -3  -3  164.78   11.40
   4  -3  -3  194.88   11.80
   3  -3  -3  337.07   20.90
   3  -3  -3  328.27   20.80
   3  -3  -3  330.27   21.10
   3  -3  -3  342.37   20.80
   3  -3  -3  326.87   21.10
   2  -3  -3  170.78   10.80
   2  -3  -3  168.78   10.50
   2  -3  -3  160.58   10.60
  -2   3   3  178.48   10.80
  -2   3   3  154.38   10.50
   1  -3  -3   93.79    6.30
   1  -3  -3  101.99    6.10
   1  -3  -3   96.79    6.50
   1  -3  -3   99.39    6.40
  -1   3   3   97.29    6.40
   0  -3  -3  806.32   46.60
   0  -3  -3  703.83   46.70
   0  -3  -3  752.72   46.60
   0  -3  -3  775.32   46.70
   0   3   3  744.73   46.70
  -1  -3  -3  413.06   26.50
   1   3   3  432.96   26.50
   1   3   3  415.06   26.40
   1   3   3  440.06   26.40
  -2  -3  -3 7780.02  485.25
  -2  -3  -3 7816.42  485.25
  -2  -3  -3 8196.78  485.05
   2   3   3 7740.23  484.85
   2   3   3 8006.20  485.65
  -3  -3  -3  217.98   13.90
   3   3   3  214.88   14.10
   3   3   3  221.88   14.10
   3   3   3  211.58   13.90
   3   3   3  222.48   13.90
  -4  -3  -3  709.93   48.30
  -4  -3  -3  771.82   47.60
  -4  -3  -3  802.02   47.80
   4   3   3  779.82   47.60
   4   3   3  838.02   47.60
   4   3   3  744.53   47.80
   4   3   3  822.42   48.50
   4   3   3  791.12   47.60
   4   3   3  646.04   47.70
  -5  -3  -3  222.88   14.10
  -5  -3  -3  193.08   14.30
  -5  -3  -3  198.98   13.80
   5   3   3  227.38   13.90
   5   3   3  208.68   14.20
   5   3   3  170.38   14.10
   5   3   3  224.88   13.80
   5   3   3  218.28   13.80
   5   3   3  251.37   14.20
  -6  -3  -3  440.26   27.00
  -6  -3  -3  415.96   26.70
   6   3   3  417.76   27.20
   6   3   3  415.36   26.70
   6   3   3  433.26   26.90
   6   3   3  400.96   26.60
   6   3   3  414.26   26.60
  -7  -3  -3    1.80    1.70
  -7  -3  -3   -2.30    1.70
   7   3   3   -0.40    1.70
   7   3   3    0.60    2.00
   7   3   3   -1.70    2.10
   7   3   3   -0.90    1.50
  -8  -3  -3  103.19    8.00
  -8  -3  -3  103.79    8.20
   8   3   3   93.89    7.80
   8   3   3  104.59    8.30
   8   3   3  106.39    8.80
   8   3   3   96.69    7.80
  -9  -3  -3   30.90    4.40
  -9  -3  -3   22.00    3.60
   9   3   3   24.80    4.00
   9   3   3   20.60    3.40
   9   3   3   22.00    3.40
   9   3   3   16.00    4.20
  10   3   3   25.50    4.50
  10   3   3   31.00    4.20
  11   3   3   -0.90    3.00
  12   3   3   35.40    5.60
  11  -4  -3   27.50    4.30
  11  -4  -3   29.80    5.80
 -11   4   3   24.80    4.60
  10  -4  -3    0.70    2.60
  10  -4  -3    4.10    3.10
  10  -4  -3    3.20    3.90
 -10   4   3    8.80    3.10
   9  -4  -3    6.90    3.70
   9  -4  -3   15.50    3.20
   9  -4  -3   16.00    3.50
   8  -4  -3   28.20    4.70
   8  -4  -3   30.70    3.90
   8  -4  -3   36.30    4.20
   8  -4  -3   30.80    4.20
   7  -4  -3   94.39    7.20
   7  -4  -3   81.59    7.70
   7  -4  -3   89.59    7.40
   7  -4  -3   99.89    7.30
   6  -4  -3   60.59    5.60
   6  -4  -3   58.29    6.00
   6  -4  -3   76.19    5.50
   5  -4  -3   56.49    5.30
   5  -4  -3   67.69    5.20
   5  -4  -3   70.49    5.80
   5  -4  -3   67.79    4.90
   4  -4  -3 1884.01  117.19
   4  -4  -3 1939.71  117.09
   4  -4  -3 1736.73  117.29
   4  -4  -3 1909.41  117.39
   4  -4  -3 2052.39  117.69
   3  -4  -3 1236.28   74.49
   3  -4  -3 1133.99   74.89
   3  -4  -3 1254.77   74.69
  -3   4   3 1214.68   74.79
   2  -4  -3 2688.83  156.08
   2  -4  -3 2266.27  156.18
  -2   4   3 2670.73  155.88
   1  -4  -3 4136.19  246.88
   1  -4  -3 3836.12  247.18
   1  -4  -3 4166.08  247.08
   1  -4  -3 3960.70  246.58
   0  -4  -3 9428.96  583.84
   0  -4  -3 9186.08  585.24
   0  -4  -3 9478.15  584.24
   0   4   3 9999.00  584.94
  -1  -4  -3 2418.66  150.78
  -1  -4  -3 2507.55  150.78
  -1  -4  -3 2413.66  150.88
   1   4   3 2404.46  150.78
   1   4   3 2535.85  150.78
  -2  -4  -3  751.72   48.00
  -2  -4  -3  791.52   48.10
  -2  -4  -3  767.72   48.20
   2   4   3  747.23   48.00
   2   4   3  823.92   48.10
  -3  -4  -3 1426.66   89.29
  -3  -4  -3 1518.55   89.49
   3   4   3 1363.86   89.39
   3   4   3 1474.85   89.29
   3   4   3 1462.05   89.29
  -4  -4  -3    4.00    1.40
  -4  -4  -3    3.90    1.80
  -4  -4  -3    6.80    1.60
   4   4   3    3.70    1.40
   4   4   3    3.90    1.60
   4   4   3    3.70    1.40
   4   4   3    2.80    1.70
   4   4   3    6.40    1.50
  -5  -4  -3    8.50    2.30
  -5  -4  -3   13.60    2.00
  -5  -4  -3    8.80    2.20
   5   4   3    7.70    2.20
   5   4   3   10.90    2.20
   5   4   3    9.80    1.90
   5   4   3   10.30    2.00
   5   4   3    9.70    1.90
  -6  -4  -3    0.90    1.90
  -6  -4  -3    3.30    1.70
   6   4   3    3.00    2.00
   6   4   3    0.40    1.50
   6   4   3    2.20    1.50
   6   4   3    3.40    2.20
   6   4   3    0.20    1.50
  -7  -4  -3   16.20    3.10
  -7  -4  -3   13.70    2.60
   7   4   3   18.90    2.80
   7   4   3   20.20    2.90
   7   4   3   14.80    2.90
   7   4   3   15.80    3.40
  -8  -4  -3  409.26   25.40
  -8  -4  -3  429.46   25.90
   8   4   3  411.66   25.30
   8   4   3  341.77   25.50
   8   4   3  397.86   25.30
   8   4   3  357.96   26.10
  -9  -4  -3    1.50    3.10
  -9  -4  -3    0.40    2.30
   9   4   3    2.00    2.70
   9   4   3   -1.00    2.00
   9   4   3    0.80    2.20
   9   4   3   -1.60    3.00
 -10  -4  -3  240.48   16.60
  10   4   3  230.18   16.40
  10   4   3  234.38   16.80
  11   4   3   22.10    6.40
  11   4   3   21.30    4.60
  11  -5  -3    6.10    3.10
  11  -5  -3   11.60    4.70
  10  -5  -3   -1.00    3.40
  10  -5  -3    1.40    2.50
 -10   5   3    1.80    3.00
   9  -5  -3   45.10    5.50
   9  -5  -3   55.99    6.90
   9  -5  -3   48.70    5.10
  -9   5   3   52.49    5.70
   8  -5  -3  100.39    9.50
   8  -5  -3  103.19    8.40
   8  -5  -3  112.99    8.70
   8  -5  -3  121.79    8.60
  -8   5   3  108.29    8.80
  -8   5   3  108.79    9.00
   7  -5  -3   28.50    3.70
   7  -5  -3   44.20    4.40
   7  -5  -3   36.80    4.90
  -7   5   3   36.10    4.10
   6  -5  -3  829.62   53.69
   6  -5  -3  772.02   53.09
   6  -5  -3  935.71   53.09
  -6   5   3  866.01   53.19
   5  -5  -3  184.68   11.30
   5  -5  -3  134.79   11.90
   5  -5  -3  183.98   11.60
   5  -5  -3  172.08   11.70
  -5   5   3  184.48   11.80
   4  -5  -3  311.67   20.60
   4  -5  -3  328.87   21.10
   4  -5  -3  318.37   20.40
  -4   5   3  331.87   20.70
   3  -5  -3  502.55   30.40
   3  -5  -3  479.55   29.80
   3  -5  -3  483.25   30.00
  -3   5   3  470.55   30.00
  -3   5   3  451.65   30.30
   2  -5  -3  614.24   38.40
   2  -5  -3  629.34   38.20
   2  -5  -3  617.04   38.60
  -2   5   3  603.64   38.40
   1  -5  -3    8.50    1.10
   1  -5  -3   11.30    1.40
   1  -5  -3    9.30    1.00
   1  -5  -3    8.80    1.70
   1  -5  -3    3.80    1.00
  -1   5   3   10.40    1.90
   0  -5  -3  169.18   10.50
   0  -5  -3  172.28   10.40
   0  -5  -3  176.28   10.60
   0  -5  -3  147.99   10.30
   0  -5  -3  139.79   10.70
   0   5   3  167.38   10.60
  -1  -5  -3   19.20    2.00
  -1  -5  -3   18.20    2.10
  -1  -5  -3   19.50    1.90
  -1  -5  -3   15.60    2.20
   1   5   3   15.90    2.00
   1   5   3   15.10    2.00
  -2  -5  -3  801.52   49.60
  -2  -5  -3  853.41   49.80
  -2  -5  -3  762.32   49.60
   2   5   3  782.92   49.60
   2   5   3  782.82   49.60
   2   5   3  819.62   49.70
  -3  -5  -3  606.54   38.40
  -3  -5  -3  600.94   38.50
  -3  -5  -3  675.73   38.80
  -3  -5  -3  630.64   38.30
   3   5   3  565.94   38.50
   3   5   3  624.54   38.40
   3   5   3  602.24   38.40
  -4  -5  -3   50.89    4.40
  -4  -5  -3   49.80    4.70
  -4  -5  -3   55.09    4.20
   4   5   3   41.20    4.50
   4   5   3   51.59    4.30
   4   5   3   47.00    4.20
   4   5   3   55.59    4.30
   4   5   3   49.00    4.30
  -5  -5  -3   77.49    6.10
  -5  -5  -3   81.89    6.30
   5   5   3   83.79    6.40
   5   5   3   70.69    6.50
   5   5   3   77.89    6.10
   5   5   3   89.39    6.10
   5   5   3   79.39    6.00
  -6  -5  -3  722.93   46.20
  -6  -5  -3  764.22   46.50
   6   5   3  708.63   46.10
   6   5   3  745.43   46.50
   6   5   3  752.32   46.90
   6   5   3  742.43   46.20
   6   5   3  722.33   46.20
  -7  -5  -3    0.00    2.30
  -7  -5  -3    6.00    2.10
   7   5   3    5.30    2.20
   7   5   3    1.80    2.20
   7   5   3    4.10    2.70
   7   5   3    2.30    2.00
   7   5   3    1.00    1.80
  -8  -5  -3  274.27   19.60
  -8  -5  -3  287.77   19.30
   8   5   3  310.67   20.40
   8   5   3  299.47   19.20
   8   5   3  290.07   19.60
   8   5   3  269.67   19.20
  -9  -5  -3   15.60    3.20
   9   5   3   19.20    3.80
   9   5   3   14.30    4.10
   9   5   3   12.80    3.20
 -10  -5  -3  214.98   14.60
  10   5   3  204.78   14.40
  10   5   3  177.98   14.60
  11   5   3    7.50    3.20
  11   5   3   13.60    3.90
  11  -6  -3   22.30    4.10
  11  -6  -3   24.10    5.70
  10  -6  -3   76.49    7.50
  10  -6  -3   81.89    9.00
 -10   6   3   68.69    7.10
   9  -6  -3   29.90    5.40
   9  -6  -3   26.10    4.00
   9  -6  -3   32.00    4.60
  -9   6   3   34.20    4.60
   8  -6  -3  259.87   16.90
   8  -6  -3  237.08   16.50
   8  -6  -3  252.27   16.60
   8  -6  -3  242.58   17.70
  -8   6   3  233.98   17.10
  -8   6   3  232.68   16.80
   7  -6  -3   57.19    5.70
   7  -6  -3   61.59    5.50
   7  -6  -3   57.99    6.50
  -7   6   3   59.29    5.80
   6  -6  -3   10.60    2.90
   6  -6  -3    7.60    2.10
   6  -6  -3    6.10    2.30
  -6   6   3    9.90    2.50
   5  -6  -3  180.58   12.40
   5  -6  -3  214.58   13.30
   5  -6  -3  170.58   12.40
   5  -6  -3  178.88   12.10
  -5   6   3  173.98   12.40
   4  -6  -3   91.29    7.00
   4  -6  -3  105.09    6.90
   4  -6  -3   96.39    7.60
  -4   6   3   99.39    7.50
  -4   6   3   92.89    7.10
   3  -6  -3    4.80    1.40
   3  -6  -3    5.10    1.90
   3  -6  -3    1.90    1.40
  -3   6   3    7.30    1.80
  -3   6   3    4.60    1.70
   2  -6  -3  612.84   38.10
   2  -6  -3  621.74   38.60
  -2   6   3  590.94   38.30
  -2   6   3  625.74   38.40
   1  -6  -3   10.50    1.30
   1  -6  -3    9.90    2.00
   1  -6  -3   10.30    1.50
  -1   6   3    8.10    1.70
  -1   6   3    9.20    1.70
   0  -6  -3 1286.27   78.89
   0  -6  -3 1252.17   78.99
   0  -6  -3 1265.07   78.69
   0  -6  -3 1213.78   79.19
   0  -6  -3 1324.87   78.89
   0   6   3 1327.77   78.99
  -1  -6  -3   42.50    3.70
  -1  -6  -3   51.19    4.10
  -1  -6  -3   49.70    4.20
  -1  -6  -3   44.80    3.80
   1   6   3   46.90    4.00
   1   6   3   50.89    4.00
  -2  -6  -3   53.29    4.50
  -2  -6  -3   76.99    5.20
  -2  -6  -3   51.19    4.40
  -2  -6  -3   62.99    4.80
   2   6   3   53.99    4.60
   2   6   3   57.79    4.60
   2   6   3   51.49    4.60
  -3  -6  -3   69.49    5.10
  -3  -6  -3   66.99    5.20
  -3  -6  -3   69.69    5.50
   3   6   3   63.89    5.30
   3   6   3   62.59    5.10
   3   6   3   75.39    5.50
   3   6   3   68.59    5.70
  -4  -6  -3 1002.00   60.19
  -4  -6  -3 1045.60   60.49
   4   6   3  967.90   60.19
   4   6   3  850.81   60.19
   4   6   3  976.20   60.09
  -5  -6  -3  332.27   21.60
  -5  -6  -3  349.57   21.90
   5   6   3  334.97   21.60
   5   6   3  320.47   21.60
   5   6   3  345.27   21.80
   5   6   3  324.87   22.00
   5   6   3  334.97   21.50
  -6  -6  -3  397.76   26.60
  -6  -6  -3  440.06   27.00
   6   6   3  393.56   26.70
   6   6   3  418.06   26.60
   6   6   3  440.46   27.30
   6   6   3  392.46   26.60
   6   6   3  427.26   27.00
  -7  -6  -3   48.30    5.40
  -7  -6  -3   45.10    4.90
   7   6   3   45.80    4.80
   7   6   3   56.49    5.00
   7   6   3   44.80    4.90
   7   6   3   50.09    5.80
   7   6   3   49.40    5.30
  -8  -6  -3  148.09   11.00
  -8  -6  -3  146.89   11.40
   8   6   3  159.58   11.30
   8   6   3  150.48   10.90
   8   6   3  145.29   12.10
   8   6   3  154.88   11.40
  -9  -6  -3  109.49    8.70
   9   6   3  103.39    8.80
   9   6   3   98.69    8.80
 -10  -6  -3   28.20    4.40
  10   6   3   25.40    4.50
  10   6   3   42.80    5.30
  11   6   3    8.60    3.40
  11   6   3   11.90    4.00
  10  -7  -3   21.90    4.30
  10  -7  -3   24.20    5.60
   9  -7  -3    5.20    3.30
   9  -7  -3   11.30    3.40
   9  -7  -3    7.30    4.10
  -9   7   3    4.90    2.90
   8  -7  -3   40.50    5.00
   8  -7  -3   43.50    4.80
   8  -7  -3   37.70    5.80
  -8   7   3   41.30    5.70
  -8   7   3   46.30    5.10
   7  -7  -3    1.10    2.30
   7  -7  -3    1.60    2.00
   7  -7  -3    1.30    2.80
  -7   7   3   -0.10    2.10
   6  -7  -3   53.69    5.20
   6  -7  -3   51.39    6.00
   6  -7  -3   59.49    5.50
  -6   7   3   52.19    5.30
   5  -7  -3  132.69   10.90
   5  -7  -3  155.38   10.00
   5  -7  -3  152.68   10.20
  -5   7   3  134.49   10.30
   4  -7  -3    7.70    2.00
   4  -7  -3   14.10    2.10
   4  -7  -3    9.90    2.60
  -4   7   3    9.90    2.40
  -4   7   3   10.70    2.30
   3  -7  -3   33.20    3.20
   3  -7  -3   30.50    3.00
   3  -7  -3   24.20    3.60
  -3   7   3   30.20    3.40
  -3   7   3   32.40    3.40
   2  -7  -3   97.59    7.30
   2  -7  -3  110.99    7.40
   2  -7  -3  114.49    8.00
  -2   7   3  109.89    7.60
  -2   7   3   91.79    7.50
   1  -7  -3    2.30    1.30
   1  -7  -3    0.70    0.90
   1  -7  -3    0.10    1.50
   1  -7  -3    2.10    1.30
  -1   7   3   -0.30    1.30
  -1   7   3    1.00    1.50
   0  -7  -3   61.79    4.40
   0  -7  -3   45.80    4.90
   0  -7  -3   57.49    4.60
   0  -7  -3   62.39    4.60
   0   7   3   60.29    4.80
   0   7   3   68.59    5.00
  -1  -7  -3  214.68   14.70
  -1  -7  -3  225.48   15.00
  -1  -7  -3  224.98   14.50
  -1  -7  -3  226.48   14.50
   1   7   3  222.08   14.70
   1   7   3  229.28   14.70
  -2  -7  -3  441.66   28.90
  -2  -7  -3  456.65   28.80
  -2  -7  -3  469.25   29.30
  -2  -7  -3  427.36   29.00
   2   7   3  463.95   28.90
   2   7   3  473.45   29.10
   2   7   3  474.35   29.10
  -3  -7  -3  917.81   56.99
  -3  -7  -3  914.71   57.29
  -3  -7  -3  974.30   57.59
  -3  -7  -3  910.61   57.09
   3   7   3  908.51   57.29
   3   7   3  880.61   57.09
   3   7   3  922.41   57.19
  -4  -7  -3  236.28   15.20
  -4  -7  -3  217.68   15.30
   4   7   3  262.67   15.50
   4   7   3  198.28   15.60
   4   7   3  234.68   15.30
   4   7   3  230.88   15.10
  -5  -7  -3   91.19    7.30
  -5  -7  -3   91.69    7.10
   5   7   3   93.49    7.30
   5   7   3   89.89    7.30
   5   7   3   93.89    7.10
   5   7   3   83.19    7.10
   5   7   3  104.69    8.00
  -6  -7  -3    7.50    2.60
  -6  -7  -3    4.80    2.10
   6   7   3    6.60    2.60
   6   7   3    4.20    2.20
   6   7   3    1.80    2.30
   6   7   3    2.70    2.20
   6   7   3    3.20    2.00
  -7  -7  -3   87.39    7.30
  -7  -7  -3   90.19    7.00
   7   7   3   84.89    6.80
   7   7   3   77.99    7.20
   7   7   3   86.79    7.00
   7   7   3   70.09    6.80
   7   7   3   69.39    7.60
  -8  -7  -3    3.20    2.30
   8   7   3    5.40    2.60
   8   7   3    4.10    3.20
   8   7   3    1.50    2.60
   8   7   3    2.20    2.60
   8   7   3    1.80    2.10
  -9  -7  -3   -1.90    2.40
   9   7   3    1.50    2.60
   9   7   3    5.30    3.10
 -10  -7  -3   67.99    9.30
  10   7   3   68.89    7.20
  10   7   3   70.59    7.60
  11   7   3   -3.20    2.90
  11   7   3    4.40    3.40
  10  -8  -3   14.90    5.20
  10  -8  -3   14.80    3.80
   9  -8  -3    7.70    4.10
   9  -8  -3   13.50    3.50
  -9   8   3    7.30    3.80
  -9   8   3   10.40    3.30
   8  -8  -3   18.50    4.70
   8  -8  -3   18.00    3.50
   8  -8  -3   26.10    4.10
  -8   8   3   18.40    4.40
  -8   8   3   19.90    3.70
   7  -8  -3    0.80    2.30
   7  -8  -3    1.60    2.40
   7  -8  -3    1.30    2.80
  -7   8   3    0.30    2.30
   6  -8  -3    3.00    2.20
   6  -8  -3    4.80    3.00
   6  -8  -3    6.70    2.60
  -6   8   3    3.00    2.20
   5  -8  -3   28.30    3.30
   5  -8  -3   27.90    3.50
   5  -8  -3   31.60    4.50
  -5   8   3   26.00    3.50
   4  -8  -3  285.67   18.80
   4  -8  -3  269.27   17.80
   4  -8  -3  277.77   18.00
  -4   8   3  280.87   18.30
  -4   8   3  257.67   18.10
   3  -8  -3  304.97   19.80
   3  -8  -3  316.57   19.70
   3  -8  -3  299.07   20.40
  -3   8   3  306.37   19.90
  -3   8   3  299.77   20.00
   2  -8  -3  210.18   14.60
   2  -8  -3  230.88   14.00
   2  -8  -3  204.38   14.00
  -2   8   3  194.78   14.10
  -2   8   3  222.88   14.40
   1  -8  -3  463.75   28.90
   1  -8  -3  452.35   29.40
   1  -8  -3  463.65   28.80
   1  -8  -3  435.66   28.40
  -1   8   3  483.55   29.10
  -1   8   3  445.56   29.10
   0  -8  -3 1377.26   85.39
   0  -8  -3 1450.65   85.19
   0  -8  -3 1380.16   85.39
   0   8   3 1328.97   85.59
   0   8   3 1366.26   85.59
  -1  -8  -3  832.82   54.19
  -1  -8  -3  860.71   54.29
  -1  -8  -3  899.11   54.59
  -1  -8  -3  940.01   54.89
   1   8   3  880.51   54.49
   1   8   3  865.71   54.49
   1   8   3  825.42   55.99
  -2  -8  -3  972.00   58.19
  -2  -8  -3  963.30   58.49
  -2  -8  -3  949.80   57.79
  -2  -8  -3  963.50   57.99
   2   8   3  917.11   58.09
   2   8   3  913.01   57.89
   2   8   3  878.51   58.29
   2   8   3  890.71   58.09
  -3  -8  -3   -0.70    1.20
  -3  -8  -3    2.70    1.70
  -3  -8  -3    0.70    1.70
   3   8   3    1.30    1.50
   3   8   3    1.10    1.80
   3   8   3    3.00    1.80
   3   8   3   -1.30    1.60
  -4  -8  -3   10.30    2.30
  -4  -8  -3   11.30    2.20
   4   8   3   10.20    2.20
   4   8   3    9.80    2.50
   4   8   3   15.80    3.10
   4   8   3    7.20    2.40
  -5  -8  -3    2.20    1.80
  -5  -8  -3    1.70    2.00
   5   8   3    0.60    2.30
   5   8   3    0.20    1.70
   5   8   3    0.30    1.90
   5   8   3    2.10    2.10
   5   8   3   -1.90    1.90
  -6  -8  -3   13.70    3.10
  -6  -8  -3   10.70    2.60
   6   8   3   16.90    2.70
   6   8   3    5.90    2.60
   6   8   3   13.40    3.50
   6   8   3   12.90    3.00
   6   8   3   11.00    2.80
  -7  -8  -3    7.20    2.90
  -7  -8  -3    4.20    2.40
   7   8   3    4.20    2.50
   7   8   3    6.20    2.70
   7   8   3    6.60    2.50
   7   8   3    4.90    3.20
   7   8   3    3.20    2.60
  -8  -8  -3   34.80    4.70
   8   8   3   37.80    4.90
   8   8   3   43.10    5.00
   8   8   3   37.90    4.90
  -9  -8  -3   10.90    3.10
   9   8   3    9.90    3.30
   9   8   3    4.20    2.90
  10   8   3    0.30    2.80
  10   8   3    0.40    3.00
   9  -9  -3   10.00    3.40
   9  -9  -3    5.10    4.20
  -9   9   3    9.10    5.00
   8  -9  -3   -2.60    2.50
   8  -9  -3    0.90    3.40
  -8   9   3   -1.10    2.40
  -8   9   3    0.30    3.60
   7  -9  -3    9.60    3.10
   7  -9  -3   11.70    3.80
   7  -9  -3    1.50    2.40
  -7   9   3    9.40    2.90
   6  -9  -3  134.89    9.80
   6  -9  -3  109.99   10.60
   6  -9  -3  119.59    9.60
  -6   9   3  134.39    9.70
   5  -9  -3  200.88   13.20
   5  -9  -3  166.78   14.20
   5  -9  -3  186.58   13.40
  -5   9   3  216.28   13.60
   4  -9  -3   92.49    8.10
   4  -9  -3   96.89    7.30
   4  -9  -3   89.39    7.10
  -4   9   3   86.69    7.30
  -4   9   3   95.59    7.70
   3  -9  -3  150.38    9.90
   3  -9  -3  139.79   10.70
   3  -9  -3  133.69    9.90
  -3   9   3  143.79   10.10
  -3   9   3  134.39   10.30
   2  -9  -3  217.58   14.30
   2  -9  -3  223.68   14.30
   2  -9  -3  198.48   14.90
  -2   9   3  214.48   14.50
  -2   9   3  215.98   14.60
   1  -9  -3  218.78   15.40
   1  -9  -3  226.98   15.40
   1  -9  -3  257.87   16.30
  -1   9   3  246.78   15.70
  -1   9   3  226.68   15.80
   0  -9  -3   76.29    5.60
   0  -9  -3   74.89    6.00
   0  -9  -3   77.29    5.90
   0  -9  -3   87.09    6.80
   0   9   3   68.79    6.30
   0   9   3   81.29    6.30
   0   9   3   77.39    5.30
  -1  -9  -3   29.60    3.90
  -1  -9  -3   28.10    3.60
  -1  -9  -3   35.80    3.40
  -1  -9  -3   29.40    3.10
   1   9   3   31.20    3.80
   1   9   3   22.40    3.20
   1   9   3   33.50    3.50
  -2  -9  -3  276.27   18.20
  -2  -9  -3  291.47   18.60
  -2  -9  -3  270.67   18.10
   2   9   3  279.07   18.50
   2   9   3  279.77   18.40
   2   9   3  277.17   18.20
  -3  -9  -3    7.70    1.90
  -3  -9  -3    8.00    2.30
  -3  -9  -3    6.60    2.10
   3   9   3   12.00    2.20
   3   9   3    9.10    2.60
   3   9   3    5.20    2.40
   3   9   3    9.90    2.60
  -4  -9  -3   16.20    2.80
  -4  -9  -3   18.00    3.20
   4   9   3    8.30    2.90
   4   9   3   22.10    2.90
   4   9   3   18.60    3.00
   4   9   3   24.60    3.30
  -5  -9  -3   17.10    3.30
  -5  -9  -3   21.70    3.10
   5   9   3   20.00    3.50
   5   9   3   16.40    3.60
   5   9   3   19.00    3.10
   5   9   3   19.50    3.40
   5   9   3   16.70    3.30
  -6  -9  -3   29.10    4.20
  -6  -9  -3   25.70    3.60
   6   9   3   19.40    3.80
   6   9   3   31.30    3.80
   6   9   3   18.40    3.60
   6   9   3   25.20    3.90
   6   9   3   38.80    5.30
  -7  -9  -3    7.90    3.00
  -7  -9  -3    9.70    2.70
   7   9   3   10.60    2.60
   7   9   3    6.80    3.00
   7   9   3    3.10    2.70
   7   9   3   12.50    3.20
  -8  -9  -3    1.10    2.50
   8   9   3    2.70    2.80
   8   9   3    3.90    2.80
   8   9   3    4.80    3.00
  -9  -9  -3   66.19    7.20
   9   9   3   84.89    8.00
   9   9   3   79.79    7.80
  10   9   3   19.20    4.20
  10   9   3   27.80    4.90
   9 -10  -3    7.60    3.60
   8 -10  -3  138.59   11.50
   8 -10  -3  160.18   13.00
  -8  10   3  124.89   12.50
  -8  10   3  144.49   11.20
   7 -10  -3  112.69    9.10
   7 -10  -3  109.99   10.10
   7 -10  -3   92.99    8.90
  -7  10   3   96.49    8.60
   6 -10  -3   89.89    7.70
   6 -10  -3   99.39    8.90
   6 -10  -3   75.99    7.30
  -6  10   3   81.09    7.70
   5 -10  -3    7.10    2.40
   5 -10  -3    6.50    3.40
  -5  10   3    5.30    2.70
   4 -10  -3   64.69    5.50
   4 -10  -3   55.39    5.50
   4 -10  -3   53.79    6.30
  -4  10   3   53.39    5.80
  -4  10   3   61.09    5.80
   3 -10  -3    5.00    2.80
   3 -10  -3    5.90    2.00
   3 -10  -3   -0.20    1.70
  -3  10   3    1.10    2.30
  -3  10   3    2.90    2.30
   2 -10  -3   50.29    4.40
   2 -10  -3   30.70    4.60
   2 -10  -3   40.60    4.10
  -2  10   3   43.70    4.70
  -2  10   3   41.70    4.50
   1 -10  -3  194.08   13.10
   1 -10  -3  162.88   13.70
   1 -10  -3  190.08   13.10
  -1  10   3  202.58   13.50
  -1  10   3  227.08   13.80
   0 -10  -3   81.69    6.20
   0 -10  -3   78.99    6.20
   0 -10  -3   62.39    6.80
   0  10   3   79.79    6.60
   0  10   3   76.89    6.60
  -1 -10  -3   77.69    6.20
  -1 -10  -3   79.59    5.90
   1  10   3   74.39    6.50
   1  10   3   69.79    6.40
   1  10   3   68.99    6.10
  -2 -10  -3   72.39    5.80
  -2 -10  -3   76.99    6.10
  -2 -10  -3   74.29    6.50
   2  10   3   76.49    6.50
   2  10   3   65.29    6.20
   2  10   3   71.69    6.00
  -3 -10  -3   47.20    4.20
  -3 -10  -3   39.90    4.40
  -3 -10  -3   39.10    4.60
   3  10   3   36.70    4.20
   3  10   3   39.20    4.70
   3  10   3   43.80    4.60
  -4 -10  -3  117.89    8.90
  -4 -10  -3  125.19    9.40
   4  10   3  116.59    9.30
   4  10   3  117.69    8.80
   4  10   3  110.89    9.20
  -5 -10  -3    3.60    2.40
  -5 -10  -3    4.40    2.20
   5  10   3    2.80    2.50
   5  10   3    1.30    2.30
   5  10   3    5.60    2.40
   5  10   3    4.00    2.50
  -6 -10  -3  102.59    8.50
  -6 -10  -3   91.19    7.80
   6  10   3   94.49    8.30
   6  10   3   90.49    8.20
   6  10   3   90.29    8.10
   6  10   3  100.29    7.80
  -7 -10  -3   33.50    4.60
   7  10   3   39.10    5.10
   7  10   3   37.90    5.20
   7  10   3   35.20    4.90
  -8 -10  -3   79.29    7.50
   8  10   3   74.39    7.60
   8  10   3   79.19    7.90
   8  10   3   83.39    7.90
   9  10   3    6.00    3.50
   9  10   3   11.20    3.80
   8 -11  -3    2.50    3.20
   7 -11  -3   -1.90    2.70
  -7  11   3    1.50    4.00
  -7  11   3    4.20    3.00
   6 -11  -3    6.50    3.10
   6 -11  -3   10.30    2.90
   6 -11  -3    9.70    4.00
  -6  11   3    9.90    3.10
   5 -11  -3    6.80    3.60
   5 -11  -3    4.40    2.30
  -5  11   3    2.60    2.50
   4 -11  -3    2.30    3.20
   4 -11  -3   13.70    2.80
   4 -11  -3   11.10    2.70
  -4  11   3   10.80    3.20
  -4  11   3   13.90    3.10
   3 -11  -3    8.90    2.40
   3 -11  -3    9.80    3.50
   3 -11  -3   16.00    2.90
  -3  11   3    8.00    2.70
  -3  11   3   15.00    3.40
   2 -11  -3    2.60    1.90
   2 -11  -3    0.70    1.90
   2 -11  -3   -1.00    2.80
  -2  11   3    0.80    2.50
  -2  11   3    1.80    2.50
   1 -11  -3   10.70    2.30
   1 -11  -3    7.40    2.40
  -1  11   3   11.30    2.90
  -1  11   3    9.50    2.90
   0 -11  -3  282.37   18.80
   0 -11  -3  276.57   18.70
   0  11   3  294.17   19.20
   0  11   3  286.87   19.30
  -1 -11  -3  304.57   20.50
  -1 -11  -3  304.17   20.30
   1  11   3  321.97   20.80
   1  11   3  312.77   20.90
   1  11   3  311.57   20.50
  -2 -11  -3  348.97   23.90
  -2 -11  -3  362.36   24.10
   2  11   3  362.56   24.40
   2  11   3  397.06   24.70
   2  11   3  386.86   24.30
  -3 -11  -3   23.50    3.90
  -3 -11  -3   24.90    3.50
  -3 -11  -3   28.30    3.30
   3  11   3   20.50    3.30
   3  11   3   24.80    3.80
   3  11   3   19.60    3.80
  -4 -11  -3   97.19    7.90
  -4 -11  -3   85.69    7.30
   4  11   3   80.69    7.50
   4  11   3   86.29    7.20
   4  11   3   79.09    7.60
  -5 -11  -3   13.10    3.40
  -5 -11  -3    5.40    2.70
   5  11   3   13.60    3.50
   5  11   3    7.30    2.90
   5  11   3   12.20    2.90
   5  11   3    8.00    3.20
  -6 -11  -3   38.20    5.40
  -6 -11  -3   40.40    4.90
   6  11   3   40.50    5.50
   6  11   3   37.00    5.10
   6  11   3   48.20    5.60
   6  11   3   50.09    6.90
  -7 -11  -3   22.40    3.80
   7  11   3   19.30    4.10
   7  11   3   21.60    4.40
   7  11   3   23.90    4.30
   8  11   3   30.00    4.80
   8  11   3   29.30    4.90
   8  11   3   29.50    5.00
   9  11   3   21.20    4.60
   9  11   3   10.90    3.80
   9  11   3    8.70    3.90
   8 -12  -3    5.90    3.70
   7 -12  -3   46.80    6.10
   6 -12  -3  147.19   11.60
  -6  12   3  142.19   11.30
   5 -12  -3   29.20    4.10
  -5  12   3   31.50    4.60
   4 -12  -3  104.69    7.90
   4 -12  -3   88.19    8.10
  -4  12   3   80.19    8.00
  -4  12   3   93.29    8.50
   3 -12  -3   18.30    3.10
   3 -12  -3   12.40    2.90
  -3  12   3    8.70    3.30
  -3  12   3   14.00    3.40
   2 -12  -3  221.58   15.50
   2 -12  -3  233.58   15.60
  -2  12   3  226.58   16.00
  -2  12   3  228.18   16.20
   1 -12  -3   18.00    3.20
   1 -12  -3   17.60    3.00
  -1  12   3   22.60    3.90
  -1  12   3   17.40    3.70
   0 -12  -3  142.09    9.80
   0 -12  -3  114.69    9.30
   0  12   3  135.79   10.10
   0  12   3  120.49   10.10
  -1 -12  -3  121.69    9.10
  -1 -12  -3  121.39    9.50
   1  12   3  120.29    9.80
   1  12   3  136.59   10.00
   1  12   3  117.39    9.30
  -2 -12  -3   26.20    3.50
  -2 -12  -3   23.20    3.80
   2  12   3   29.60    4.20
   2  12   3   32.30    3.90
   2  12   3   21.50    4.00
  -3 -12  -3  155.58   10.40
  -3 -12  -3  138.09   11.20
  -3 -12  -3  139.19   10.70
   3  12   3  135.19   11.10
   3  12   3  142.69   11.00
   3  12   3  147.89   10.70
  -4 -12  -3   31.00    4.20
  -4 -12  -3   27.80    4.50
   4  12   3   27.90    4.50
   4  12   3   27.10    4.30
   4  12   3   20.60    4.10
   4  12   3   29.40    3.90
  -5 -12  -3   95.49    8.00
  -5 -12  -3   98.39    8.70
   5  12   3   85.89    8.20
   5  12   3   94.09    7.80
   5  12   3   85.09    8.30
   5  12   3   78.79    8.30
  -6 -12  -3  116.99   10.00
   6  12   3  139.09   10.70
   6  12   3  127.09   10.70
   6  12   3  127.09   10.50
   7  12   3    9.10    3.70
   7  12   3   14.40    3.90
   7  12   3    7.70    3.60
   8  12   3   12.60    3.90
   8  12   3   21.10    4.40
   8  12   3   10.70    3.90
   7 -13  -3    9.00    3.90
   6 -13  -3    5.20    3.50
  -6  13   3    6.50    3.30
  -5  13   3    2.50    3.10
  -4  13   3   -2.60    3.20
  -4  13   3   -1.70    2.70
   3 -13  -3    3.10    2.50
   3 -13  -3    7.80    2.80
  -3  13   3    9.40    3.50
  -3  13   3    6.00    3.40
   2 -13  -3   -0.50    2.30
   2 -13  -3    0.70    2.10
  -2  13   3    2.50    3.00
  -2  13   3    3.50    3.00
   1 -13  -3  100.19    8.20
   1 -13  -3   97.89    8.00
  -1  13   3   96.79    8.80
  -1  13   3   99.39    8.80
   0 -13  -3  145.69   11.00
   0 -13  -3  153.58   11.40
   0  13   3  153.48   11.90
   0  13   3  153.68   12.00
   0  13   3  166.08   11.60
  -1 -13  -3   85.29    7.40
  -1 -13  -3   82.39    7.00
   1  13   3   78.49    7.90
   1  13   3   82.99    7.90
   1  13   3   86.59    7.40
  -2 -13  -3   22.50    3.80
  -2 -13  -3   24.10    3.40
   2  13   3   26.20    4.30
   2  13   3   12.00    3.80
   2  13   3   30.70    4.10
  -3 -13  -3    0.10    2.20
   3  13   3    1.70    2.70
   3  13   3    1.70    2.40
   3  13   3   -0.90    2.70
  -4 -13  -3   18.80    4.20
  -4 -13  -3   19.80    3.70
   4  13   3   16.50    3.40
   4  13   3   17.10    4.00
   4  13   3   23.70    4.30
   4  13   3   15.70    3.90
  -5 -13  -3   41.20    5.10
   5  13   3   36.40    5.50
   5  13   3   37.90    5.50
   5  13   3   54.39    6.20
   6  13   3    0.30    3.20
   6  13   3    3.40    3.50
   6  13   3    6.10    3.70
   7  13   3  238.18   17.40
   7  13   3  225.68   17.10
   7  13   3  237.88   17.20
   6 -14  -3   52.99    6.90
  -5  14   3   42.00    5.80
  -4  14   3   40.50    5.60
  -3  14   3  122.39   10.20
  -3  14   3  108.49   10.20
   2 -14  -3  143.19   11.10
  -2  14   3  130.89   11.60
  -2  14   3  165.08   12.20
   1 -14  -3   28.60    4.20
   1 -14  -3   40.00    4.90
  -1  14   3   37.80    5.50
  -1  14   3   36.40    5.20
   0 -14  -3    8.50    3.00
   0 -14  -3    7.80    2.80
   0  14   3   14.70    3.30
   0  14   3    4.10    3.50
   0  14   3    7.10    3.50
  -1 -14  -3   97.09    8.40
  -1 -14  -3  108.09    9.00
   1  14   3   99.09    8.90
   1  14   3  125.99    9.60
   1  14   3  107.09    9.50
  -2 -14  -3   -2.70    2.50
   2  14   3   -0.10    2.40
   2  14   3    1.60    3.20
   2  14   3   -2.70    2.70
  -3 -14  -3  180.88   12.30
   3  14   3  147.39   12.70
   3  14   3  171.28   12.10
   3  14   3  136.59   12.50
  -4 -14  -3    5.20    2.90
   4  14   3   -0.30    3.20
   4  14   3    2.50    3.30
   4  14   3   -0.70    3.30
   5  14   3  322.77   22.00
   5  14   3  310.97   21.70
   5  14   3  297.17   21.60
   6  14   3   56.39    6.90
   6  14   3   52.19    6.80
   6  14   3   54.29    6.80
  -4  15   3    0.80    3.30
  -3  15   3   40.40    6.30
  -3  15   3   35.60    5.60
   2 -15  -3   34.70    4.90
  -2  15   3   37.00    5.90
  -2  15   3   33.40    5.30
   1 -15  -3  354.16   24.80
  -1  15   3  399.26   25.80
  -1  15   3  379.76   25.40
  -1  15   3  356.56   24.90
   0 -15  -3   47.20    5.50
   0  15   3   39.00    6.10
   0  15   3   46.60    5.50
   0  15   3   52.69    6.40
  -1 -15  -3  238.08   16.00
   1  15   3  231.68   15.90
   1  15   3  195.08   16.30
   1  15   3  220.48   16.30
  -2 -15  -3   16.10    4.60
   2  15   3    9.80    4.10
   2  15   3   22.70    4.70
   2  15   3   19.30    4.40
   3  15   3  156.08   12.60
   3  15   3  143.49   12.10
   3  15   3  150.98   12.60
   4  15   3   48.50    6.50
   4  15   3   55.79    6.80
   4  15   3   51.29    6.70
   5  15   3    4.60    3.70
   5  15   3   13.30    4.20
   5  15   3    2.00    3.60
  -2  16   3    9.70    3.80
  -2  16   3   11.80    4.70
  -1  16   3  127.79   11.10
  -1  16   3  135.99   12.00
   0  16   3   31.50    5.50
   0  16   3   23.30    4.80
   1  16   3   58.79    7.10
   1  16   3   45.10    6.60
   2  16   3   -7.10    2.90
   2  16   3   -4.40    3.40
   3  16   3    3.60    3.70
   3  16   3    2.10    3.50
   3  16   3    5.70    3.90
   1  15  -4   74.99    8.10
   1  15  -4   99.79   10.10
   0  15  -4    9.80    3.60
   0  15  -4    4.90    4.40
  -1  15  -4  193.98   15.90
  -1  15  -4  159.18   13.30
   4  14  -4   18.90    5.10
   4  14  -4   28.10    4.70
   4  14  -4   17.30    3.70
   4  14  -4   28.20    5.70
   3  14  -4   15.40    4.60
   3  14  -4   10.30    3.50
   3  14  -4   11.90    3.40
   2  14  -4   -1.50    3.20
   2  14  -4   -1.30    2.80
   2  14  -4    6.20    3.20
   1  14  -4   10.70    4.20
   1  14  -4    7.60    3.30
   0  14  -4   69.69    8.40
   0  14  -4   67.09    7.10
  -1  14  -4    7.60    4.30
  -1  14  -4    6.40    3.30
  -2  14  -4   38.60    6.40
  -2  14  -4   32.50    5.30
  -3  14  -4   44.80    6.10
  -4  14  -4   82.89    8.60
   5  13  -4    2.00    3.00
   5  13  -4    3.90    2.60
   5  13  -4   -0.50    3.20
   5  13  -4    0.20    3.10
   4  13  -4   11.00    4.10
   4  13  -4    7.40    2.80
   4  13  -4    9.50    3.40
   4  13  -4    2.40    2.90
   4  13  -4    3.80    3.00
   3  13  -4   -1.50    3.30
   3  13  -4    3.20    2.70
   3  13  -4    2.00    2.80
   3  13  -4   -1.10    2.70
  -3 -13   4    4.30    2.50
   2  13  -4   86.39    7.40
   2  13  -4   85.69    7.50
   2  13  -4   57.09    8.00
  -2 -13   4   83.19    7.20
   1  13  -4   33.30    5.70
   1  13  -4   31.50    4.70
   1  13  -4   31.90    5.50
  -1 -13   4   33.30    4.30
   0  13  -4   97.19    7.90
   0  13  -4   62.89    8.30
   0 -13   4   86.59    7.50
  -1  13  -4  104.39   10.90
  -1  13  -4  126.49   10.00
   1 -13   4  123.49    9.60
  -2  13  -4  276.57   18.60
  -2  13  -4  219.08   17.10
   2 -13   4  239.18   17.00
  -3  13  -4   44.80    6.00
  -3  13  -4   53.69    6.40
  -3  13  -4   38.70    8.30
   3 -13   4   53.29    5.70
  -4  13  -4  317.07   21.70
  -4  13  -4  290.57   21.20
  -5  13  -4   64.79    7.40
  -6  13  -4  173.88   14.00
   6  12  -4   57.49    5.70
   6  12  -4   66.59    7.70
   6  12  -4   56.69    6.50
   5  12  -4   31.50    5.20
   5  12  -4   39.80    4.60
   5  12  -4   42.20    6.10
   5  12  -4   35.40    5.00
  -5 -12   4   42.30    4.90
   4  12  -4   50.19    5.40
   4  12  -4   44.10    5.40
   4  12  -4   39.40    4.80
   4  12  -4   43.50    6.00
   4  12  -4   38.40    5.20
  -4 -12   4   45.70    5.00
   3  12  -4   83.09    8.30
   3  12  -4   75.09    7.20
   3  12  -4   77.59    7.30
   3  12  -4   87.39    7.50
  -3 -12   4   83.79    7.20
   2  12  -4  537.45   42.20
   2  12  -4  689.53   41.50
   2  12  -4  651.03   41.50
   2  12  -4  705.23   41.80
  -2 -12   4  679.03   41.60
   1  12  -4  190.18   16.10
   1  12  -4  219.18   15.30
   1  12  -4  240.68   15.30
  -1 -12   4  220.78   15.20
   0  12  -4  833.02   57.09
   0  12  -4  926.91   56.49
   0 -12   4  919.31   56.29
  -1  12  -4   99.49    8.50
  -1  12  -4  109.19    9.70
   1 -12   4   91.79    8.20
  -2  12  -4  319.27   21.10
  -2  12  -4  255.17   21.40
  -2  12  -4  329.47   21.00
   2 -12   4  324.67   20.70
  -3  12  -4   45.30    6.70
  -3  12  -4   48.20    6.00
  -3  12  -4   61.39    6.50
   3 -12   4   54.99    5.80
  -4  12  -4  106.19    9.40
  -4  12  -4   95.89    9.30
   4 -12   4   99.29    8.60
  -5  12  -4   25.50    4.90
  -5  12  -4   12.80    4.10
   5 -12   4   13.70    3.50
  -6  12  -4   53.99    6.80
  -7  12  -4    4.30    3.90
   7  11  -4   25.00    5.30
   7  11  -4   35.40    5.30
   7  11  -4   36.90    4.00
   6  11  -4  118.69    9.80
   6  11  -4  134.89   10.70
   6  11  -4  107.49    8.70
  -6 -11   4  103.29    9.00
   5  11  -4   99.79   10.50
   5  11  -4  128.59   10.10
   5  11  -4  134.79   10.40
   5  11  -4  131.49    9.30
  -5 -11   4  122.79    9.40
   4  11  -4  426.46   28.80
   4  11  -4  444.26   28.50
   4  11  -4  463.35   28.90
   4  11  -4  433.46   29.50
   4  11  -4  465.65   29.00
  -4 -11   4  418.76   28.60
   3  11  -4  420.66   25.90
   3  11  -4  383.26   26.30
   3  11  -4  344.97   25.30
   3  11  -4  416.56   25.70
  -3 -11   4  401.86   25.60
   2  11  -4  327.27   23.60
   2  11  -4  372.36   22.80
   2  11  -4  334.87   22.70
   2  11  -4  343.27   22.80
  -2 -11   4  347.27   22.70
   1  11  -4  184.28   13.40
   1  11  -4  210.78   14.60
   1  11  -4  198.58   13.60
   1  11  -4  195.28   13.30
  -1 -11   4  174.08   13.30
   0  11  -4   18.10    3.90
   0  11  -4   16.60    3.30
   0  11  -4   20.60    3.30
   0 -11   4   10.00    2.80
  -1  11  -4   66.59    6.50
  -1  11  -4   68.09    6.30
  -1  11  -4   62.09    7.30
   1 -11   4   60.89    6.00
  -2  11  -4   39.30    5.00
  -2  11  -4   34.80    5.40
  -2  11  -4   48.20    5.30
   2 -11   4   42.70    4.60
  -3  11  -4    6.00    2.90
  -3  11  -4    8.20    3.60
  -3  11  -4    7.40    3.10
   3 -11   4    5.90    2.50
  -4  11  -4  243.08   20.90
  -4  11  -4  316.87   20.90
  -4  11  -4  307.07   21.00
   4 -11   4  312.57   20.30
   4 -11   4  328.17   20.10
  -5  11  -4   21.40    4.50
  -5  11  -4   21.60    4.70
   5 -11   4   26.90    3.90
   5 -11   4   32.90    4.30
  -6  11  -4   35.70    5.60
  -6  11  -4   38.70    6.00
   6 -11   4   34.10    4.70
  -7  11  -4   25.50    5.10
   7 -11   4   16.10    4.60
  -8  11  -4    1.10    3.70
   8 -11   4    0.10    3.30
   8  10  -4  128.59   11.40
   8  10  -4  127.59   10.90
   7  10  -4  155.68   12.20
   7  10  -4  146.89   11.80
   7  10  -4  137.89   10.40
  -7 -10   4  141.49   10.80
   6  10  -4  195.78   14.80
   6  10  -4  205.58   14.40
   6  10  -4  192.08   13.40
  -6 -10   4  187.58   13.70
   5  10  -4  254.77   18.00
   5  10  -4  255.27   18.60
   5  10  -4  257.37   17.40
   5  10  -4  287.97   18.40
  -5 -10   4  258.97   17.60
   4  10  -4  135.79   10.60
   4  10  -4  137.59   10.30
   4  10  -4  146.09   11.10
   4  10  -4  125.49    9.90
   4  10  -4  146.99   10.50
  -4 -10   4  137.09   10.10
   3  10  -4    9.40    3.10
   3  10  -4    9.30    2.60
   3  10  -4    8.80    2.80
   3  10  -4   12.40    2.60
  -3 -10   4   11.00    2.50
   2  10  -4  160.78   11.50
   2  10  -4  197.68   12.50
   2  10  -4  156.58   11.60
   2  10  -4  162.18   11.60
  -2 -10   4  144.09   11.40
   1  10  -4   68.09    5.70
   1  10  -4   65.39    5.80
   1  10  -4   60.69    5.80
   1  10  -4   69.49    6.80
  -1 -10   4   63.19    5.70
   0  10  -4   42.60    4.50
   0  10  -4   37.30    4.50
   0  10  -4   49.00    4.50
   0  10  -4   41.30    5.20
   0  10  -4   43.50    5.20
   0 -10   4   36.60    4.30
  -1  10  -4  111.09    9.80
  -1  10  -4  119.19    9.30
  -1  10  -4  129.59    9.30
   1 -10   4  122.09    9.00
  -2  10  -4  100.29    8.00
  -2  10  -4  104.29    8.90
  -2  10  -4   89.89    8.00
   2 -10   4   96.19    7.70
  -3  10  -4  234.38   16.10
  -3  10  -4  208.68   15.20
  -3  10  -4  218.08   15.60
   3 -10   4  222.38   15.10
   3 -10   4  229.28   14.80
   3 -10   4  200.08   15.20
  -4  10  -4    3.60    3.00
  -4  10  -4   -0.20    2.60
  -4  10  -4    6.50    3.10
   4 -10   4    4.90    2.20
   4 -10   4    1.20    2.10
   4 -10   4    1.10    2.00
  -5  10  -4   51.09    6.10
  -5  10  -4   45.00    5.80
   5 -10   4   52.69    5.20
   5 -10   4   47.70    5.30
  -6  10  -4   42.50    5.40
  -6  10  -4   34.10    5.50
   6 -10   4   26.30    4.30
   6 -10   4   35.90    4.40
   6 -10   4   35.00    5.10
  -7  10  -4   25.00    5.20
  -7  10  -4   25.70    4.80
   7 -10   4   20.40    3.90
   7 -10   4   20.00    4.40
  -8  10  -4   16.10    4.50
   8 -10   4   12.90    4.10
   9   9  -4   79.09    9.10
   9   9  -4  101.69    9.00
   8   9  -4    1.20    3.50
   8   9  -4   -4.40    2.90
   8   9  -4   -1.60    1.90
  -8  -9   4   -0.30    2.30
   7   9  -4   80.59    6.30
   7   9  -4   59.09    7.60
   7   9  -4   89.19    7.80
  -7  -9   4   68.99    6.50
   6   9  -4    6.30    3.20
   6   9  -4   13.50    2.50
   6   9  -4    7.30    2.90
  -6  -9   4    6.50    2.30
   5   9  -4   18.60    3.40
   5   9  -4   10.80    3.20
   5   9  -4   10.10    3.10
   5   9  -4    8.80    2.30
   5   9  -4   10.70    2.70
  -5  -9   4   17.80    2.70
   4   9  -4  201.28   13.80
   4   9  -4  192.58   13.40
   4   9  -4  208.88   14.00
   4   9  -4  191.08   13.70
   4   9  -4  204.08   14.40
  -4  -9   4  197.68   13.60
   3   9  -4  120.29    9.10
   3   9  -4  136.89    9.60
   3   9  -4  120.59    9.40
   3   9  -4  137.09   10.00
  -3  -9   4  123.19    9.10
   2   9  -4    0.90    1.80
   2   9  -4    1.30    2.10
   2   9  -4    0.70    1.90
   2   9  -4    1.70    1.70
  -2  -9   4   -0.50    1.50
   1   9  -4   10.60    2.30
   1   9  -4   12.40    2.40
   1   9  -4    7.80    2.00
   1   9  -4    3.90    2.50
  -1  -9   4    4.40    1.80
   0   9  -4    4.30    1.90
   0   9  -4    3.20    2.40
   0   9  -4    8.90    2.30
   0   9  -4   10.70    2.20
   0   9  -4    7.80    2.30
   0  -9   4    4.30    1.90
  -1   9  -4    0.60    1.90
  -1   9  -4   -0.10    2.00
  -1   9  -4    1.20    2.10
  -1   9  -4   -1.50    1.50
   1  -9   4    2.00    1.70
  -2   9  -4   27.30    3.90
  -2   9  -4   29.60    3.80
  -2   9  -4   33.20    4.70
   2  -9   4   31.20    3.20
   2  -9   4   25.50    3.50
  -3   9  -4  107.59    8.00
  -3   9  -4  101.69    8.30
  -3   9  -4   84.39    8.30
   3  -9   4  102.99    7.60
   3  -9   4   98.99    7.90
   3  -9   4   94.89    7.30
  -4   9  -4   58.59    6.00
  -4   9  -4   51.19    6.40
  -4   9  -4   54.59    6.10
   4  -9   4   68.39    5.70
   4  -9   4   67.09    5.80
  -5   9  -4   81.19    7.50
  -5   9  -4   65.99    7.40
  -5   9  -4   77.59    8.00
   5  -9   4   79.09    7.20
   5  -9   4   79.89    6.80
   5  -9   4   80.49    6.90
  -6   9  -4  104.09    9.70
  -6   9  -4  115.89    9.50
   6  -9   4   95.79    8.90
   6  -9   4  116.49    8.90
  -7   9  -4   27.30    5.30
  -7   9  -4   34.50    5.40
   7  -9   4   37.30    4.70
   7  -9   4   33.20    5.10
  -8   9  -4   22.30    4.80
  -8   9  -4   19.00    4.80
   8  -9   4   25.60    4.70
   8  -9   4   20.80    4.10
  -9   9  -4   49.20    6.80
   9  -9   4   55.49    6.80
   9   8  -4   21.10    4.40
   9   8  -4   18.20    4.60
   8   8  -4   39.10    4.10
   8   8  -4   46.30    6.00
   8   8  -4   37.50    5.40
  -8  -8   4   38.10    4.60
   7   8  -4  144.49   12.80
   7   8  -4  161.78   12.50
   7   8  -4  182.38   11.50
  -7  -8   4  165.28   11.70
   6   8  -4   14.20    3.10
   6   8  -4   16.90    2.60
   6   8  -4   10.30    3.40
  -6  -8   4   15.10    2.70
   5   8  -4  249.28   15.50
   5   8  -4  223.78   16.40
   5   8  -4  236.38   16.00
   5   8  -4  220.08   15.60
   5   8  -4  238.18   16.10
  -5  -8   4  229.08   15.50
   4   8  -4   65.49    5.70
   4   8  -4   72.79    5.80
   4   8  -4   54.89    5.90
   4   8  -4   61.39    5.80
   4   8  -4   68.19    5.30
  -4  -8   4   59.89    5.30
   3   8  -4   -0.50    1.80
   3   8  -4   -0.20    1.40
   3   8  -4    1.20    2.00
   3   8  -4   -1.60    1.90
  -3  -8   4    1.50    1.50
   2   8  -4   70.19    6.00
   2   8  -4   83.79    6.50
   2   8  -4   71.89    5.90
   2   8  -4   72.39    5.80
  -2  -8   4   71.09    5.70
   1   8  -4   27.20    3.30
   1   8  -4   34.90    3.90
   1   8  -4   28.50    3.20
   1   8  -4   34.40    3.30
   1   8  -4   30.90    3.40
  -1  -8   4   28.30    3.20
   0   8  -4   18.20    2.50
   0   8  -4   20.60    2.70
   0   8  -4   15.40    3.00
   0   8  -4   15.60    2.60
   0   8  -4   14.90    2.20
   0  -8   4   18.00    2.50
  -1   8  -4  147.79   10.00
  -1   8  -4  130.19    9.80
  -1   8  -4  151.28   10.40
  -1   8  -4  137.59    9.50
   1  -8   4  140.89    9.40
   1  -8   4  130.39    9.70
  -2   8  -4    0.50    1.90
  -2   8  -4    0.80    1.90
  -2   8  -4    0.80    2.20
   2  -8   4   -0.50    1.60
   2  -8   4    3.90    1.50
  -3   8  -4   58.69    6.10
  -3   8  -4   67.49    6.00
  -3   8  -4   61.89    5.60
   3  -8   4   58.79    5.30
   3  -8   4   58.69    5.50
  -4   8  -4  394.06   27.20
  -4   8  -4  405.46   27.00
  -4   8  -4  381.66   26.70
   4  -8   4  460.55   26.70
   4  -8   4  410.06   26.40
  -5   8  -4   11.20    3.00
  -5   8  -4    7.10    3.20
  -5   8  -4    0.20    2.80
   5  -8   4    4.10    2.50
   5  -8   4    2.60    2.20
   5  -8   4    2.10    2.10
  -6   8  -4   53.79    6.10
  -6   8  -4   58.29    6.70
   6  -8   4   66.39    6.30
   6  -8   4   45.90    5.30
  -7   8  -4   59.09    6.40
  -7   8  -4   42.80    6.20
   7  -8   4   48.00    5.40
   7  -8   4   51.69    6.00
  -8   8  -4   -4.60    3.00
  -8   8  -4    6.30    3.40
   8  -8   4   -0.80    2.50
   8  -8   4   -1.10    2.80
  -9   8  -4   12.60    4.20
  -9   8  -4   11.20    4.60
   9  -8   4   11.50    4.00
   9  -8   4    8.50    3.80
 -10   8  -4    6.90    4.30
  10  -8   4   -5.50    3.30
  10   7  -4   30.30    5.40
  10   7  -4   35.00    5.40
   9   7  -4   24.10    4.70
   9   7  -4   20.90    4.50
   9   7  -4   28.20    3.90
  -9  -7   4   23.40    3.60
   8   7  -4    0.80    2.60
   8   7  -4    3.40    2.90
   8   7  -4    0.40    1.70
  -8  -7   4    0.20    2.00
   7   7  -4   -0.10    2.50
   7   7  -4   -1.80    2.50
   7   7  -4   -0.60    1.60
  -7  -7   4    1.30    1.90
   6   7  -4   16.10    3.10
   6   7  -4   11.60    3.00
   6   7  -4   16.50    2.50
  -6  -7   4   16.60    2.60
   5   7  -4  369.06   23.20
   5   7  -4  335.67   22.70
   5   7  -4  363.46   23.40
   5   7  -4  334.27   22.50
   5   7  -4  362.86   23.10
  -5  -7   4  359.06   22.70
   4   7  -4   52.09    5.00
   4   7  -4   54.69    4.80
   4   7  -4   55.69    4.90
   4   7  -4   41.20    4.90
   4   7  -4   50.99    4.40
  -4  -7   4   50.79    4.40
   3   7  -4  399.66   24.70
   3   7  -4  337.47   24.30
   3   7  -4  393.56   24.80
   3   7  -4  430.06   25.10
  -3  -7   4  373.66   24.40
   2   7  -4   76.99    5.90
   2   7  -4   85.39    6.30
   2   7  -4   78.59    6.00
   2   7  -4   74.29    6.00
   2   7  -4   74.79    5.70
  -2  -7   4   71.49    5.70
   1   7  -4  271.67   18.30
   1   7  -4  277.77   18.30
   1   7  -4  288.27   18.30
   1   7  -4  288.07   18.40
   1   7  -4  294.37   18.30
  -1  -7   4  287.87   18.30
   0   7  -4   30.00    3.50
   0   7  -4   36.20    3.70
   0   7  -4   40.80    3.60
   0   7  -4   36.20    3.40
   0   7  -4   42.60    3.50
   0   7  -4   45.30    4.30
   0  -7   4   34.20    3.40
   0  -7   4   37.30    3.10
  -1   7  -4  173.88   11.20
  -1   7  -4  153.08   10.90
  -1   7  -4  159.48   10.60
   1  -7   4  163.18   10.90
   1  -7   4  158.28   10.60
  -2   7  -4   72.19    6.30
  -2   7  -4   85.69    6.20
  -2   7  -4   67.49    6.50
   2  -7   4   83.29    6.00
  -3   7  -4   25.00    3.70
  -3   7  -4   24.30    3.30
  -3   7  -4   29.80    4.00
   3  -7   4   23.60    2.90
   3  -7   4   30.70    3.50
  -4   7  -4   25.10    3.80
  -4   7  -4   24.70    4.00
  -4   7  -4   29.20    3.70
   4  -7   4   33.00    3.70
   4  -7   4   31.40    3.40
  -5   7  -4  184.78   14.10
  -5   7  -4  218.18   14.00
  -5   7  -4  182.08   13.90
   5  -7   4  204.78   13.50
   5  -7   4  184.98   13.50
   5  -7   4  198.18   13.70
  -6   7  -4  177.08   12.80
  -6   7  -4  171.38   12.40
   6  -7   4  152.48   12.10
   6  -7   4  166.88   11.90
   6  -7   4  166.38   11.90
  -7   7  -4   54.99    6.60
  -7   7  -4   47.80    5.90
   7  -7   4   55.89    5.60
   7  -7   4   61.99    6.40
  -8   7  -4   18.70    4.10
  -8   7  -4   17.50    4.20
   8  -7   4   13.30    3.70
   8  -7   4   12.30    3.30
  -9   7  -4   12.90    4.20
  -9   7  -4    0.40    3.50
   9  -7   4    3.20    2.80
   9  -7   4    0.40    3.30
 -10   7  -4   13.80    4.50
  10  -7   4   14.50    4.30
  10   6  -4   -3.10    3.10
  10   6  -4    6.20    3.30
   9   6  -4    6.70    3.20
   9   6  -4    9.70    3.70
   9   6  -4    7.80    2.20
  -9  -6   4    8.70    2.70
   8   6  -4    5.30    3.10
   8   6  -4    3.20    2.80
   8   6  -4    8.10    2.10
  -8  -6   4    6.20    2.30
   7   6  -4  151.18   10.90
   7   6  -4  129.39   10.80
   7   6  -4  138.89    9.80
  -7  -6   4  151.28   10.20
   6   6  -4    9.60    2.00
   6   6  -4   13.40    2.90
   6   6  -4   14.60    2.90
  -6  -6   4   11.10    2.20
   5   6  -4   45.80    4.40
   5   6  -4   38.90    4.00
   5   6  -4   40.40    3.70
   5   6  -4   38.20    4.30
  -5  -6   4   37.60    3.70
   4   6  -4  154.18   10.20
   4   6  -4  133.59   10.00
   4   6  -4  133.59    9.90
   4   6  -4  146.89    9.50
   4   6  -4  136.59    9.80
  -4  -6   4  137.09    9.50
   3   6  -4    3.80    1.70
   3   6  -4    1.60    1.60
   3   6  -4    3.60    1.80
   3   6  -4    0.40    1.50
   3   6  -4    3.70    1.30
   3   6  -4    2.50    2.00
  -3  -6   4    0.20    1.10
   2   6  -4   43.60    3.60
   2   6  -4   51.09    4.20
   2   6  -4   38.80    4.00
   2   6  -4   42.40    3.90
   2   6  -4   44.60    4.00
  -2  -6   4   41.50    3.60
   1   6  -4   22.10    2.40
   1   6  -4   19.30    2.70
   1   6  -4   23.80    2.70
   1   6  -4   19.80    2.50
   1   6  -4   23.30    2.50
   1   6  -4   21.30    2.40
  -1  -6   4   25.70    2.50
   0   6  -4   30.10    2.90
   0   6  -4   29.90    3.00
   0   6  -4   31.60    3.40
   0   6  -4   30.20    3.10
   0   6  -4   31.00    2.80
   0   6  -4   31.00    2.90
   0  -6   4   33.00    2.60
   0  -6   4   29.40    2.90
  -1   6  -4   15.80    2.00
  -1   6  -4   21.30    2.20
  -1   6  -4   21.70    2.80
  -1   6  -4   15.20    2.30
  -1   6  -4   24.40    2.90
   1  -6   4   18.90    2.30
  -2   6  -4    4.10    1.80
  -2   6  -4    4.80    1.30
  -2   6  -4    2.10    1.60
  -2   6  -4    5.40    2.00
   2  -6   4    8.80    1.70
  -3   6  -4  396.76   27.70
  -3   6  -4  434.26   28.00
  -3   6  -4  476.95   28.30
   3  -6   4  437.46   27.90
   3  -6   4  432.36   27.60
  -4   6  -4  125.29    9.50
  -4   6  -4  142.59   10.00
  -4   6  -4  112.79    9.90
   4  -6   4  133.09    9.30
   4  -6   4  150.58    9.60
  -5   6  -4  108.49    9.30
  -5   6  -4  146.19    9.50
  -5   6  -4  124.79    9.00
   5  -6   4   96.59    8.70
   5  -6   4  112.39    8.60
   5  -6   4  119.09    8.60
  -6   6  -4   23.80    4.00
  -6   6  -4   23.00    3.70
  -6   6  -4   23.20    4.10
   6  -6   4   23.70    3.40
   6  -6   4   25.70    3.50
   6  -6   4   29.60    4.00
  -7   6  -4    9.30    3.30
  -7   6  -4    6.10    2.90
   7  -6   4   10.20    3.10
   7  -6   4    3.10    2.30
   7  -6   4    7.10    2.40
  -8   6  -4    1.10    2.80
  -8   6  -4   -0.70    2.90
   8  -6   4   -1.00    2.40
   8  -6   4    3.90    2.80
  -9   6  -4    7.80    3.50
  -9   6  -4    4.50    3.50
   9  -6   4    5.00    2.90
   9  -6   4    6.50    3.40
 -10   6  -4   13.30    4.30
 -10   6  -4    9.10    4.30
  10  -6   4   13.30    3.40
  10  -6   4    5.80    3.70
  10   5  -4   -1.40    3.00
  10   5  -4   -1.80    3.10
   9   5  -4   32.00    5.30
   9   5  -4   28.80    4.70
   9   5  -4   35.30    3.70
  -9  -5   4   36.60    4.30
   8   5  -4  129.69    9.10
   8   5  -4  129.79   10.50
   8   5  -4  116.89   10.10
  -8  -5   4  138.79    9.60
   7   5  -4   -0.80    2.40
   7   5  -4    2.50    2.50
   7   5  -4   -0.80    1.50
   7   5  -4   -0.70    2.20
  -7  -5   4   -0.50    1.60
   6   5  -4   15.00    3.00
   6   5  -4   22.80    2.50
   6   5  -4   17.60    3.10
   6   5  -4   13.30    2.90
  -6  -5   4   16.20    2.40
   5   5  -4   21.20    2.70
   5   5  -4   17.30    2.90
   5   5  -4   23.40    3.20
   5   5  -4   17.10    2.20
   5   5  -4   20.60    2.90
  -5  -5   4   20.00    2.40
   4   5  -4  447.46   26.70
   4   5  -4  420.66   26.50
   4   5  -4  345.37   26.30
   4   5  -4  444.26   26.40
   4   5  -4  414.46   26.00
  -4  -5   4  433.16   26.20
   3   5  -4   81.59    6.70
   3   5  -4   88.49    6.40
   3   5  -4   87.29    6.50
   3   5  -4   80.29    6.40
   3   5  -4   90.39    6.50
   3   5  -4   89.69    6.00
   3   5  -4   95.39    6.80
  -3  -5   4   85.09    6.10
   2   5  -4  294.67   19.00
   2   5  -4  304.77   18.50
   2   5  -4  281.87   18.80
   2   5  -4  268.17   18.90
   2   5  -4  329.97   19.00
   2   5  -4  295.47   18.60
   2   5  -4  276.47   18.80
  -2  -5   4  299.07   18.60
   1   5  -4   68.89    5.00
   1   5  -4   70.69    4.60
   1   5  -4   73.59    5.10
   1   5  -4   55.49    5.10
   1   5  -4   77.89    5.30
   1   5  -4   71.19    5.00
   1   5  -4   69.09    4.90
  -1  -5   4   69.49    4.90
  -1  -5   4   68.29    4.50
   0   5  -4  191.08   12.70
   0   5  -4  189.98   12.90
   0   5  -4  215.78   12.80
   0   5  -4  199.48   13.00
   0   5  -4  200.88   12.70
   0   5  -4  187.78   12.70
   0  -5   4  200.88   12.70
  -1   5  -4  508.85   27.60
  -1   5  -4  410.96   27.60
  -1   5  -4  434.56   27.80
  -1   5  -4  418.06   27.80
  -1   5  -4  438.66   27.40
   1  -5   4  428.26   27.60
  -2   5  -4  819.12   50.39
  -2   5  -4  795.12   50.09
  -2   5  -4  824.52   49.90
   2  -5   4  784.82   49.99
  -3   5  -4   20.90    3.00
  -3   5  -4   23.00    2.20
  -3   5  -4   23.20    2.80
  -3   5  -4   14.90    2.70
   3  -5   4   18.10    2.30
   3  -5   4   20.00    2.70
  -4   5  -4    0.90    1.90
  -4   5  -4   -0.70    1.70
  -4   5  -4    0.10    1.90
   4  -5   4    0.60    1.50
   4  -5   4    1.20    1.40
   4  -5   4    1.80    1.80
  -5   5  -4   69.99    6.10
  -5   5  -4   69.69    6.10
  -5   5  -4   56.49    5.60
   5  -5   4   62.89    5.50
   5  -5   4   67.39    5.60
   5  -5   4   59.59    5.40
  -6   5  -4   49.90    5.30
  -6   5  -4   48.20    5.20
  -6   5  -4   44.90    5.30
   6  -5   4   56.49    5.30
   6  -5   4   44.80    4.60
   6  -5   4   35.40    4.30
  -7   5  -4    2.80    2.60
  -7   5  -4    0.50    2.40
   7  -5   4    2.50    2.20
   7  -5   4    0.60    2.30
   7  -5   4    0.40    2.00
  -8   5  -4   12.00    3.60
  -8   5  -4   12.00    3.60
   8  -5   4   14.20    3.20
   8  -5   4   14.20    3.50
  -9   5  -4    3.70    3.30
  -9   5  -4    6.80    3.60
   9  -5   4    9.70    3.60
   9  -5   4    8.10    2.90
 -10   5  -4   10.50    3.70
 -10   5  -4   13.10    4.10
  10  -5   4   10.50    3.40
  10  -5   4    9.90    4.10
 -11   5  -4    0.70    3.60
  11  -5   4    9.30    3.80
  11   4  -4   -1.10    3.40
  11   4  -4    1.30    3.60
  10   4  -4   66.89    7.20
  10   4  -4   58.89    5.60
  10   4  -4   70.39    7.60
 -10  -4   4   65.19    6.30
   9   4  -4    2.20    3.00
   9   4  -4    1.60    2.90
   9   4  -4    7.00    2.00
  -9  -4   4    3.60    2.30
   8   4  -4    6.00    2.80
   8   4  -4    4.80    2.60
   8   4  -4    0.30    1.60
  -8  -4   4   -2.20    1.70
   7   4  -4   11.60    3.00
   7   4  -4   10.40    2.80
   7   4  -4    8.90    1.90
   7   4  -4    8.90    2.60
  -7  -4   4    8.20    2.10
   6   4  -4    2.60    1.30
   6   4  -4    2.60    2.00
   6   4  -4    2.50    2.20
   6   4  -4    2.00    1.90
  -6  -4   4    3.30    1.50
   5   4  -4  157.38   10.50
   5   4  -4  152.88    9.80
   5   4  -4  159.98   10.20
   5   4  -4  131.59   10.30
   5   4  -4  151.68   10.40
  -5  -4   4  143.99    9.90
   4   4  -4   18.80    2.20
   4   4  -4   15.20    2.40
   4   4  -4   11.10    2.60
   4   4  -4   12.80    1.60
   4   4  -4   10.20    2.00
   4   4  -4   14.90    2.30
  -4  -4   4   10.90    1.70
   3   4  -4  127.49    8.50
   3   4  -4  113.99    8.00
   3   4  -4  118.29    8.40
   3   4  -4  129.89    8.60
   3   4  -4  121.69    8.50
   3   4  -4  123.89    8.70
   3   4  -4  121.89    8.40
  -3  -4   4  130.39    8.10
   2   4  -4  294.77   17.70
   2   4  -4  273.37   17.70
   2   4  -4  276.77   17.20
   2   4  -4  268.47   17.60
   2   4  -4  272.27   17.50
   2   4  -4  248.68   17.10
   2   4  -4  289.67   17.50
   2   4  -4  273.67   17.50
  -2  -4   4  276.87   17.20
   1   4  -4  423.46   25.60
   1   4  -4  462.45   25.80
   1   4  -4  406.56   25.60
   1   4  -4  412.06   25.50
   1   4  -4  366.36   25.60
   1   4  -4  405.16   25.30
   1   4  -4  420.36   25.60
  -1  -4   4  403.26   25.20
  -1  -4   4  390.96   25.40
   0   4  -4  227.58   13.70
   0   4  -4  224.38   13.90
   0   4  -4  214.48   13.70
   0   4  -4  212.78   13.90
   0   4  -4  215.48   13.90
   0  -4   4  202.48   13.70
  -1   4  -4  112.59    7.50
  -1   4  -4  108.69    7.50
  -1   4  -4  110.99    7.80
  -1   4  -4  117.19    7.70
   1  -4   4  108.19    7.40
  -2   4  -4  133.29    9.00
  -2   4  -4  136.89    9.40
  -2   4  -4  140.09    9.50
  -2   4  -4  131.39    9.20
   2  -4   4  142.49    8.90
   2  -4   4  134.89    9.40
   2  -4   4  139.99    9.10
  -3   4  -4   26.00    3.00
  -3   4  -4   19.00    2.50
  -3   4  -4   15.80    2.60
   3  -4   4   21.50    2.70
   3  -4   4   17.70    2.30
  -4   4  -4   16.50    2.60
  -4   4  -4   15.00    2.70
  -4   4  -4   13.70    2.70
   4  -4   4   18.70    2.60
   4  -4   4   20.50    2.60
   4  -4   4   20.70    2.30
  -5   4  -4  155.38   10.50
  -5   4  -4  130.39   10.70
  -5   4  -4  144.69   10.70
   5  -4   4  156.28   10.50
   5  -4   4  154.98   10.40
   5  -4   4  147.59   10.20
  -6   4  -4   26.80    4.00
  -6   4  -4   23.70    3.60
  -6   4  -4   21.80    3.50
   6  -4   4   30.40    3.40
   6  -4   4   19.00    3.00
   6  -4   4   22.10    3.50
  -7   4  -4   22.10    3.80
  -7   4  -4   28.20    4.20
   7  -4   4   26.80    4.00
   7  -4   4   25.90    3.50
   7  -4   4   27.30    3.60
  -8   4  -4    1.80    2.70
  -8   4  -4   -0.10    2.50
   8  -4   4    0.90    2.30
   8  -4   4    1.10    2.00
   8  -4   4    0.00    2.60
  -9   4  -4    6.50    3.20
  -9   4  -4    9.00    3.60
   9  -4   4    7.40    3.50
 -10   4  -4   29.80    5.00
  10  -4   4   29.90    4.60
  10  -4   4   28.00    5.00
 -11   4  -4    2.60    3.50
  11  -4   4    5.30    3.60
  11   3  -4    1.70    3.40
  11   3  -4   -0.40    3.50
  10   3  -4    1.90    3.20
  10   3  -4    0.60    3.00
  10   3  -4    4.30    2.00
   9   3  -4   -1.70    2.60
   9   3  -4   -0.50    2.60
   9   3  -4    0.70    1.70
  -9  -3   4    3.10    2.20
   8   3  -4   12.40    2.10
   8   3  -4    7.70    3.00
   8   3  -4   12.40    3.10
  -8  -3   4    5.30    2.20
   7   3  -4   92.39    7.90
   7   3  -4  111.39    7.80
   7   3  -4   81.09    7.90
   7   3  -4  110.69    7.30
  -7  -3   4  107.59    7.40
   6   3  -4    0.30    1.20
   6   3  -4    0.50    1.80
   6   3  -4    2.20    2.00
   6   3  -4    0.70    1.80
  -6  -3   4    0.90    1.30
   5   3  -4   21.80    2.90
   5   3  -4   22.00    2.20
   5   3  -4   22.40    2.50
   5   3  -4   26.10    3.00
   5   3  -4   17.40    2.70
  -5  -3   4   19.90    2.30
   4   3  -4   31.00    3.40
   4   3  -4   37.60    3.70
   4   3  -4   39.40    2.90
   4   3  -4   35.80    3.40
   4   3  -4   34.70    3.30
   4   3  -4   37.20    4.00
  -4  -3   4   40.20    3.10
   3   3  -4    1.70    1.30
   3   3  -4    1.30    1.30
   3   3  -4    2.40    1.10
   3   3  -4    2.50    0.80
   3   3  -4   -0.80    1.40
   3   3  -4    1.80    1.70
  -3  -3   4    0.70    0.80
   2   3  -4 1107.99   62.29
   2   3  -4  963.40   62.19
   2   3  -4 1006.60   61.99
   2   3  -4 1040.30   61.69
   2   3  -4 1077.59   62.19
   2   3  -4  867.71   61.89
  -2  -3   4  978.10   61.79
   1   3  -4   16.60    1.70
   1   3  -4   15.40    1.50
   1   3  -4   16.40    1.80
   1   3  -4   17.30    2.10
   1   3  -4   17.20    2.00
   1   3  -4   16.30    1.80
   1   3  -4    9.70    1.70
   1   3  -4   16.20    1.70
  -1  -3   4   20.80    1.60
   0   3  -4   13.90    1.70
   0   3  -4   11.30    1.30
   0   3  -4   11.80    1.60
   0   3  -4   12.10    1.80
   0   3  -4   13.00    1.50
   0  -3   4   13.90    1.40
  -1   3  -4  122.29    8.40
  -1   3  -4  130.29    8.70
  -1   3  -4  130.09    8.40
   1  -3   4  126.79    8.40
   1  -3   4  135.89    8.40
  -2   3  -4   54.09    4.60
  -2   3  -4   53.79    4.30
  -2   3  -4   59.09    4.60
   2  -3   4   54.39    4.50
   2  -3   4   55.69    4.20
   2  -3   4   63.79    4.10
  -3   3  -4  209.58   14.30
  -3   3  -4  199.58   14.20
  -3   3  -4  226.68   14.10
   3  -3   4  209.68   14.10
   3  -3   4  225.98   14.10
   3  -3   4  223.08   13.90
  -4   3  -4  135.69    8.30
  -4   3  -4  123.89    9.10
  -4   3  -4  116.89    9.00
  -4   3  -4  125.69    8.90
   4  -3   4  136.09    8.70
   4  -3   4  113.69    8.80
   4  -3   4  135.89    9.00
  -5   3  -4    3.10    1.00
  -5   3  -4   -1.10    1.50
  -5   3  -4    6.20    2.10
  -5   3  -4    0.80    1.80
   5  -3   4   -1.10    1.60
   5  -3   4    2.80    1.60
   5  -3   4    2.40    1.60
  -6   3  -4    2.50    2.10
  -6   3  -4    3.80    2.30
  -6   3  -4    4.30    2.30
   6  -3   4    0.20    1.60
   6  -3   4    4.40    2.20
   6  -3   4    2.20    1.90
  -7   3  -4   53.29    5.80
  -7   3  -4   50.29    5.70
   7  -3   4   72.79    5.70
   7  -3   4   66.89    6.00
   7  -3   4   61.59    5.70
  -8   3  -4   77.39    7.40
  -8   3  -4   78.19    7.20
   8  -3   4   79.59    7.40
   8  -3   4   91.29    7.20
   8  -3   4   73.89    6.80
  -9   3  -4   64.19    6.90
  -9   3  -4   63.69    6.50
   9  -3   4   58.39    6.60
   9  -3   4   56.99    6.10
 -10   3  -4    9.60    3.80
  10  -3   4    4.60    3.00
  10  -3   4    9.20    3.60
 -11   3  -4   65.39    7.70
  11  -3   4   61.19    7.30
  11   2  -4   12.40    4.10
  11   2  -4   11.70    4.20
  10   2  -4   78.29    6.40
  10   2  -4   76.49    8.30
  10   2  -4   80.09    7.90
   9   2  -4  108.69    9.80
   9   2  -4  111.69    9.60
   9   2  -4  124.39    8.50
   8   2  -4    9.20    2.90
   8   2  -4    6.00    2.90
   8   2  -4   11.50    2.20
  -8  -2   4    9.50    2.30
   7   2  -4  154.68   11.10
   7   2  -4  159.78   10.40
   7   2  -4  142.59   10.80
   7   2  -4  155.38   11.30
  -7  -2   4  156.98   10.60
   6   2  -4   84.99    6.10
   6   2  -4   92.49    6.80
   6   2  -4   81.89    6.80
   6   2  -4   89.19    6.60
  -6  -2   4   78.39    6.10
   5   2  -4  165.58   10.30
   5   2  -4  156.18   10.90
   5   2  -4  163.48   10.50
   5   2  -4  151.58   10.80
   5   2  -4  170.68   10.80
  -5  -2   4  144.09   10.30
   4   2  -4  218.38   14.60
   4   2  -4  212.58   14.00
   4   2  -4  230.18   14.60
   4   2  -4  247.48   14.40
   4   2  -4  205.08   14.30
   4   2  -4  231.78   14.60
  -4  -2   4  224.58   14.10
   3   2  -4  688.63   44.80
   3   2  -4  770.22   45.30
   3   2  -4  705.13   45.30
   3   2  -4  764.92   45.10
   3   2  -4  710.43   45.20
  -3  -2   4  731.73   44.90
   2   2  -4   16.50    2.00
   2   2  -4   16.00    2.10
   2   2  -4   16.50    1.60
   2   2  -4   15.10    1.90
   2   2  -4   15.90    1.80
  -2  -2   4   17.30    1.40
   1   2  -4   72.39    5.40
   1   2  -4   89.49    5.80
   1   2  -4   82.99    5.80
   1   2  -4   80.99    5.60
   1   2  -4   86.89    5.80
  -1  -2   4   85.09    5.30
   0   2  -4   83.19    5.60
   0   2  -4   80.59    5.50
   0   2  -4   74.79    5.50
   0   2  -4   78.69    5.60
   0  -2   4   81.59    5.20
  -1   2  -4  608.14   39.70
  -1   2  -4  663.13   39.80
  -1   2  -4  616.44   39.90
  -1   2  -4  561.14   39.80
   1  -2   4  721.93   39.70
   1  -2   4  686.23   39.80
  -2   2  -4  630.74   43.60
  -2   2  -4  734.73   43.60
  -2   2  -4  699.33   43.40
  -2   2  -4  755.02   43.30
   2  -2   4  679.73   43.30
   2  -2   4  695.63   43.60
   2  -2   4  706.13   43.30
  -3   2  -4   47.40    4.00
  -3   2  -4   39.20    4.00
  -3   2  -4   42.20    3.80
  -3   2  -4   52.49    3.50
   3  -2   4   46.10    3.60
   3  -2   4   44.00    3.90
  -4   2  -4   97.99    7.30
  -4   2  -4   93.89    7.20
  -4   2  -4   94.29    7.10
   4  -2   4  103.99    7.20
   4  -2   4  103.49    7.20
  -5   2  -4  373.46   23.90
  -5   2  -4  405.96   23.70
  -5   2  -4  375.36   23.10
  -5   2  -4  359.96   23.70
   5  -2   4  362.46   23.60
   5  -2   4  349.67   23.60
   5  -2   4  346.27   23.40
  -6   2  -4  630.44   43.30
  -6   2  -4  748.33   42.80
  -6   2  -4  660.93   43.40
  -6   2  -4  743.53   43.90
   6  -2   4  691.63   43.40
   6  -2   4  684.03   43.10
   6  -2   4  648.04   43.30
  -7   2  -4   88.79    7.80
  -7   2  -4  103.29    7.90
   7  -2   4  101.59    7.60
   7  -2   4   91.89    7.80
   7  -2   4   90.09    7.60
  -8   2  -4  204.38   14.70
  -8   2  -4  239.28   15.10
   8  -2   4  205.28   14.40
   8  -2   4  206.28   14.70
   8  -2   4  198.38   14.80
  -9   2  -4   38.80    5.40
  -9   2  -4   45.90    5.20
   9  -2   4   47.30    5.70
   9  -2   4   40.10    5.20
   9  -2   4   47.10    5.00
 -10   2  -4   75.49    8.00
  10  -2   4   80.79    7.30
  10  -2   4   72.09    7.70
 -11   2  -4   12.40    4.20
  11  -2   4    9.10    3.90
  11   1  -4   53.69    7.20
  11   1  -4   63.29    5.60
  11   1  -4   58.89    6.90
  10   1  -4   -0.80    1.90
  10   1  -4    5.00    3.50
  10   1  -4   -1.60    2.90
   9   1  -4   83.29    7.60
   9   1  -4   72.49    7.80
   9   1  -4   84.39    6.50
   8   1  -4   30.30    4.40
   8   1  -4   30.60    4.20
   8   1  -4   32.90    3.40
   7   1  -4    5.20    2.40
   7   1  -4    7.30    1.80
   7   1  -4    6.60    2.20
   7   1  -4    7.10    2.40
  -7  -1   4    8.30    2.00
   6   1  -4   17.60    2.60
   6   1  -4   17.90    2.70
   6   1  -4   16.20    2.00
   6   1  -4   13.50    2.40
  -6  -1   4   14.70    2.10
   5   1  -4   14.60    1.70
   5   1  -4   13.90    2.20
   5   1  -4   13.40    1.90
   5   1  -4   12.20    2.20
   5   1  -4   14.50    2.20
   5   1  -4   13.50    2.50
   5   1  -4   11.80    1.90
  -5  -1   4   13.10    1.70
   4   1  -4   31.40    2.70
   4   1  -4   25.10    2.00
   4   1  -4   27.40    2.60
   4   1  -4   17.90    2.50
   4   1  -4   28.00    2.90
   4   1  -4   23.60    2.20
   4   1  -4   23.30    3.00
   4   1  -4   28.30    2.60
  -4  -1   4   28.30    2.30
   3   1  -4  776.22   50.19
   3   1  -4  816.42   50.49
   3   1  -4  821.42   50.39
   3   1  -4  799.82   50.49
   3   1  -4  815.12   50.39
   3   1  -4  783.82   49.90
   3   1  -4  841.72   49.90
  -3  -1   4  852.31   50.09
   2   1  -4  259.17   16.20
   2   1  -4  281.47   16.70
   2   1  -4  257.47   16.60
   2   1  -4  264.47   16.80
  -2  -1   4  258.17   16.30
   1   1  -4 1690.33  103.89
   1   1  -4 1684.83  103.69
   1   1  -4 1709.93  103.89
   1   1  -4 1672.83  103.99
   0   1  -4 1721.23  106.69
   0   1  -4 1735.33  106.69
   0   1  -4 1720.53  106.69
   0   1  -4 1737.93  106.69
   0  -1   4 1750.92  106.39
   0  -1   4 1747.63  106.69
  -1   1  -4 4524.75  277.07
  -1   1  -4 4361.06  276.97
  -1   1  -4 4649.04  276.97
  -1   1  -4 4334.17  277.47
   1  -1   4 4500.55  277.47
   1  -1   4 4603.04  276.97
   1  -1   4 4662.33  277.07
  -2   1  -4  554.24   32.70
  -2   1  -4  498.05   32.90
  -2   1  -4  520.75   32.70
  -2   1  -4  528.85   32.70
   2  -1   4  507.35   32.90
   2  -1   4  549.54   32.70
   2  -1   4  527.35   32.70
  -3   1  -4 3566.34  204.98
  -3   1  -4 3457.75  204.58
  -3   1  -4 3118.79  204.68
  -3   1  -4 3140.19  204.78
   3  -1   4 3375.96  204.58
   3  -1   4 3343.67  204.88
  -4   1  -4 1487.85   83.19
  -4   1  -4 1237.48   82.59
  -4   1  -4 1254.77   82.79
  -4   1  -4 1366.06   82.99
   4  -1   4 1408.56   82.89
   4  -1   4 1290.87   82.89
  -5   1  -4  182.08   12.60
  -5   1  -4  201.08   12.30
  -5   1  -4  172.98   12.60
  -5   1  -4  195.08   13.00
   5  -1   4  188.98   12.40
   5  -1   4  200.18   12.60
   5  -1   4  163.98   12.50
   5  -1   4  196.08   12.70
  -6   1  -4  259.67   16.00
  -6   1  -4  243.08   15.50
  -6   1  -4  241.78   16.00
  -6   1  -4  209.38   16.10
   6  -1   4  249.48   16.00
   6  -1   4  236.98   16.00
   6  -1   4  236.98   15.80
  -7   1  -4   39.20    4.60
  -7   1  -4   47.90    4.80
  -7   1  -4   44.90    4.10
   7  -1   4   44.00    4.70
   7  -1   4   49.30    4.90
   7  -1   4   41.80    4.40
  -8   1  -4    7.00    2.50
  -8   1  -4    6.20    2.80
   8  -1   4    1.90    2.20
   8  -1   4    3.80    2.50
   8  -1   4    7.20    2.70
  -9   1  -4   25.40    4.40
   9  -1   4   33.60    4.00
   9  -1   4   22.30    3.80
   9  -1   4   18.90    3.80
 -10   1  -4   24.70    4.60
  10  -1   4   23.50    4.50
  10  -1   4   23.60    3.90
 -11   1  -4    2.50    3.50
  11  -1   4   -2.20    2.90
  12  -1   4    0.90    3.50
  11   0  -4  105.19    9.60
  11   0  -4   93.89    7.90
  11   0  -4  109.29   10.40
  10   0  -4   25.30    3.50
  10   0  -4   36.40    5.50
  10   0  -4   26.50    4.60
   9   0  -4    2.90    2.80
   9   0  -4    4.70    3.10
   9   0  -4    7.80    2.30
  -9   0   4    5.80    2.10
   8   0  -4   -0.50    1.70
   8   0  -4   -2.60    2.10
   8   0  -4    1.80    2.30
   8   0  -4    0.10    2.40
   7   0  -4    3.20    2.20
   7   0  -4    0.10    2.10
   7   0  -4   -0.30    1.50
   7   0  -4    1.20    1.50
   7   0  -4   -1.00    1.80
   6   0  -4   11.40    2.40
   6   0  -4   16.70    2.00
   6   0  -4    7.80    2.10
   6   0  -4   17.40    2.50
   6   0  -4   13.10    2.30
  -6   0   4   14.20    2.00
   5   0  -4  389.16   24.90
   5   0  -4  436.46   24.90
   5   0  -4  390.16   24.40
   5   0  -4  402.56   24.80
   5   0  -4  352.36   24.70
   5   0  -4  393.26   24.60
   5   0  -4  370.36   24.90
  -5   0   4  385.86   24.40
   4   0  -4   27.90    3.10
   4   0  -4   32.10    3.00
   4   0  -4   35.10    2.60
   4   0  -4   34.60    2.60
   4   0  -4   32.90    3.30
   4   0  -4   37.60    3.10
   4   0  -4   29.80    3.10
  -4   0   4   32.00    2.70
   3   0  -4  699.03   43.90
   3   0  -4  703.03   43.50
   3   0  -4  713.23   44.00
   3   0  -4  713.33   43.60
   3   0  -4  696.63   43.90
   3   0  -4  702.33   44.00
   3   0  -4  739.63   43.70
  -3   0   4  691.83   43.60
   2   0  -4 5614.74  341.47
   2   0  -4 5561.24  341.47
   2   0  -4 5404.56  341.47
   2   0  -4 5499.05  341.37
   2   0  -4 5604.84  341.37
  -2   0   4 5731.63  341.07
   1   0  -4 1226.88   77.79
   1   0  -4 1278.77   77.49
   1   0  -4 1275.87   77.79
   1   0  -4 1272.27   77.89
   0   0  -4 4515.95  269.27
   0   0  -4 4322.17  269.27
   0   0   4 4386.16  269.07
   0   0   4 4342.27  270.07
   0   0   4 4391.56  269.77
  -1   0  -4 1786.42  111.99
  -1   0  -4 1786.32  112.19
  -1   0  -4 1780.82  112.09
   1   0   4 1926.01  111.89
   1   0   4 1913.91  112.09
   1   0   4 1747.63  112.09
  -2   0  -4 2980.00  181.88
  -2   0  -4 3078.09  181.78
  -2   0  -4 2954.70  181.78
   2   0   4 2811.52  181.88
   2   0   4 2986.50  181.68
  -3   0  -4  185.98   12.80
  -3   0  -4  204.08   12.90
  -3   0  -4  189.68   12.60
  -3   0  -4  198.08   12.70
   3   0   4  202.48   12.60
  -4   0  -4  328.87   22.60
  -4   0  -4  375.36   22.50
  -4   0  -4  332.37   22.60
  -4   0  -4  346.17   22.80
   4   0   4  368.76   22.70
   4   0   4  362.06   22.30
   4   0   4  382.96   22.80
  -5   0  -4    6.70    1.90
  -5   0  -4    9.30    1.70
  -5   0  -4    8.60    2.00
  -5   0  -4    5.80    2.00
   5   0   4    7.10    1.90
   5   0   4   10.50    1.90
   5   0   4    8.30    2.10
   5   0   4    8.20    1.30
  -6   0  -4    4.70    2.30
  -6   0  -4    8.20    2.10
  -6   0  -4    7.80    1.80
  -6   0  -4    4.30    1.90
   6   0   4    7.10    2.20
   6   0   4    5.90    1.80
   6   0   4    7.00    2.30
   6   0   4    8.60    1.50
  -7   0  -4   20.30    3.10
  -7   0  -4   23.90    3.40
   7   0   4   18.60    3.00
   7   0   4   23.60    3.10
   7   0   4   17.90    3.10
  -8   0  -4  122.69    9.60
  -8   0  -4  114.29    9.40
   8   0   4  126.19    9.70
   8   0   4  131.59    9.40
   8   0   4  134.49    9.70
  -9   0  -4    3.30    2.70
   9   0   4    2.70    2.30
   9   0   4    1.30    2.60
   9   0   4   -2.70    2.30
 -10   0  -4   62.59    6.80
  10   0   4   67.59    6.30
  10   0   4   50.69    6.40
  11   0   4   53.19    6.50
  12   0   4   87.49    9.10
  11  -1  -4   23.00    3.40
  11  -1  -4   18.10    4.30
  11  -1  -4   25.10    5.30
  10  -1  -4    2.10    2.20
  10  -1  -4    5.30    3.30
  10  -1  -4    5.10    3.50
   9  -1  -4   83.69    8.20
   9  -1  -4   85.69    6.80
   9  -1  -4   80.19    7.70
   8  -1  -4   77.89    6.20
   8  -1  -4   87.09    6.70
   8  -1  -4   68.59    7.30
   8  -1  -4   77.59    7.20
   8  -1  -4   84.19    6.40
   7  -1  -4  376.26   25.00
   7  -1  -4  345.47   25.10
   7  -1  -4  409.96   24.80
   7  -1  -4  388.26   24.50
  -7   1   4  403.96   24.60
   6  -1  -4   60.99    4.90
   6  -1  -4   51.49    4.90
   6  -1  -4   63.19    5.20
   6  -1  -4   47.20    4.30
   5  -1  -4  381.86   25.90
   5  -1  -4  400.96   25.70
   5  -1  -4  417.86   26.00
   5  -1  -4  450.85   25.50
   5  -1  -4  380.06   25.80
   5  -1  -4  409.96   25.90
   4  -1  -4 1349.96   80.89
   4  -1  -4 1188.68   81.09
   4  -1  -4 1364.96   81.19
   4  -1  -4 1328.57   80.89
   4  -1  -4 1317.37   81.29
   4  -1  -4 1343.77   81.29
   4  -1  -4 1340.37   81.29
  -4   1   4 1291.37   80.99
   3  -1  -4   72.79    5.40
   3  -1  -4   83.79    5.60
   3  -1  -4   79.69    5.20
   3  -1  -4   76.09    5.10
   3  -1  -4   75.79    5.40
   3  -1  -4   71.99    5.00
   3  -1  -4   71.59    5.40
   2  -1  -4  132.09    8.50
   2  -1  -4  117.49    8.20
   2  -1  -4  131.59    8.50
   2  -1  -4  133.69    8.50
   2  -1  -4  131.79    8.50
   1  -1  -4  721.63   43.90
   1  -1  -4  729.63   43.80
   1  -1  -4  727.53   43.90
   1  -1  -4  724.13   43.60
   1  -1  -4  677.23   43.80
  -1   1   4  700.03   43.60
  -1   1   4  660.83   43.80
  -1   1   4  726.73   43.70
   0  -1  -4  196.18   12.50
   0  -1  -4  191.88   12.50
   0  -1  -4  189.88   12.30
   0  -1  -4  204.88   12.50
   0   1   4  198.08   12.40
  -1  -1  -4  231.28   15.80
  -1  -1  -4  247.08   15.50
   1   1   4  259.67   15.80
   1   1   4  260.87   15.60
  -2  -1  -4  218.58   13.70
  -2  -1  -4  226.28   14.00
  -2  -1  -4  193.98   14.10
  -2  -1  -4  228.68   13.80
  -2  -1  -4  213.28   13.80
   2   1   4  221.58   13.70
  -3  -1  -4  105.09    6.80
  -3  -1  -4   90.19    6.90
  -3  -1  -4  111.59    7.20
  -3  -1  -4  103.89    6.90
  -3  -1  -4   89.99    6.90
   3   1   4   97.09    7.00
   3   1   4  107.89    6.80
  -4  -1  -4  487.05   30.80
  -4  -1  -4  484.45   30.60
  -4  -1  -4  486.05   30.80
  -4  -1  -4  428.86   30.90
   4   1   4  535.55   30.80
   4   1   4  514.05   30.90
   4   1   4  487.55   30.30
   4   1   4  494.75   30.40
  -5  -1  -4  107.09    8.20
  -5  -1  -4  110.39    8.10
  -5  -1  -4  108.79    8.20
  -5  -1  -4  120.69    8.70
   5   1   4  118.69    8.10
   5   1   4  106.29    9.00
   5   1   4  125.19    7.90
   5   1   4  116.89    8.50
   5   1   4  138.39    8.40
  -6  -1  -4  325.67   20.70
  -6  -1  -4  343.17   20.30
  -6  -1  -4  302.77   20.30
  -6  -1  -4  295.97   20.10
   6   1   4  310.37   19.80
   6   1   4  296.77   20.60
   6   1   4  301.57   20.10
   6   1   4  329.37   20.40
   6   1   4  296.67   20.40
  -7  -1  -4   33.10    3.80
  -7  -1  -4   34.40    4.20
   7   1   4   37.30    4.30
   7   1   4   42.60    4.00
   7   1   4   36.40    3.50
   7   1   4   38.80    4.30
  -8  -1  -4  187.88   13.90
   8   1   4  191.58   13.90
   8   1   4  210.88   14.10
   8   1   4  200.48   13.60
  -9  -1  -4   72.99    7.40
   9   1   4   70.69    6.80
   9   1   4   87.89    7.40
 -10  -1  -4  143.79   10.80
  10   1   4  103.99   10.30
  10   1   4  133.49   10.00
  11   1   4   -1.70    3.00
  12   1   4   49.99    6.70
  11  -2  -4   31.20    5.30
  11  -2  -4   36.80    6.10
  11  -2  -4   35.50    4.30
  10  -2  -4  159.68   11.80
  10  -2  -4  156.18   10.80
  10  -2  -4  127.49   12.10
   9  -2  -4   32.70    4.00
   9  -2  -4   47.00    5.70
   9  -2  -4   34.80    4.00
   9  -2  -4   29.40    4.50
   8  -2  -4  106.89    8.40
   8  -2  -4   99.09    8.00
   8  -2  -4  110.69    8.80
   8  -2  -4  123.09    9.30
   7  -2  -4   18.80    2.60
   7  -2  -4   18.00    3.30
   7  -2  -4   20.00    3.00
   7  -2  -4   10.90    2.80
   6  -2  -4  481.65   35.30
   6  -2  -4  584.24   35.20
   6  -2  -4  591.64   35.00
   6  -2  -4  575.84   35.30
   5  -2  -4   33.80    3.40
   5  -2  -4   34.20    3.40
   5  -2  -4   33.60    3.00
   5  -2  -4   31.90    3.50
   5  -2  -4   34.40    3.10
   5  -2  -4   32.50    3.40
   4  -2  -4   60.59    4.40
   4  -2  -4   63.99    4.50
   4  -2  -4   58.49    4.80
   4  -2  -4   62.29    4.90
   4  -2  -4   64.39    4.80
   4  -2  -4   62.19    4.80
  -4   2   4   62.39    4.20
   3  -2  -4  296.07   19.30
   3  -2  -4  318.27   19.20
   3  -2  -4  305.67   19.50
   3  -2  -4  316.27   19.40
   3  -2  -4  300.67   19.10
   3  -2  -4  304.07   19.40
   3  -2  -4  300.27   19.40
   2  -2  -4  181.48   11.90
   2  -2  -4  196.28   11.80
   2  -2  -4  173.98   11.60
   2  -2  -4  189.48   11.70
  -2   2   4  179.98   11.70
   1  -2  -4   73.59    5.00
   1  -2  -4   72.59    4.90
  -1   2   4   71.39    5.00
  -1   2   4   73.09    4.70
   0  -2  -4  416.06   24.90
   0  -2  -4  386.86   25.00
   0  -2  -4  406.76   24.90
   0  -2  -4  403.26   24.70
   0  -2  -4  392.76   25.00
   0   2   4  399.76   24.80
   0   2   4  405.66   25.00
   0   2   4  391.16   24.90
  -1  -2  -4 1204.98   73.59
  -1  -2  -4 1182.38   73.69
  -1  -2  -4 1203.48   73.79
  -1  -2  -4 1214.08   73.69
  -1  -2  -4 1170.58   73.79
   1   2   4 1220.98   73.79
   1   2   4 1192.08   73.69
  -2  -2  -4  103.69    7.10
  -2  -2  -4  113.69    7.10
  -2  -2  -4  110.59    7.30
   2   2   4   98.29    7.20
   2   2   4  101.89    7.00
  -3  -2  -4 1259.27   75.79
  -3  -2  -4 1083.49   75.89
   3   2   4 1268.17   75.69
   3   2   4 1396.06   76.39
   3   2   4 1222.38   76.09
   3   2   4 1161.08   75.79
  -4  -2  -4 2058.29  128.69
  -4  -2  -4 1953.30  128.59
  -4  -2  -4 1859.71  128.79
  -4  -2  -4 2108.79  128.49
   4   2   4 2176.08  128.79
   4   2   4 2090.99  128.39
   4   2   4 2102.99  128.59
   4   2   4 2317.37  128.79
   4   2   4 2139.09  128.29
  -5  -2  -4   83.69    6.40
  -5  -2  -4   82.19    6.70
  -5  -2  -4   83.89    6.10
  -5  -2  -4   83.09    6.10
   5   2   4   84.79    6.50
   5   2   4   79.09    5.90
   5   2   4   74.79    6.10
   5   2   4   95.49    6.70
   5   2   4   90.79    6.30
   5   2   4   80.89    5.80
  -6  -2  -4  575.04   40.30
  -6  -2  -4  744.83   40.20
  -6  -2  -4  609.44   40.10
   6   2   4  654.83   40.10
   6   2   4  639.14   40.60
   6   2   4  669.13   40.50
   6   2   4  593.94   40.30
   6   2   4  626.44   39.90
  -7  -2  -4   85.99    7.30
  -7  -2  -4   95.99    7.90
  -7  -2  -4  102.29    7.60
   7   2   4  103.19    7.80
   7   2   4  101.89    7.50
   7   2   4   97.29    7.20
   7   2   4  105.69    7.90
  -8  -2  -4   42.20    5.10
  -8  -2  -4   40.80    4.60
   8   2   4   37.50    4.70
   8   2   4   46.50    4.30
   8   2   4   46.50    4.60
  -9  -2  -4   11.90    3.30
   9   2   4    7.40    2.70
   9   2   4    8.40    3.10
 -10  -2  -4    0.50    2.80
  10   2   4    1.60    2.50
  10   2   4    0.90    3.00
  11   2   4   -2.40    3.00
  12   2   4   14.90    4.30
  11  -3  -4   -0.70    3.70
  11  -3  -4    2.70    2.40
  11  -3  -4   -0.80    3.10
  10  -3  -4    2.90    2.40
  10  -3  -4   -2.10    2.90
  10  -3  -4    1.60    3.60
   9  -3  -4    2.00    2.80
   9  -3  -4    2.00    2.20
   9  -3  -4    7.00    3.40
   8  -3  -4   13.90    3.60
   8  -3  -4   12.30    2.40
   8  -3  -4    6.90    2.80
   8  -3  -4   11.20    2.40
   8  -3  -4   13.00    2.90
   7  -3  -4    3.50    2.00
   7  -3  -4    2.10    2.10
   7  -3  -4    3.80    2.10
   7  -3  -4    0.70    1.60
   7  -3  -4    0.30    2.20
   6  -3  -4   77.19    6.30
   6  -3  -4   67.69    5.60
   6  -3  -4   68.39    5.40
   6  -3  -4   67.19    5.70
   6  -3  -4   73.39    6.00
   5  -3  -4  245.78   16.90
   5  -3  -4  256.37   16.70
   5  -3  -4  248.18   16.40
   5  -3  -4  266.87   16.50
   5  -3  -4  262.07   16.70
   4  -3  -4  726.43   45.50
   4  -3  -4  711.03   45.70
   4  -3  -4  753.62   45.40
   4  -3  -4  769.22   45.80
   4  -3  -4  733.63   45.40
   4  -3  -4  699.13   45.20
   3  -3  -4  163.68   10.70
   3  -3  -4  166.08   10.60
   3  -3  -4  161.58   10.70
   3  -3  -4  176.68   10.90
   3  -3  -4  163.58   10.40
  -3   3   4  156.98   10.70
   2  -3  -4   29.30    2.30
   2  -3  -4   24.50    2.20
   2  -3  -4   23.50    2.30
   2  -3  -4   23.40    1.90
   2  -3  -4   23.20    2.40
  -2   3   4   26.10    2.20
   1  -3  -4   62.29    4.10
   1  -3  -4   63.09    4.30
   1  -3  -4   57.99    4.30
   1  -3  -4   57.29    4.30
   1  -3  -4   58.69    4.30
  -1   3   4   61.79    4.50
  -1   3   4   61.39    4.00
  -1   3   4   68.59    4.30
   0  -3  -4    3.90    1.10
   0  -3  -4    4.10    1.00
   0  -3  -4    4.80    1.20
   0  -3  -4    3.30    0.90
   0  -3  -4    4.70    1.10
   0  -3  -4    3.80    0.80
   0  -3  -4    4.30    0.80
   0   3   4    3.70    1.00
   0   3   4    3.10    1.00
   0   3   4    5.80    0.90
  -1  -3  -4   32.90    2.70
  -1  -3  -4   30.80    2.80
  -1  -3  -4   33.30    2.60
  -1  -3  -4   31.90    2.40
  -1  -3  -4   27.40    2.70
  -1  -3  -4   28.20    2.60
   1   3   4   31.30    2.60
   1   3   4   32.50    2.50
   1   3   4   27.40    2.50
  -2  -3  -4  843.42   59.39
  -2  -3  -4  996.30   59.29
  -2  -3  -4  976.30   59.09
  -2  -3  -4  973.20   59.29
   2   3   4  983.90   59.09
   2   3   4  952.00   59.19
   2   3   4  985.70   59.29
  -3  -3  -4  586.24   37.80
  -3  -3  -4  649.83   38.00
  -3  -3  -4  626.24   38.20
   3   3   4  591.14   38.00
   3   3   4  589.94   37.70
  -4  -3  -4  116.89    7.90
  -4  -3  -4  100.49    7.50
  -4  -3  -4  101.99    7.30
   4   3   4  115.99    7.30
   4   3   4  102.89    7.40
   4   3   4  102.69    7.30
   4   3   4  103.19    7.60
  -5  -3  -4   17.10    2.60
  -5  -3  -4   13.10    2.00
  -5  -3  -4   26.90    3.30
   5   3   4   14.60    2.10
   5   3   4   13.00    2.40
   5   3   4   14.70    2.50
   5   3   4   18.80    2.20
   5   3   4   16.50    2.80
   5   3   4   14.60    2.20
  -6  -3  -4  195.98   13.50
  -6  -3  -4  188.48   13.20
   6   3   4  200.38   13.30
   6   3   4  205.88   13.60
   6   3   4  204.98   14.00
   6   3   4  191.48   13.50
   6   3   4  197.68   13.10
   6   3   4  200.08   13.00
  -7  -3  -4   87.59    7.00
  -7  -3  -4   75.79    7.20
   7   3   4  108.99    9.00
   7   3   4   83.59    6.80
   7   3   4   85.69    7.00
   7   3   4  104.29    7.50
  -8  -3  -4   40.40    4.30
  -8  -3  -4   25.10    4.00
   8   3   4   30.70    3.90
   8   3   4   33.80    3.80
   8   3   4   28.20    4.30
  -9  -3  -4    5.00    2.60
  -9  -3  -4    2.60    2.70
   9   3   4    6.80    2.50
   9   3   4    4.00    2.30
   9   3   4    0.70    2.70
 -10  -3  -4   52.09    6.20
  10   3   4   48.60    6.10
  11   3   4   21.10    4.40
  12   3   4    2.20    3.60
  11  -4  -4    0.80    3.70
  11  -4  -4    1.20    2.50
 -11   4   4    6.90    3.40
  10  -4  -4    3.80    2.50
  10  -4  -4    4.70    3.20
  10  -4  -4    1.90    3.70
 -10   4   4    0.40    2.80
   9  -4  -4    2.60    2.40
   9  -4  -4    2.80    2.80
   9  -4  -4    0.10    3.20
   8  -4  -4    4.60    2.80
   8  -4  -4    0.00    2.10
   8  -4  -4    3.60    2.60
   8  -4  -4    0.20    2.10
   8  -4  -4    1.50    1.90
   7  -4  -4  125.69    9.10
   7  -4  -4  102.59    9.20
   7  -4  -4  114.09    8.90
   7  -4  -4  125.69    8.80
   7  -4  -4  143.29   10.00
   6  -4  -4   23.10    3.00
   6  -4  -4   22.60    2.80
   6  -4  -4   25.20    3.60
   6  -4  -4   23.50    3.40
   6  -4  -4   23.40    3.20
   5  -4  -4   51.89    4.20
   5  -4  -4   41.40    4.70
   5  -4  -4   54.29    4.70
   5  -4  -4   48.20    4.20
   4  -4  -4  321.17   22.60
   4  -4  -4  381.96   22.50
   4  -4  -4  349.96   23.00
   4  -4  -4  368.46   22.70
   4  -4  -4  367.56   22.80
   3  -4  -4   28.40    3.10
   3  -4  -4   29.10    2.70
   3  -4  -4   30.10    2.50
   3  -4  -4   35.70    2.90
  -3   4   4   31.90    2.50
  -3   4   4   20.40    3.00
   2  -4  -4  124.99    8.30
   2  -4  -4  125.09    8.10
   2  -4  -4  134.19    8.50
   2  -4  -4  118.89    8.10
  -2   4   4  124.29    8.20
   1  -4  -4    0.50    0.90
   1  -4  -4    1.30    0.50
   1  -4  -4    1.00    0.80
   1  -4  -4    2.50    0.90
   1  -4  -4    0.80    1.00
  -1   4   4   -0.10    0.80
  -1   4   4    0.30    1.00
   0  -4  -4  148.19    9.60
   0  -4  -4  149.69    9.40
   0  -4  -4  165.08    9.90
   0  -4  -4  127.69    9.60
   0  -4  -4  153.08    9.70
   0   4   4  146.59    9.70
  -1  -4  -4  426.86   27.20
  -1  -4  -4  417.36   27.20
  -1  -4  -4  435.56   27.10
  -1  -4  -4  459.75   27.50
   1   4   4  439.06   27.20
   1   4   4  444.86   27.20
   1   4   4  424.26   27.20
  -2  -4  -4   -0.10    0.90
  -2  -4  -4    0.20    0.90
  -2  -4  -4    2.10    1.30
  -2  -4  -4   -0.60    0.90
   2   4   4   -0.50    0.80
   2   4   4    0.80    1.30
   2   4   4    1.90    1.10
   2   4   4    0.80    1.10
  -3  -4  -4  150.88   10.40
  -3  -4  -4  143.29   10.20
  -3  -4  -4  180.78   10.80
   3   4   4  164.78   10.50
   3   4   4  152.28   10.50
   3   4   4  143.09   10.20
  -4  -4  -4  551.24   37.80
  -4  -4  -4  582.84   37.60
  -4  -4  -4  588.84   38.10
   4   4   4  604.14   37.70
   4   4   4  587.64   37.90
   4   4   4  683.13   38.00
   4   4   4  601.34   37.60
   4   4   4  626.54   37.70
  -5  -4  -4   55.09    4.70
  -5  -4  -4   55.29    5.00
  -5  -4  -4   60.19    5.50
   5   4   4   58.39    4.60
   5   4   4   61.49    4.80
   5   4   4   55.49    4.60
   5   4   4   58.89    4.90
   5   4   4   55.49    5.40
  -6  -4  -4   -1.90    1.50
  -6  -4  -4    0.70    1.90
   6   4   4    0.90    2.10
   6   4   4    0.40    1.50
   6   4   4   -1.00    1.50
   6   4   4    0.70    1.80
   6   4   4    2.20    1.60
  -7  -4  -4   52.29    5.40
  -7  -4  -4   50.09    4.90
   7   4   4   51.09    4.70
   7   4   4   54.79    5.00
   7   4   4   56.29    5.50
   7   4   4   47.70    7.60
   7   4   4   50.69    4.80
  -8  -4  -4    1.10    2.30
  -8  -4  -4   -1.10    1.90
   8   4   4    1.80    2.50
   8   4   4    3.20    2.20
   8   4   4    5.20    2.30
  -9  -4  -4  134.59   10.60
  -9  -4  -4  123.99   10.80
   9   4   4  158.28   11.10
   9   4   4  154.78   10.50
   9   4   4  127.09   10.30
 -10  -4  -4    0.20    3.70
 -10  -4  -4   -0.10    2.40
  10   4   4    2.40    2.90
  11   4   4   13.70    4.20
  11  -5  -4    5.10    2.70
  11  -5  -4    0.90    4.00
 -11   5   4    0.00    3.10
  10  -5  -4    1.90    3.50
  10  -5  -4    2.00    2.60
 -10   5   4   -0.10    2.70
   9  -5  -4   -1.90    3.10
   9  -5  -4    4.30    2.50
   9  -5  -4    3.40    2.30
  -9   5   4    4.00    2.60
   8  -5  -4   35.80    4.20
   8  -5  -4   38.50    5.40
   8  -5  -4   40.90    4.60
   8  -5  -4   38.10    4.60
  -8   5   4   42.90    4.90
   7  -5  -4   41.00    4.00
   7  -5  -4   40.60    4.40
   7  -5  -4   26.50    4.50
   7  -5  -4   38.10    4.20
  -7   5   4   34.00    4.20
   6  -5  -4   37.90    3.80
   6  -5  -4   31.10    3.80
   6  -5  -4   38.40    4.60
  -6   5   4   44.90    4.30
   5  -5  -4  506.55   31.70
   5  -5  -4  502.15   31.10
   5  -5  -4  475.35   31.10
  -5   5   4  487.05   31.30
   4  -5  -4   -0.50    1.20
   4  -5  -4   -1.20    1.20
   4  -5  -4   -1.80    1.50
   4  -5  -4    1.10    1.10
  -4   5   4    0.60    1.50
   3  -5  -4  175.98   11.80
   3  -5  -4  187.88   11.80
   3  -5  -4  185.58   12.40
   3  -5  -4  182.18   12.10
  -3   5   4  187.68   11.70
   2  -5  -4    7.80    1.50
   2  -5  -4   11.70    1.40
   2  -5  -4    7.90    1.70
   1  -5  -4  505.95   30.70
   1  -5  -4  488.45   30.30
   1  -5  -4  540.35   30.50
   1  -5  -4  419.16   30.80
   1  -5  -4  499.55   30.50
   0  -5  -4    8.60    1.30
   0  -5  -4    8.10    1.70
   0  -5  -4   10.60    1.40
   0  -5  -4    7.90    1.50
   0   5   4    7.40    1.50
  -1  -5  -4   52.99    4.40
  -1  -5  -4   61.09    4.30
  -1  -5  -4   62.29    4.50
  -1  -5  -4   66.29    4.90
  -1  -5  -4   61.09    4.40
   1   5   4   57.49    4.40
   1   5   4   52.89    4.50
   1   5   4   56.49    4.50
  -2  -5  -4  377.56   23.40
  -2  -5  -4  365.06   23.80
  -2  -5  -4  358.46   23.30
  -2  -5  -4  389.96   23.60
   2   5   4  345.47   23.40
   2   5   4  394.66   23.60
  -3  -5  -4   63.59    4.70
  -3  -5  -4   53.79    4.00
  -3  -5  -4   48.60    4.00
  -3  -5  -4   49.60    4.30
   3   5   4   36.80    4.10
   3   5   4   43.30    4.00
   3   5   4   48.60    4.10
  -4  -5  -4  145.49    9.30
  -4  -5  -4  130.49    8.90
  -4  -5  -4  136.29    9.60
   4   5   4  121.49    8.90
   4   5   4  115.59    9.10
   4   5   4  122.99    8.90
   4   5   4  142.09    9.50
  -5  -5  -4    2.70    2.00
  -5  -5  -4    3.10    1.60
  -5  -5  -4    1.70    1.80
   5   5   4    2.80    1.60
   5   5   4    2.20    2.00
   5   5   4    2.40    1.60
   5   5   4    2.40    1.80
   5   5   4    0.80    1.60
  -6  -5  -4   22.20    3.00
  -6  -5  -4   21.20    3.30
   6   5   4   28.40    3.90
   6   5   4   28.90    3.20
   6   5   4   23.20    3.00
   6   5   4   21.30    3.30
   6   5   4   22.90    3.00
  -7  -5  -4   69.59    6.10
  -7  -5  -4   62.39    6.20
   7   5   4   74.89    6.00
   7   5   4   75.49    6.10
   7   5   4   59.59    6.00
   7   5   4   79.49    6.20
  -8  -5  -4    4.70    2.70
  -8  -5  -4    2.90    2.20
   8   5   4    4.30    2.20
   8   5   4    4.10    2.30
   8   5   4    6.20    2.80
  -9  -5  -4   -2.90    2.20
  -9  -5  -4   -0.80    2.50
   9   5   4   -0.90    2.30
   9   5   4   -0.40    2.80
   9   5   4   -0.60    2.20
 -10  -5  -4   25.40    4.10
  10   5   4   13.40    3.50
  10   5   4   19.70    4.30
  11   5   4    5.40    3.70
  10  -6  -4    2.80    2.60
  10  -6  -4    2.10    3.70
 -10   6   4    3.00    3.20
   9  -6  -4    6.10    3.80
   9  -6  -4    8.60    3.10
   9  -6  -4    8.30    2.80
  -9   6   4   10.70    3.30
   8  -6  -4   43.30    5.10
   8  -6  -4   47.20    5.00
   8  -6  -4   50.09    6.10
   8  -6  -4   44.10    4.90
  -8   6   4   42.50    5.20
   7  -6  -4   93.19    8.30
   7  -6  -4   92.09    7.30
   7  -6  -4   86.59    7.30
  -7   6   4   85.49    7.60
   6  -6  -4   22.70    3.00
   6  -6  -4   15.20    2.80
   6  -6  -4   15.70    3.50
  -6   6   4   24.90    3.40
   5  -6  -4   44.00    4.20
   5  -6  -4   35.50    4.50
   5  -6  -4   45.70    4.10
  -5   6   4   35.80    4.10
   4  -6  -4   -1.70    1.30
   4  -6  -4    2.70    1.30
   4  -6  -4    4.20    2.00
  -4   6   4    2.20    1.60
   3  -6  -4   78.39    5.30
   3  -6  -4   67.09    5.40
   3  -6  -4   71.59    5.90
  -3   6   4   69.29    5.70
   2  -6  -4   38.80    3.80
   2  -6  -4   39.80    3.40
   2  -6  -4   35.90    3.20
  -2   6   4   35.20    3.50
  -2   6   4   34.00    3.50
   1  -6  -4  381.36   25.90
   1  -6  -4  429.86   26.00
   1  -6  -4  477.75   26.60
   1  -6  -4  380.96   25.80
  -1   6   4  419.66   26.30
   0  -6  -4  343.77   22.80
   0  -6  -4  386.36   23.20
   0  -6  -4  360.86   22.60
   0  -6  -4  346.67   22.60
   0   6   4  365.16   22.80
   0   6   4  356.26   22.80
  -1  -6  -4  298.47   18.90
  -1  -6  -4  288.67   18.80
  -1  -6  -4  295.27   19.10
  -1  -6  -4  307.77   19.30
  -1  -6  -4  282.17   18.90
   1   6   4  308.17   19.00
   1   6   4  299.67   19.10
  -2  -6  -4   -0.10    1.10
  -2  -6  -4    0.40    1.10
  -2  -6  -4    0.20    1.10
  -2  -6  -4    1.10    1.50
   2   6   4    1.50    1.40
   2   6   4    0.10    1.20
   2   6   4   -0.90    1.20
  -3  -6  -4   32.20    3.20
  -3  -6  -4   33.20    3.20
  -3  -6  -4   29.10    3.40
  -3  -6  -4   34.70    3.90
   3   6   4   32.10    3.30
   3   6   4   35.90    4.10
   3   6   4   34.80    3.60
   3   6   4   34.30    3.20
  -4  -6  -4   58.59    4.90
  -4  -6  -4   39.90    4.90
  -4  -6  -4   51.49    4.40
   4   6   4   46.10    4.50
   4   6   4   53.49    4.60
   4   6   4   57.69    4.80
   4   6   4   57.59    5.00
  -5  -6  -4   72.69    5.80
  -5  -6  -4   79.09    6.30
   5   6   4   70.19    6.10
   5   6   4   76.69    6.00
   5   6   4   75.19    6.00
   5   6   4   66.09    6.30
   5   6   4   71.99    5.90
  -6  -6  -4  367.96   21.50
  -6  -6  -4  318.07   21.00
   6   6   4  326.07   21.00
   6   6   4  303.57   20.90
   6   6   4  339.27   22.60
   6   6   4  288.97   21.20
   6   6   4  316.07   21.00
  -7  -6  -4    0.20    1.90
  -7  -6  -4    1.70    2.30
   7   6   4   -1.20    1.80
   7   6   4   -1.40    2.10
   7   6   4    0.30    1.90
   7   6   4   -1.00    1.90
  -8  -6  -4  128.09   10.10
  -8  -6  -4  132.79    9.80
   8   6   4  119.39   10.00
   8   6   4  135.59    9.60
   8   6   4  119.89    9.60
   8   6   4  123.29    9.50
  -9  -6  -4    5.30    2.50
  -9  -6  -4    5.00    3.00
   9   6   4    4.40    2.60
   9   6   4   11.20    3.50
   9   6   4   11.30    3.00
 -10  -6  -4  117.59    9.80
  10   6   4  123.29   10.40
  10   6   4  116.39    9.80
  11   6   4    9.10    3.90
  10  -7  -4   25.00    4.40
  10  -7  -4   28.10    5.90
 -10   7   4   31.60    4.90
   9  -7  -4   60.09    7.50
   9  -7  -4   52.39    6.00
  -9   7   4   55.79    6.10
   8  -7  -4   45.70    5.30
   8  -7  -4   48.90    6.30
   8  -7  -4   51.49    5.30
   8  -7  -4   37.50    4.80
  -8   7   4   43.80    5.20
   7  -7  -4    2.20    2.20
   7  -7  -4    2.20    2.40
   7  -7  -4    3.40    3.00
  -7   7   4    0.70    2.20
   6  -7  -4   11.80    2.50
   6  -7  -4    6.30    2.90
   6  -7  -4    8.90    2.60
  -6   7   4   12.80    2.70
   5  -7  -4    3.90    2.50
   5  -7  -4    3.10    1.80
  -5   7   4    3.90    2.20
   4  -7  -4   85.09    6.60
   4  -7  -4   87.89    6.90
   4  -7  -4   99.49    7.60
  -4   7   4   96.99    7.20
   3  -7  -4   86.59    6.30
   3  -7  -4   78.49    6.50
   3  -7  -4   91.89    7.20
  -3   7   4   95.39    6.80
   2  -7  -4   59.19    4.60
   2  -7  -4   53.89    5.10
   2  -7  -4   56.29    4.40
  -2   7   4   60.79    4.80
  -2   7   4   48.30    4.70
   1  -7  -4  117.69    7.80
   1  -7  -4  109.69    7.80
   1  -7  -4  102.69    7.50
   1  -7  -4  116.39    8.30
  -1   7   4  117.29    8.10
  -1   7   4  118.49    8.10
   0  -7  -4    2.00    1.10
   0  -7  -4    2.30    1.30
   0  -7  -4    2.00    1.30
   0  -7  -4    2.20    1.70
   0   7   4    1.40    1.60
   0   7   4    1.50    1.40
  -1  -7  -4  654.23   40.70
  -1  -7  -4  698.33   41.30
  -1  -7  -4  646.64   40.80
  -1  -7  -4  618.44   40.90
  -1  -7  -4  626.44   40.70
   1   7   4  701.43   41.00
   1   7   4  665.93   40.80
   1   7   4  612.04   40.90
  -2  -7  -4    0.20    1.40
  -2  -7  -4    0.90    1.30
  -2  -7  -4    2.40    1.70
  -2  -7  -4    1.90    1.30
   2   7   4    0.30    1.50
   2   7   4    0.60    1.50
   2   7   4    1.20    1.30
  -3  -7  -4    0.20    1.60
  -3  -7  -4   -1.10    1.30
  -3  -7  -4    2.00    1.40
  -3  -7  -4    1.60    1.90
   3   7   4    0.90    1.60
   3   7   4    1.20    1.50
   3   7   4   -0.10    1.70
  -4  -7  -4  206.68   14.10
  -4  -7  -4  222.38   14.50
   4   7   4  236.68   14.50
   4   7   4  204.18   14.20
   4   7   4  199.58   14.20
  -5  -7  -4    3.30    2.20
  -5  -7  -4    0.60    1.60
   5   7   4    4.90    2.00
   5   7   4    3.10    1.80
   5   7   4    2.10    1.80
   5   7   4    2.70    2.10
  -6  -7  -4    1.10    1.70
  -6  -7  -4    2.20    2.20
   6   7   4    2.20    2.00
   6   7   4   -0.70    1.90
   6   7   4    0.40    1.80
   6   7   4   -1.50    2.20
  -7  -7  -4   -0.50    2.00
  -7  -7  -4    3.00    2.50
   7   7   4    0.40    2.20
   7   7   4    0.80    2.10
   7   7   4    0.70    2.40
   7   7   4    2.40    2.10
  -8  -7  -4    4.40    2.40
  -8  -7  -4    8.00    3.00
   8   7   4    7.30    2.70
   8   7   4    6.60    3.00
   8   7   4    2.30    2.50
   8   7   4    6.00    2.50
  -9  -7  -4   10.30    3.10
  -9  -7  -4    6.40    3.60
   9   7   4   10.90    3.20
   9   7   4    6.30    3.40
  10   7   4    6.50    3.70
  10   7   4    9.70    3.50
  11   7   4    2.70    3.50
  11   7   4    1.20    3.10
  10  -8  -4   18.30    4.00
  10  -8  -4   19.30    5.30
   9  -8  -4   10.80    3.60
   9  -8  -4   18.00    4.80
  -9   8   4   15.20    3.70
   8  -8  -4    5.50    2.70
   8  -8  -4    4.70    3.50
   8  -8  -4    5.30    2.50
  -8   8   4    3.30    2.80
  -8   8   4    2.80    3.50
   7  -8  -4    3.40    3.20
   7  -8  -4    4.60    2.30
   7  -8  -4    6.80    2.60
  -7   8   4    3.50    2.60
   6  -8  -4   -0.50    2.00
   6  -8  -4    1.90    2.80
   6  -8  -4   -0.60    2.10
  -6   8   4    0.50    2.20
   5  -8  -4   83.29    7.50
   5  -8  -4   70.89    6.40
  -5   8   4   74.89    6.60
   4  -8  -4  136.49    9.70
   4  -8  -4  124.39   10.40
   4  -8  -4  147.39    9.40
  -4   8   4  132.09    9.80
   3  -8  -4   24.20    3.80
   3  -8  -4   28.70    3.30
   3  -8  -4   43.30    3.50
  -3   8   4   32.60    3.60
   2  -8  -4   50.19    4.40
   2  -8  -4   55.19    4.40
   2  -8  -4   49.00    5.20
  -2   8   4   54.69    4.80
  -2   8   4   50.79    4.80
   1  -8  -4  235.68   13.90
   1  -8  -4  203.68   14.30
   1  -8  -4  209.68   14.20
  -1   8   4  202.28   14.40
  -1   8   4  230.08   14.60
   0  -8  -4    0.20    1.40
   0  -8  -4    0.50    1.20
   0  -8  -4    0.40    1.70
   0  -8  -4   -1.00    1.20
   0   8   4    2.40    1.80
   0   8   4    0.00    1.30
  -1  -8  -4   44.40    4.30
  -1  -8  -4   42.40    3.90
  -1  -8  -4   45.40    4.10
  -1  -8  -4   53.09    4.80
  -1  -8  -4   34.20    3.70
   1   8   4   49.10    4.40
   1   8   4   47.40    4.20
   1   8   4   42.10    4.00
  -2  -8  -4  185.58   11.80
  -2  -8  -4  191.48   12.20
  -2  -8  -4  162.68   12.30
  -2  -8  -4  171.78   11.80
   2   8   4  177.08   12.00
   2   8   4  147.39   11.90
   2   8   4  196.58   11.90
  -3  -8  -4    7.70    2.50
  -3  -8  -4    7.20    2.00
  -3  -8  -4    8.10    1.80
  -3  -8  -4    7.30    1.90
   3   8   4    8.80    2.40
   3   8   4    9.90    2.10
   3   8   4    9.90    2.30
  -4  -8  -4   -3.30    1.60
  -4  -8  -4    2.00    1.70
   4   8   4    2.60    1.70
   4   8   4    1.50    1.90
   4   8   4   -2.70    1.70
  -5  -8  -4   13.00    2.50
  -5  -8  -4    9.10    2.40
   5   8   4    8.70    2.50
   5   8   4    9.30    2.70
   5   8   4    8.20    2.30
   5   8   4   13.20    2.70
  -6  -8  -4   20.70    3.20
  -6  -8  -4   14.80    3.40
   6   8   4   18.50    3.20
   6   8   4   22.00    3.50
   6   8   4   24.10    3.50
   6   8   4   20.70    3.10
  -7  -8  -4    4.50    2.80
  -7  -8  -4    2.80    2.30
   7   8   4    4.50    2.50
   7   8   4    2.40    2.30
   7   8   4    2.40    2.60
   7   8   4    1.20    2.40
  -8  -8  -4   10.50    2.90
  -8  -8  -4    5.30    3.10
   8   8   4   14.90    3.00
   8   8   4    5.00    2.90
   8   8   4    5.80    3.00
   8   8   4    3.20    2.60
  -9  -8  -4   17.00    3.60
   9   8   4    9.30    3.30
   9   8   4    7.90    3.50
  10   8   4    2.40    3.00
  10   8   4    8.00    3.50
   9  -9  -4   21.70    5.20
   9  -9  -4   17.10    4.00
  -9   9   4   13.80    3.90
   8  -9  -4    4.60    3.90
   8  -9  -4   10.80    3.30
  -8   9   4    8.30    4.10
  -8   9   4    8.60    3.30
   7  -9  -4  143.59   11.40
   7  -9  -4  163.78   12.80
   7  -9  -4  157.18   11.50
  -7   9   4  148.79   11.50
   6  -9  -4    2.30    2.30
   6  -9  -4    0.70    2.10
   6  -9  -4   -0.30    2.90
  -6   9   4    1.40    2.40
   5  -9  -4   34.30    5.10
   5  -9  -4   33.80    4.10
  -5   9   4   32.00    4.20
   4  -9  -4   57.89    5.80
   4  -9  -4   64.69    6.40
   4  -9  -4   59.39    5.20
  -4   9   4   42.30    5.10
   3  -9  -4   37.70    4.90
   3  -9  -4   45.70    4.10
   3  -9  -4   35.40    3.90
  -3   9   4   34.80    4.20
   2  -9  -4  239.28   16.50
   2  -9  -4  268.47   17.50
   2  -9  -4  253.07   16.70
  -2   9   4  215.88   16.70
  -2   9   4  295.47   17.20
   1  -9  -4   51.59    4.60
   1  -9  -4   43.70    4.40
   1  -9  -4   50.49    5.30
  -1   9   4   51.49    5.00
  -1   9   4   63.49    5.20
   0  -9  -4    3.50    1.70
   0  -9  -4    5.60    2.30
   0  -9  -4    6.30    1.80
   0  -9  -4    6.50    1.60
   0   9   4    5.10    1.20
   0   9   4    2.60    1.90
   0   9   4    2.90    2.00
  -1  -9  -4   19.70    2.50
  -1  -9  -4   23.30    2.80
  -1  -9  -4   22.20    2.80
  -1  -9  -4   20.40    3.30
  -1  -9  -4   19.10    3.00
   1   9   4   24.30    2.90
   1   9   4   22.10    3.20
   1   9   4   22.40    3.10
  -2  -9  -4    1.90    1.90
  -2  -9  -4   -0.70    2.00
  -2  -9  -4    4.70    1.80
  -2  -9  -4    2.30    1.60
   2   9   4    0.70    1.70
   2   9   4    1.60    2.00
   2   9   4    3.60    2.00
  -3  -9  -4   46.90    4.50
  -3  -9  -4   53.59    5.00
  -3  -9  -4   48.30    4.40
   3   9   4   51.29    5.00
   3   9   4   46.90    4.60
   3   9   4   38.70    4.60
  -4  -9  -4   38.40    4.50
  -4  -9  -4   32.40    3.90
   4   9   4   32.00    3.80
   4   9   4   40.10    4.50
   4   9   4   36.40    4.20
  -5  -9  -4   13.30    2.60
  -5  -9  -4    8.10    2.80
   5   9   4   10.80    2.70
   5   9   4   13.40    2.90
   5   9   4   14.00    3.00
   5   9   4   14.40    3.00
  -6  -9  -4   69.89    6.10
  -6  -9  -4   56.79    6.20
   6   9   4   57.79    6.20
   6   9   4   65.29    6.20
   6   9   4   59.59    6.00
   6   9   4   66.89    6.00
  -7  -9  -4   10.90    3.20
  -7  -9  -4    7.90    2.70
   7   9   4    8.20    2.90
   7   9   4    4.30    2.70
   7   9   4    6.60    2.50
   7   9   4    5.80    3.00
  -8  -9  -4    6.90    3.10
  -8  -9  -4    2.20    2.50
   8   9   4    2.50    2.80
   8   9   4    0.20    2.60
   8   9   4    3.70    3.00
  -9  -9  -4    3.20    2.90
   9   9   4    4.40    3.20
   9   9   4    8.90    3.30
  10   9   4   17.30    4.10
  10   9   4   11.80    3.90
   9 -10  -4   55.69    6.50
   9 -10  -4   65.09    8.40
   8 -10  -4   -0.30    3.40
   8 -10  -4    1.40    2.80
  -8  10   4   -0.30    2.80
  -8  10   4   -2.90    3.50
   7 -10  -4    0.00    3.40
   7 -10  -4    0.30    2.50
  -7  10   4    2.80    2.80
   6 -10  -4    0.60    3.10
   6 -10  -4    0.90    2.30
   6 -10  -4   -0.90    2.40
  -6  10   4    3.40    2.60
   5 -10  -4    1.90    2.10
   5 -10  -4    3.40    3.10
  -5  10   4    1.70    2.50
   4 -10  -4    2.30    2.90
   4 -10  -4   -0.90    1.80
  -4  10   4    0.60    2.20
   3 -10  -4    3.70    2.70
   3 -10  -4    3.00    1.80
   3 -10  -4    0.80    1.80
  -3  10   4   -2.40    2.00
   2 -10  -4  269.77   18.90
   2 -10  -4  279.77   18.00
   2 -10  -4  287.07   18.20
  -2  10   4  273.77   18.40
  -2  10   4  262.17   18.50
   1 -10  -4    5.60    2.70
   1 -10  -4    4.60    1.90
   1 -10  -4    3.10    1.90
  -1  10   4    2.90    2.30
  -1  10   4    4.50    2.30
   0 -10  -4  224.88   14.60
   0 -10  -4  194.88   13.70
   0 -10  -4  204.58   13.70
   0  10   4  192.38   14.10
   0  10   4  198.78   14.00
  -1 -10  -4  262.87   17.40
  -1 -10  -4  285.47   17.60
  -1 -10  -4  273.17   17.60
  -1 -10  -4  238.88   18.20
   1  10   4  266.47   18.00
   1  10   4  273.47   17.90
   1  10   4  270.97   17.70
  -2 -10  -4  130.19    9.30
  -2 -10  -4  124.39    9.20
  -2 -10  -4  140.89    9.90
   2  10   4  130.89    9.70
   2  10   4  114.79    9.30
   2  10   4  131.69    9.70
  -3 -10  -4   10.40    2.20
  -3 -10  -4    7.30    2.60
  -3 -10  -4   13.20    2.60
   3  10   4   10.50    2.80
   3  10   4   10.50    2.90
   3  10   4   14.00    2.60
  -4 -10  -4   59.99    5.50
  -4 -10  -4   53.29    6.10
   4  10   4   70.29    5.80
   4  10   4   50.09    5.60
   4  10   4   60.19    6.10
  -5 -10  -4   86.19    7.40
  -5 -10  -4   87.39    7.00
   5  10   4   76.29    7.10
   5  10   4   76.19    6.80
   5  10   4   68.29    7.10
   5  10   4   78.09    7.10
  -6 -10  -4   33.40    4.40
  -6 -10  -4   34.30    4.80
   6  10   4   35.00    4.70
   6  10   4   40.90    4.60
   6  10   4   32.60    4.70
   6  10   4   45.00    5.20
  -7 -10  -4   34.10    4.60
  -7 -10  -4   32.50    5.10
   7  10   4   31.30    4.90
   7  10   4   34.00    4.80
   7  10   4   43.70    5.20
   7  10   4   40.30    4.70
  -8 -10  -4    8.00    3.10
   8  10   4    8.00    3.30
   8  10   4    7.20    3.20
   8  10   4   14.00    3.70
   9  10   4   53.29    6.10
   9  10   4   36.50    5.70
   9  10   4   50.29    6.10
   8 -11  -4    9.80    4.60
   8 -11  -4    7.50    3.50
  -8  11   4    8.60    3.50
   7 -11  -4    7.10    4.20
   7 -11  -4    9.70    3.50
  -7  11   4   11.30    3.50
   6 -11  -4   11.30    3.40
   6 -11  -4    8.80    3.50
   6 -11  -4   13.10    4.30
  -6  11   4    2.00    2.90
   5 -11  -4    1.30    3.30
   5 -11  -4   -2.10    2.10
  -5  11   4    0.90    2.70
   4 -11  -4   61.89    7.10
   4 -11  -4   63.19    5.90
  -4  11   4   59.79    6.20
   3 -11  -4   -1.00    1.90
   3 -11  -4    3.70    2.90
   3 -11  -4   -3.50    1.80
  -3  11   4    0.50    2.40
   2 -11  -4    0.40    1.90
   2 -11  -4    2.00    2.80
   2 -11  -4    1.80    2.00
  -2  11   4   -0.50    2.20
  -2  11   4    2.80    2.50
   1 -11  -4  106.49    9.90
   1 -11  -4  122.99    9.10
   1 -11  -4  122.69    9.10
  -1  11   4  134.39    9.70
  -1  11   4  131.89    9.70
   0 -11  -4   87.69    7.00
   0 -11  -4   79.89    6.90
   0 -11  -4   95.89    8.50
   0  11   4   87.39    7.50
   0  11   4   90.19    7.70
  -1 -11  -4   -0.80    1.70
  -1 -11  -4   -1.80    1.70
   1  11   4   -0.30    1.80
   1  11   4    1.30    2.20
   1  11   4   -1.10    1.90
  -2 -11  -4   97.39    7.70
  -2 -11  -4  101.39    8.30
  -2 -11  -4   88.69    7.40
   2  11   4   94.09    7.70
   2  11   4   97.09    8.00
   2  11   4   97.59    8.20
  -3 -11  -4   34.80    3.90
  -3 -11  -4   32.30    4.60
  -3 -11  -4   37.90    4.20
   3  11   4   40.20    4.70
   3  11   4   38.90    4.30
   3  11   4   29.00    4.30
  -4 -11  -4  265.07   20.90
  -4 -11  -4  308.87   20.70
   4  11   4  338.27   21.20
   4  11   4  318.37   21.00
   4  11   4  324.07   20.70
  -5 -11  -4   71.89    7.10
  -5 -11  -4   85.29    7.80
   5  11   4   82.39    7.50
   5  11   4   79.29    7.00
   5  11   4   80.89    7.60
   5  11   4   86.99    7.60
  -6 -11  -4   45.50    5.60
  -6 -11  -4   46.00    5.30
   6  11   4   49.80    5.20
   6  11   4   40.50    5.30
   6  11   4   44.00    5.50
   6  11   4   43.00    5.70
  -7 -11  -4   38.00    5.30
  -7 -11  -4   30.30    4.40
   7  11   4   28.80    4.70
   7  11   4   26.00    4.90
   7  11   4   33.90    5.00
   8  11   4   11.80    3.60
   8  11   4   14.40    3.90
   8  11   4   16.00    4.20
   9  11   4   45.50    6.10
   9  11   4   39.90    5.60
   9  11   4   31.90    5.40
   7 -12  -4   55.69    6.30
  -7  12   4   40.80    5.70
   6 -12  -4   21.50    4.30
  -6  12   4   21.60    4.30
   5 -12  -4   63.99    7.60
  -5  12   4   44.30    5.80
   4 -12  -4   13.00    3.10
   4 -12  -4   13.50    4.30
  -4  12   4   22.60    3.90
   3 -12  -4  259.17   18.00
   3 -12  -4  273.27   19.80
  -3  12   4  263.47   18.30
   2 -12  -4  260.37   17.10
   2 -12  -4  254.07   17.20
  -2  12   4  241.88   17.50
  -2  12   4  257.37   17.80
   1 -12  -4   97.99    7.70
   1 -12  -4   94.79    7.70
  -1  12   4  104.79    8.50
  -1  12   4   81.39    8.10
   0 -12  -4  145.99   10.60
   0 -12  -4  150.58   10.40
   0  12   4  128.69   10.90
   0  12   4  135.59   11.00
   0  12   4  150.78   10.60
  -1 -12  -4  136.59   10.70
  -1 -12  -4  142.09   10.90
   1  12   4  154.58   11.50
   1  12   4  154.28   11.10
   1  12   4  162.38   11.50
  -2 -12  -4  138.29   10.20
  -2 -12  -4  150.08   10.60
   2  12   4  151.88   10.70
   2  12   4  134.79   11.00
   2  12   4  129.69   10.80
  -3 -12  -4  214.98   14.60
  -3 -12  -4  223.78   15.60
  -3 -12  -4  209.58   14.90
   3  12   4  207.38   15.40
   3  12   4  198.38   15.20
   3  12   4  225.38   14.90
  -4 -12  -4   -2.70    2.20
  -4 -12  -4    0.30    2.80
   4  12   4    2.00    2.80
   4  12   4   -1.10    2.60
   4  12   4    3.90    2.40
  -5 -12  -4   11.10    3.60
  -5 -12  -4    6.80    2.70
   5  12   4    3.80    2.70
   5  12   4   12.20    3.50
   5  12   4    6.50    3.30
  -6 -12  -4   13.80    3.30
  -6 -12  -4    8.30    3.50
   6  12   4   12.50    3.70
   6  12   4   12.90    3.80
   6  12   4   13.90    3.70
   6  12   4    9.10    3.70
   7  12   4    2.40    3.20
   7  12   4   -4.00    2.70
   7  12   4    3.10    3.30
   8  12   4    8.10    3.50
   8  12   4    3.90    3.50
   8  12   4    6.70    3.70
   7 -13  -4    2.00    3.10
  -7  13   4    1.90    3.30
   6 -13  -4   41.70    5.90
  -6  13   4   46.20    5.80
  -5  13   4   29.50    4.80
  -4  13   4  128.99   10.50
   3 -13  -4    5.90    2.50
  -3  13   4   -0.90    3.00
   2 -13  -4    0.30    2.20
   2 -13  -4    2.60    2.30
  -2  13   4    0.70    2.80
  -2  13   4   -2.50    2.70
   1 -13  -4    0.40    2.20
   1 -13  -4    0.60    2.20
  -1  13   4   -3.60    2.50
  -1  13   4   -2.30    2.90
   0 -13  -4   15.60    2.90
   0 -13  -4   10.90    2.90
   0  13   4   16.60    3.80
   0  13   4    8.30    3.50
   0  13   4   17.50    3.40
  -1 -13  -4    8.40    2.70
  -1 -13  -4    1.40    2.10
   1  13   4    7.30    3.20
   1  13   4    9.90    3.40
   1  13   4    4.30    2.50
  -2 -13  -4   82.89    7.20
  -2 -13  -4   79.29    7.50
   2  13   4   92.09    7.60
   2  13   4   89.09    8.20
   2  13   4   85.79    8.20
  -3 -13  -4  127.19   10.00
  -3 -13  -4  143.19    9.70
   3  13   4  106.89   10.20
   3  13   4  132.49   10.00
   3  13   4  119.49   10.40
  -4 -13  -4   22.00    4.50
  -4 -13  -4   27.80    4.20
   4  13   4   30.70    4.90
   4  13   4   26.30    4.50
   4  13   4   23.10    4.40
   4  13   4   24.20    4.00
  -5 -13  -4  141.19   11.70
  -5 -13  -4  135.29   11.10
   5  13   4  150.18   11.90
   5  13   4  141.39   11.00
   5  13   4  145.39   11.70
   5  13   4  147.69   11.80
  -6 -13  -4   83.89    8.80
   6  13   4   75.59    8.20
   6  13   4   74.69    8.00
   6  13   4   95.29    8.70
   7  13   4  375.56   25.50
   7  13   4  360.76   25.40
   7  13   4  377.56   25.50
  -5  14   4   15.60    4.30
  -4  14   4   27.80    5.00
  -3  14   4    0.90    3.30
  -2  14   4   16.10    4.10
  -2  14   4    6.50    3.60
   1 -14  -4   -1.20    2.00
   1 -14  -4   -1.20    2.30
  -1  14   4   -3.00    2.80
  -1  14   4   -2.40    2.90
  -1  14   4    2.70    2.60
   0 -14  -4    6.70    2.60
   0 -14  -4    6.50    2.80
   0  14   4    3.10    2.60
   0  14   4    9.90    3.70
   0  14   4    1.10    3.20
  -1 -14  -4  212.28   14.90
  -1 -14  -4  208.08   14.50
   1  14   4  215.58   15.40
   1  14   4  208.98   14.90
   1  14   4  190.78   15.30
  -2 -14  -4  154.88   11.80
  -2 -14  -4  158.28   11.40
   2  14   4  147.49   11.80
   2  14   4  149.59   12.40
   2  14   4  170.48   12.50
  -3 -14  -4  233.38   15.90
   3  14   4  217.88   15.80
   3  14   4  213.68   16.40
   3  14   4  224.78   16.30
  -4 -14  -4  630.04   40.70
   4  14   4  617.24   40.50
   4  14   4  642.04   41.20
   4  14   4  613.64   41.00
   4  14   4  647.54   41.10
  -5 -14  -4  296.97   20.90
   5  14   4  266.17   20.40
   5  14   4  302.27   20.60
   5  14   4  294.47   20.60
   6  14   4  290.17   20.90
   6  14   4  282.57   20.90
   6  14   4  313.27   21.20
  -4  15   4    3.70    3.60
  -3  15   4   82.49    8.50
  -2  15   4   69.29    7.60
  -2  15   4   65.99    7.80
  -1  15   4  365.96   24.60
  -1  15   4  337.27   24.20
   0 -15  -4  266.67   18.10
   0  15   4  268.97   18.30
   0  15   4  248.58   18.90
   0  15   4  249.38   18.50
  -1 -15  -4  297.07   20.60
   1  15   4  313.67   20.80
   1  15   4  309.67   21.40
   1  15   4  284.37   21.20
  -2 -15  -4  464.85   32.70
   2  15   4  485.35   32.00
   2  15   4  471.45   32.10
   2  15   4  498.65   32.30
   3  15   4  157.08   12.70
   3  15   4  151.18   12.50
   4  15   4   90.09    9.00
   4  15   4   81.89    8.60
   4  15   4   84.99    8.80
   5  15   4   72.69    7.70
   5  15   4   65.19    7.60
   5  15   4   57.99    7.40
  -2  16   4  336.97   24.20
  -2  16   4  367.96   25.00
  -1  16   4  193.18   14.90
  -1  16   4  175.78   14.30
   0  16   4  237.38   19.20
   0  16   4  296.17   19.30
   1  16   4   23.60    5.20
   1  16   4   43.20    5.80
   2  16   4   21.40    4.90
   2  16   4   16.70    4.40
   3  14  -5   83.29    8.90
   3  14  -5  105.89   10.50
   3  14  -5  104.49    8.40
   2  14  -5   45.00    6.80
   2  14  -5   39.90    5.10
   1  14  -5  141.09   12.80
   1  14  -5  148.39   11.30
   0  14  -5   16.40    4.90
   0  14  -5   10.20    3.40
  -1  14  -5   46.40    7.40
  -1  14  -5   70.69    6.80
  -2  14  -5   59.79    7.90
  -2  14  -5   41.80    5.90
  -3  14  -5  129.39   10.90
   5  13  -5   40.00    5.20
   5  13  -5   27.70    5.50
   5  13  -5   44.90    6.40
   4  13  -5  103.29    9.30
   4  13  -5  104.59    8.40
   4  13  -5  120.19   10.60
   4  13  -5   94.19    9.10
   3  13  -5   50.29    6.90
   3  13  -5   42.50    5.40
   3  13  -5   38.20    4.80
   3  13  -5   46.00    5.80
   2  13  -5   12.40    3.10
   2  13  -5   -1.20    3.30
  -2 -13   5    8.70    3.00
   1  13  -5   -2.10    3.20
   1  13  -5    4.60    2.80
  -1 -13   5    6.80    2.70
   0  13  -5   -1.00    3.30
   0  13  -5    0.10    2.60
   0 -13   5    0.30    2.30
  -1  13  -5   79.39    7.90
  -1  13  -5  103.79    9.80
   1 -13   5   81.99    7.80
  -2  13  -5    7.70    3.50
  -2  13  -5   13.00    4.40
   2 -13   5   16.00    3.70
  -3  13  -5  110.19    9.80
  -3  13  -5  114.89   11.20
  -3  13  -5  103.79    9.60
  -4  13  -5    2.80    3.40
  -5  13  -5   85.19    8.70
   6  12  -5  105.59   10.40
   6  12  -5  120.19   10.10
   5  12  -5   40.50    4.30
   5  12  -5   38.10    5.20
   5  12  -5   38.40    5.80
   4  12  -5   31.60    4.60
   4  12  -5   31.60    4.60
   4  12  -5   28.50    4.90
   4  12  -5   28.90    3.80
   4  12  -5   22.60    4.20
  -4 -12   5   22.20    3.80
   3  12  -5    8.50    3.10
   3  12  -5    9.40    2.70
   3  12  -5    6.90    3.30
   3  12  -5   10.30    3.80
  -3 -12   5   13.00    3.00
   2  12  -5    3.90    2.50
   2  12  -5    6.40    3.50
   2  12  -5    3.20    2.50
  -2 -12   5    5.50    2.40
   1  12  -5  135.39   12.40
   1  12  -5  169.18   11.70
  -1 -12   5  166.78   11.60
   0  12  -5  121.69    9.70
   0  12  -5  134.89   10.90
   0 -12   5  106.69    9.30
  -1  12  -5  212.58   15.50
  -1  12  -5  170.68   13.90
   1 -12   5  206.78   14.00
  -2  12  -5   39.30    5.10
  -2  12  -5   37.10    5.80
  -2  12  -5   41.80    5.40
   2 -12   5   45.10    5.10
  -3  12  -5   49.99    6.00
  -3  12  -5   51.49    6.10
  -3  12  -5   39.80    6.60
   3 -12   5   54.79    5.60
  -4  12  -5  138.09   12.80
  -4  12  -5  161.98   12.50
  -4  12  -5  153.78   12.10
   4 -12   5  154.48   11.60
  -5  12  -5    4.80    3.70
  -5  12  -5   10.10    4.80
  -6  12  -5   16.70    4.40
   7  11  -5   13.70    3.90
   7  11  -5    9.90    3.90
   6  11  -5    0.90    2.90
   6  11  -5   -0.70    3.20
   5  11  -5    9.70    3.30
   5  11  -5    4.60    3.20
   5  11  -5    6.40    2.30
  -5 -11   5    5.90    2.40
   4  11  -5   10.00    3.50
   4  11  -5    9.80    2.50
   4  11  -5   10.60    3.20
   4  11  -5    8.90    3.10
   4  11  -5   10.50    3.20
  -4 -11   5    6.30    2.50
   3  11  -5  147.59   11.10
   3  11  -5  151.88   11.70
   3  11  -5  145.29   11.30
   3  11  -5  148.19   10.50
   3  11  -5  146.09   10.80
  -3 -11   5  138.49   10.70
   2  11  -5  107.59    8.40
   2  11  -5  100.19    9.40
   2  11  -5  118.29    8.70
  -2 -11   5  104.39    8.40
   1  11  -5  132.99   10.00
   1  11  -5  147.79   11.30
   1  11  -5  128.29   10.10
  -1 -11   5  132.79   10.00
   0  11  -5   21.10    4.10
   0  11  -5   23.10    3.60
   0 -11   5   19.20    3.30
  -1  11  -5    3.00    2.40
  -1  11  -5   -0.90    2.60
  -1  11  -5    1.10    2.70
   1 -11   5   -0.40    2.00
  -2  11  -5   80.89    9.00
  -2  11  -5   99.59    8.30
  -2  11  -5  103.49    8.60
   2 -11   5  105.19    8.10
  -3  11  -5   12.00    3.60
  -3  11  -5   13.00    3.40
  -3  11  -5   13.10    4.10
   3 -11   5   12.80    3.00
  -4  11  -5   12.70    3.70
  -4  11  -5    5.60    3.20
  -4  11  -5    6.30    3.60
   4 -11   5    5.60    2.60
  -5  11  -5   79.79    7.70
  -5  11  -5   79.09    8.10
   5 -11   5   62.59    6.70
   5 -11   5   54.69    7.90
  -6  11  -5   24.80    4.50
  -6  11  -5   17.40    4.50
   6 -11   5    7.30    3.50
  -7  11  -5    0.20    3.40
   8  10  -5   44.70    5.70
   8  10  -5   32.50    5.70
   7  10  -5    4.30    3.00
   7  10  -5   -1.80    3.10
   6  10  -5    8.30    3.60
   6  10  -5    7.50    3.30
   6  10  -5    9.80    2.30
  -6 -10   5   12.00    2.80
   5  10  -5   14.60    2.50
   5  10  -5   17.90    4.00
   5  10  -5   11.40    3.10
   5  10  -5   11.70    3.50
  -5 -10   5    8.40    2.50
   4  10  -5  372.06   24.00
   4  10  -5  362.76   23.40
   4  10  -5  339.87   22.70
   4  10  -5  324.27   23.30
   4  10  -5  354.46   23.50
  -4 -10   5  365.36   23.10
   3  10  -5   -1.10    1.90
   3  10  -5   -1.90    2.30
   3  10  -5   -1.80    2.20
   3  10  -5    3.30    2.20
   3  10  -5   -1.90    2.00
  -3 -10   5    1.20    1.90
   2  10  -5  106.39    8.50
   2  10  -5  109.99    8.80
   2  10  -5  132.69    9.70
   2  10  -5  122.29    8.80
  -2 -10   5  108.99    8.60
   1  10  -5  259.67   16.80
   1  10  -5  247.38   17.70
   1  10  -5  250.97   16.80
  -1 -10   5  243.48   16.70
   0  10  -5  107.19    8.20
   0  10  -5  108.59    9.10
   0 -10   5  101.99    8.10
  -1  10  -5  153.58   11.00
  -1  10  -5  166.98   10.90
  -1  10  -5  113.99   11.20
   1 -10   5  160.08   10.70
  -2  10  -5    3.20    2.90
  -2  10  -5    1.40    2.20
  -2  10  -5    5.50    2.80
   2 -10   5    9.20    2.40
  -3  10  -5  104.09    8.60
  -3  10  -5   84.59    8.80
  -3  10  -5  110.49    8.50
   3 -10   5   97.39    7.90
  -4  10  -5   83.59    7.60
  -4  10  -5   84.09    8.30
  -4  10  -5  100.29    8.60
   4 -10   5   80.19    6.80
   4 -10   5   70.89    7.00
  -5  10  -5    8.20    3.80
  -5  10  -5    0.10    3.00
  -5  10  -5    0.10    3.10
   5 -10   5    7.10    2.70
   5 -10   5    1.50    2.20
  -6  10  -5    2.70    3.50
  -6  10  -5    4.40    3.30
   6 -10   5    1.30    2.70
  -7  10  -5   47.90    6.40
  -7  10  -5   44.80    6.60
   7 -10   5   45.00    5.80
  -8  10  -5   29.10    5.40
   8   9  -5    7.50    3.70
   8   9  -5   15.50    3.90
   7   9  -5    0.20    2.80
   7   9  -5   -0.90    2.90
  -7  -9   5    1.00    2.10
   6   9  -5   63.19    6.80
   6   9  -5   51.69    4.90
   6   9  -5   64.39    6.30
  -6  -9   5   59.79    5.50
   5   9  -5    3.30    2.70
   5   9  -5    4.90    2.50
   5   9  -5    1.50    2.20
   5   9  -5    3.10    1.80
  -5  -9   5   -0.90    1.70
   4   9  -5    1.70    2.20
   4   9  -5   -1.00    2.10
   4   9  -5    2.90    2.40
   4   9  -5    0.90    2.20
   4   9  -5   -0.50    1.60
  -4  -9   5    3.70    2.00
   3   9  -5  122.59    8.80
   3   9  -5  117.49    9.00
   3   9  -5  118.39    9.00
   3   9  -5  100.19    9.00
   3   9  -5  121.99    8.40
  -3  -9   5  116.89    8.50
   2   9  -5   34.90    3.80
   2   9  -5   33.70    3.90
   2   9  -5   28.50    4.10
  -2  -9   5   39.10    3.80
   1   9  -5    2.60    1.90
   1   9  -5    3.30    1.90
   1   9  -5   -2.00    2.10
   1   9  -5    2.60    1.90
  -1  -9   5    2.60    1.80
   0   9  -5   30.90    3.40
   0   9  -5   29.50    3.50
   0   9  -5   27.90    4.20
   0   9  -5   29.50    3.60
   0  -9   5   27.80    3.30
  -1   9  -5   88.59    7.00
  -1   9  -5   88.19    6.80
  -1   9  -5   59.59    7.00
   1  -9   5   88.49    6.50
  -2   9  -5  166.38   14.60
  -2   9  -5  208.48   14.20
  -2   9  -5  227.38   14.70
   2  -9   5  231.38   14.20
  -3   9  -5  262.37   18.40
  -3   9  -5  292.17   18.30
  -3   9  -5  283.37   19.00
   3  -9   5  256.57   17.90
   3  -9   5  271.07   18.30
   3  -9   5  250.37   17.50
  -4   9  -5    7.70    2.80
  -4   9  -5    2.50    3.00
  -4   9  -5    7.30    3.20
   4  -9   5    2.20    2.20
   4  -9   5    2.60    2.10
  -5   9  -5  206.48   15.20
  -5   9  -5  212.28   15.90
  -5   9  -5  223.28   15.90
   5  -9   5  208.88   14.80
  -6   9  -5   -3.30    2.70
  -6   9  -5   -1.40    3.20
   6  -9   5   -0.40    2.40
  -7   9  -5    5.40    3.60
  -7   9  -5    4.20    3.40
   7  -9   5    2.20    2.70
  -8   9  -5   -0.30    3.50
  -8   9  -5   -1.40    4.10
   8  -9   5    3.50    3.30
  -9   9  -5    3.30    3.80
   9  -9   5    0.40    3.40
   9   8  -5   13.30    4.10
   9   8  -5    7.90    4.10
   8   8  -5   -0.40    3.10
   8   8  -5    1.60    3.20
  -8  -8   5    3.00    2.20
   7   8  -5    5.70    3.20
   7   8  -5    9.50    3.50
  -7  -8   5    6.30    2.30
   6   8  -5    6.90    3.00
   6   8  -5   10.20    2.00
   6   8  -5    9.40    3.20
  -6  -8   5    7.50    2.30
   5   8  -5   95.49    7.80
   5   8  -5   90.69    7.60
   5   8  -5   98.09    7.00
  -5  -8   5   97.09    7.30
   4   8  -5   59.89    6.10
   4   8  -5   79.49    6.70
   4   8  -5   66.39    6.10
   4   8  -5   73.09    5.40
   4   8  -5   63.99    6.10
  -4  -8   5   67.39    5.70
   3   8  -5    7.30    1.80
   3   8  -5    4.30    2.20
   3   8  -5    2.20    2.00
   3   8  -5    5.50    2.30
   3   8  -5    6.70    2.40
  -3  -8   5    3.90    1.70
   2   8  -5    2.40    2.00
   2   8  -5    3.40    1.70
   2   8  -5    2.10    1.80
   2   8  -5    4.50    1.90
  -2  -8   5    2.60    1.50
   1   8  -5   55.49    4.70
   1   8  -5   55.59    4.70
   1   8  -5   53.29    4.90
   1   8  -5   56.29    5.00
   1   8  -5   56.09    5.50
  -1  -8   5   57.89    4.80
   0   8  -5   54.59    4.90
   0   8  -5   66.19    5.50
   0   8  -5   49.30    4.70
   0   8  -5   47.30    4.50
   0  -8   5   47.60    4.60
  -1   8  -5   10.70    2.50
  -1   8  -5    6.20    2.50
  -1   8  -5   14.40    2.50
   1  -8   5   12.50    2.20
  -2   8  -5  132.29   10.30
  -2   8  -5  146.99   10.80
  -2   8  -5  141.99   10.10
   2  -8   5  144.29    9.60
   2  -8   5  138.19   10.00
  -3   8  -5    4.90    2.50
  -3   8  -5    4.30    2.40
  -3   8  -5    2.20    2.20
   3  -8   5    0.10    1.90
   3  -8   5    0.80    1.80
  -4   8  -5   78.89    7.00
  -4   8  -5   73.09    6.50
  -4   8  -5   66.49    7.00
   4  -8   5   67.49    6.40
   4  -8   5   75.59    6.20
  -5   8  -5  180.58   13.60
  -5   8  -5  182.38   13.20
  -5   8  -5  194.88   14.00
   5  -8   5  183.98   12.80
   5  -8   5  169.88   13.00
  -6   8  -5    7.40    3.50
  -6   8  -5    6.70    3.20
  -6   8  -5   12.10    3.80
   6  -8   5   10.00    2.70
   6  -8   5    6.10    2.70
  -7   8  -5   17.90    4.20
  -7   8  -5   10.60    3.70
   7  -8   5   11.00    3.20
   7  -8   5   11.80    3.60
  -8   8  -5   13.70    4.20
  -8   8  -5   24.00    4.90
   8  -8   5   21.70    4.40
   8  -8   5   13.00    3.50
  -9   8  -5   22.50    4.90
   9  -8   5   20.40    4.70
   9   7  -5    7.70    3.60
   9   7  -5   13.50    3.80
   8   7  -5    3.70    3.00
   8   7  -5    9.70    3.40
  -8  -7   5    9.50    2.60
   7   7  -5    2.30    1.80
   7   7  -5   -1.20    2.50
   7   7  -5    2.10    2.60
  -7  -7   5    2.00    1.90
   6   7  -5    0.30    2.30
   6   7  -5   -0.50    2.30
   6   7  -5   -0.20    1.40
  -6  -7   5    1.40    1.70
   5   7  -5   48.70    5.30
   5   7  -5   44.20    4.70
   5   7  -5   46.60    4.90
   5   7  -5   45.20    4.00
  -5  -7   5   50.79    4.50
   4   7  -5  230.18   14.60
   4   7  -5  206.08   13.70
   4   7  -5  196.78   14.30
   4   7  -5  206.78   14.30
  -4  -7   5  213.08   13.90
   3   7  -5   51.79    5.20
   3   7  -5   47.60    5.10
   3   7  -5   61.89    4.60
   3   7  -5   55.19    5.10
   3   7  -5   61.89    5.50
   3   7  -5   62.19    5.40
  -3  -7   5   60.19    4.70
   2   7  -5   37.80    4.40
   2   7  -5   57.39    4.40
   2   7  -5   47.10    4.10
   2   7  -5   44.70    4.30
   2   7  -5   59.29    4.70
  -2  -7   5   47.30    4.10
   1   7  -5   36.50    4.20
   1   7  -5   50.59    4.30
   1   7  -5   47.40    4.10
   1   7  -5   47.00    3.90
   1   7  -5   42.00    3.90
   1   7  -5   47.40    4.00
  -1  -7   5   42.70    3.90
   0   7  -5  545.85   33.90
   0   7  -5  590.44   33.70
   0   7  -5  529.95   33.40
   0   7  -5  463.95   34.00
   0   7  -5  545.05   33.60
   0   7  -5  522.45   33.60
   0  -7   5  551.84   33.60
  -1   7  -5   60.69    5.60
  -1   7  -5   63.79    5.20
  -1   7  -5   67.29    5.60
   1  -7   5   67.89    4.90
   1  -7   5   67.69    5.30
  -2   7  -5  293.97   20.80
  -2   7  -5  343.47   21.20
  -2   7  -5  309.17   21.30
   2  -7   5  341.67   20.70
  -3   7  -5  239.48   17.60
  -3   7  -5  297.07   18.10
  -3   7  -5  251.27   17.40
   3  -7   5  262.67   17.20
   3  -7   5  260.17   17.60
  -4   7  -5   11.30    2.70
  -4   7  -5    4.50    2.60
  -4   7  -5    4.20    2.70
   4  -7   5    4.20    2.10
   4  -7   5    6.10    2.10
  -5   7  -5   11.40    3.30
  -5   7  -5    9.70    3.00
  -5   7  -5   13.30    3.50
   5  -7   5   11.40    2.80
   5  -7   5   12.80    2.60
  -6   7  -5   22.00    3.90
  -6   7  -5   13.50    3.80
  -6   7  -5   14.90    3.90
   6  -7   5   15.10    3.00
   6  -7   5   13.70    2.90
   6  -7   5   11.90    3.10
  -7   7  -5  190.08   15.90
  -7   7  -5  237.78   15.90
   7  -7   5  215.08   15.20
   7  -7   5  228.28   15.70
  -8   7  -5   36.00    5.30
  -8   7  -5   36.30    5.60
   8  -7   5   27.30    4.30
   8  -7   5   29.50    4.80
  -9   7  -5  100.69   10.40
  -9   7  -5  116.79   10.60
   9  -7   5  107.09    9.30
   9  -7   5  119.59   10.10
 -10   7  -5   14.50    4.70
  10  -7   5    9.20    4.00
  10   6  -5   53.09    6.70
  10   6  -5   45.50    6.30
   9   6  -5   22.20    4.30
   9   6  -5   25.00    4.70
  -9  -6   5   21.00    3.40
   8   6  -5    1.50    2.60
   8   6  -5    4.80    3.00
  -8  -6   5   -2.80    1.70
   7   6  -5   29.80    3.00
   7   6  -5   34.60    4.60
   7   6  -5   28.10    4.20
  -7  -6   5   35.40    3.70
   6   6  -5   95.09    8.40
   6   6  -5  106.39    7.40
   6   6  -5  103.59    8.50
  -6  -6   5  117.99    7.80
   5   6  -5   75.79    5.70
   5   6  -5   73.89    6.60
   5   6  -5   80.39    6.40
   5   6  -5   86.19    7.10
   5   6  -5   86.89    6.80
  -5  -6   5   81.39    6.00
   4   6  -5   -2.50    1.60
   4   6  -5    0.60    1.10
   4   6  -5    4.20    1.90
   4   6  -5    0.20    1.70
   4   6  -5    2.60    2.30
  -4  -6   5    0.00    1.20
   3   6  -5  676.83   43.60
   3   6  -5  690.63   43.90
   3   6  -5  663.43   43.70
   3   6  -5  676.53   43.20
   3   6  -5  706.43   43.80
   3   6  -5  745.23   43.80
  -3  -6   5  713.93   43.30
   2   6  -5   26.60    3.10
   2   6  -5   24.60    2.40
   2   6  -5   24.50    3.00
   2   6  -5   22.20    2.80
   2   6  -5   21.60    3.00
   2   6  -5   23.50    2.70
  -2  -6   5   21.10    2.40
   1   6  -5  314.57   18.60
   1   6  -5  314.17   19.00
   1   6  -5  275.97   18.80
   1   6  -5  283.67   18.70
   1   6  -5  294.67   18.70
   1   6  -5  272.17   18.50
  -1  -6   5  289.47   18.60
   0   6  -5   -1.00    1.10
   0   6  -5   -1.20    1.00
   0   6  -5    1.60    1.40
   0   6  -5   -1.00    1.40
   0   6  -5   -1.30    1.20
   0   6  -5    4.00    1.50
   0  -6   5    0.60    1.10
   0  -6   5   -1.20    1.20
  -1   6  -5  142.09    9.50
  -1   6  -5  147.89   10.10
  -1   6  -5  141.69    9.80
  -1   6  -5  152.18    9.70
   1  -6   5  137.39    9.70
  -2   6  -5  690.83   39.60
  -2   6  -5  566.44   38.90
  -2   6  -5  590.44   39.30
   2  -6   5  640.94   38.90
  -3   6  -5  207.68   13.20
  -3   6  -5  195.18   13.50
  -3   6  -5  165.18   13.50
   3  -6   5  208.58   13.00
   3  -6   5  195.98   13.30
  -4   6  -5  183.98   12.10
  -4   6  -5  154.58   11.50
  -4   6  -5  154.68   11.70
   4  -6   5  165.08   11.40
   4  -6   5  153.18   11.10
  -5   6  -5  654.73   43.30
  -5   6  -5  745.13   44.00
  -5   6  -5  609.84   43.50
   5  -6   5  726.93   43.40
   5  -6   5  669.53   43.10
   5  -6   5  696.53   43.40
  -6   6  -5  342.77   21.60
  -6   6  -5  322.07   22.00
  -6   6  -5  335.27   21.90
   6  -6   5  304.97   21.30
   6  -6   5  306.97   21.40
   6  -6   5  317.27   21.20
  -7   6  -5  104.19    8.90
  -7   6  -5   90.89    9.10
   7  -6   5  100.19    8.50
   7  -6   5  108.29    8.90
   7  -6   5  117.49    8.60
  -8   6  -5   95.09    9.50
  -8   6  -5  113.19    9.50
   8  -6   5  109.19    9.20
   8  -6   5  105.99    8.70
  -9   6  -5   27.00    4.90
  -9   6  -5   18.90    4.50
   9  -6   5   18.90    3.80
   9  -6   5   14.40    4.20
 -10   6  -5   26.20    5.40
  10  -6   5   32.20    5.50
  10   5  -5    1.60    3.30
  10   5  -5   -3.10    3.30
   9   5  -5   65.99    6.80
   9   5  -5   57.09    6.60
  -9  -5   5   52.89    5.50
   8   5  -5   31.50    4.90
   8   5  -5   35.90    4.90
  -8  -5   5   44.40    4.30
   7   5  -5   38.70    4.60
   7   5  -5   36.20    4.60
   7   5  -5   37.20    4.80
   7   5  -5   36.00    3.40
  -7  -5   5   36.90    3.80
   6   5  -5    1.00    2.40
   6   5  -5    1.00    1.20
   6   5  -5    0.90    1.90
   6   5  -5   -0.50    2.30
  -6  -5   5    1.90    1.50
   5   5  -5  201.58   14.00
   5   5  -5  186.58   13.90
   5   5  -5  216.68   14.10
   5   5  -5  209.38   13.20
   5   5  -5  210.78   13.80
  -5  -5   5  210.68   13.50
   4   5  -5    0.90    1.40
   4   5  -5    2.40    1.80
   4   5  -5   -0.60    1.60
   4   5  -5    0.30    1.90
   4   5  -5    0.20    0.90
   4   5  -5    0.20    2.10
  -4  -5   5    0.80    1.10
   3   5  -5    4.80    1.70
   3   5  -5    6.90    2.20
   3   5  -5    6.90    1.90
   3   5  -5    9.40    1.30
   3   5  -5    6.40    2.20
   3   5  -5    7.60    1.80
  -3  -5   5    7.90    1.40
   2   5  -5    3.20    1.20
   2   5  -5    5.90    2.00
   2   5  -5    3.10    2.00
   2   5  -5    0.50    1.20
   2   5  -5    2.30    1.50
   2   5  -5    4.40    1.10
   2   5  -5    5.00    1.60
   2   5  -5    6.80    1.90
  -2  -5   5    3.20    1.00
   1   5  -5  180.88   11.80
   1   5  -5  177.98   11.50
   1   5  -5  178.78   11.90
   1   5  -5  180.08   11.80
   1   5  -5  166.58   11.80
   1   5  -5  195.08   11.70
  -1  -5   5  178.68   11.60
   0   5  -5  849.12   52.19
   0   5  -5  856.01   52.29
   0   5  -5  830.22   52.39
   0   5  -5  815.02   52.49
   0   5  -5  854.21   52.29
   0  -5   5  860.61   52.29
  -1   5  -5  804.62   49.30
  -1   5  -5  745.53   49.50
  -1   5  -5  789.52   49.80
  -1   5  -5  770.52   49.50
  -1   5  -5  920.41   49.99
   1  -5   5  759.72   49.50
  -2   5  -5   68.89    5.40
  -2   5  -5   74.39    6.00
  -2   5  -5   78.49    5.60
   2  -5   5   72.19    5.50
   2  -5   5   80.59    6.10
  -3   5  -5  866.71   52.59
  -3   5  -5  855.81   51.99
  -3   5  -5  775.52   52.19
   3  -5   5  843.72   52.49
   3  -5   5  848.32   52.09
  -4   5  -5  145.79   11.00
  -4   5  -5  171.98   11.60
  -4   5  -5  161.88   11.40
   4  -5   5  172.28   11.20
   4  -5   5  134.79   10.80
   4  -5   5  168.98   11.20
  -5   5  -5    3.10    2.20
  -5   5  -5   -1.30    2.20
  -5   5  -5   -0.30    2.20
   5  -5   5    4.90    2.10
   5  -5   5    3.60    1.90
   5  -5   5   -0.70    1.60
  -6   5  -5   70.69    6.50
  -6   5  -5   63.99    6.80
  -6   5  -5   74.19    6.80
   6  -5   5   73.19    6.50
   6  -5   5   59.89    6.10
   6  -5   5   76.99    6.20
  -7   5  -5   17.90    3.90
  -7   5  -5   27.70    4.30
   7  -5   5   31.10    3.90
   7  -5   5   30.30    3.90
   7  -5   5   21.90    3.80
  -8   5  -5    5.40    3.20
  -8   5  -5    2.70    3.10
   8  -5   5    4.40    2.60
   8  -5   5    4.20    3.00
  -9   5  -5   54.09    6.50
  -9   5  -5   48.40    6.10
   9  -5   5   44.20    6.30
   9  -5   5   58.09    5.90
 -10   5  -5   13.30    4.30
 -10   5  -5   22.40    4.60
  10  -5   5   13.30    4.20
  10  -5   5   11.10    3.60
 -11   5  -5   13.20    4.60
  11  -5   5   10.90    4.10
  10   4  -5    5.50    3.60
  10   4  -5   -0.60    3.20
   9   4  -5    5.10    3.10
   9   4  -5   -1.30    2.70
  -9  -4   5   -0.40    2.00
   8   4  -5   16.40    3.70
   8   4  -5   10.90    3.20
  -8  -4   5   13.40    2.50
   7   4  -5    0.50    2.30
   7   4  -5    0.10    2.10
   7   4  -5    2.20    1.30
   7   4  -5   -1.50    2.30
  -7  -4   5    2.80    1.70
   6   4  -5  164.08   10.40
   6   4  -5  164.68   11.50
   6   4  -5  146.29   11.30
   6   4  -5  149.39   11.30
  -6  -4   5  171.68   10.80
   5   4  -5  238.38   15.10
   5   4  -5  246.78   16.00
   5   4  -5  253.37   15.70
   5   4  -5  205.48   15.70
   5   4  -5  247.88   16.00
  -5  -4   5  246.98   15.30
   4   4  -5  224.58   14.50
   4   4  -5  216.58   14.50
   4   4  -5  229.78   14.90
   4   4  -5  222.88   14.60
   4   4  -5  223.68   14.80
   4   4  -5  222.78   13.90
  -4  -4   5  207.08   14.10
   3   4  -5  695.23   46.00
   3   4  -5  733.33   45.30
   3   4  -5  808.42   45.80
   3   4  -5  726.03   45.80
   3   4  -5  720.73   46.10
   3   4  -5  705.83   45.90
  -3  -4   5  744.43   45.50
   2   4  -5 2411.46  162.68
   2   4  -5 2743.13  162.38
   2   4  -5 2706.43  162.68
   2   4  -5 2671.63  162.98
   2   4  -5 2690.03  162.98
   2   4  -5 2659.63  162.98
  -2  -4   5 2655.13  162.48
   1   4  -5  576.84   37.20
   1   4  -5  652.03   37.10
   1   4  -5  597.64   36.90
   1   4  -5  557.84   37.80
   1   4  -5  593.44   37.00
   1   4  -5  580.64   37.30
   1   4  -5  561.94   37.00
   1   4  -5  611.64   36.80
  -1  -4   5  603.74   36.80
   0   4  -5 1153.18   72.69
   0   4  -5 1193.78   72.39
   0   4  -5 1153.88   72.39
   0   4  -5 1202.58   72.49
   0   4  -5 1172.58   72.59
   0   4  -5 1168.78   72.59
   0   4  -5 1185.58   72.69
   0  -4   5 1170.38   72.39
  -1   4  -5  547.05   33.80
  -1   4  -5  540.85   33.60
  -1   4  -5  531.95   33.50
   1  -4   5  530.75   33.40
  -2   4  -5  838.32   54.09
  -2   4  -5  844.82   53.79
  -2   4  -5  821.12   53.79
   2  -4   5  974.30   54.29
   2  -4   5  867.91   53.79
  -3   4  -5  184.58   13.50
  -3   4  -5  221.78   14.00
  -3   4  -5  187.68   13.80
   3  -4   5  237.38   13.90
   3  -4   5  200.88   13.60
   3  -4   5  209.88   13.40
  -4   4  -5  527.45   36.60
  -4   4  -5  511.65   36.30
  -4   4  -5  638.24   36.90
   4  -4   5  593.34   36.50
   4  -4   5  627.34   36.30
   4  -4   5  571.34   36.60
  -5   4  -5   62.09    6.10
  -5   4  -5   78.59    6.50
  -5   4  -5   64.59    5.80
   5  -4   5   70.99    5.80
   5  -4   5   71.49    5.90
   5  -4   5   60.69    5.40
  -6   4  -5   30.40    4.40
  -6   4  -5   27.70    4.00
  -6   4  -5   36.30    4.30
   6  -4   5   27.10    3.60
   6  -4   5   27.00    3.90
   6  -4   5   26.60    3.50
  -7   4  -5   13.20    3.30
  -7   4  -5   12.90    3.10
  -7   4  -5    7.60    3.80
   7  -4   5   14.00    3.20
   7  -4   5    5.80    2.40
   7  -4   5    7.40    2.60
  -8   4  -5   20.30    4.10
  -8   4  -5   19.80    3.90
   8  -4   5   34.90    4.60
   8  -4   5   23.40    3.80
   8  -4   5   27.30    3.90
  -9   4  -5    0.00    2.80
  -9   4  -5   -1.50    3.00
   9  -4   5    3.70    2.90
   9  -4   5    3.80    3.30
 -10   4  -5   43.10    5.90
 -10   4  -5   42.50    6.10
  10  -4   5   46.50    6.20
  10  -4   5   41.50    5.30
 -11   4  -5    6.90    3.90
  11  -4   5   11.20    4.00
  11   3  -5   30.90    5.10
  11   3  -5   23.10    5.20
  10   3  -5    5.40    3.50
  10   3  -5    8.00    3.50
   9   3  -5   48.80    5.90
   9   3  -5   52.79    6.00
  -9  -3   5   47.70    4.90
   8   3  -5  250.47   16.20
   8   3  -5  236.38   16.40
   8   3  -5  237.48   16.30
   8   3  -5  235.58   15.10
  -8  -3   5  214.28   15.50
   7   3  -5  199.78   14.00
   7   3  -5  197.38   12.90
   7   3  -5  202.88   14.10
   7   3  -5  191.68   13.80
  -7  -3   5  210.38   13.40
   6   3  -5  355.36   23.60
   6   3  -5  383.56   23.70
   6   3  -5  380.26   22.70
[truncated: 479,194 more chars]
