# Supplementary material for: N-(4-Eth­oxy-2,5-di­nitro­phen­yl)acetamide
Source: IUCrdata. 2020 Aug 28;5(Pt 8):x201121. doi: 10.1107/S2414314620011219 (PMC9462240; doi:10.1107/S2414314620011219)
Supplement: Supplementary file 2 [file x-05-x201121-Isup2.hkl]

data_I                                                                          
_shelx_title ' Uppu11 in P-1'                                                   
_shelx_refln_list_code          4                                               
_shelx_F_calc_maximum       63.05                                               
_exptl_crystal_F_000       280.00                                               
_reflns_d_resolution_high  0.5486                                               
                                                                                
loop_                                                                           
 _space_group_symop_operation_xyz                                               
 'x, y, z'                                                                      
 '-x, -y, -z'                                                                   
                                                                                
_cell_length_a     6.7463                                                       
_cell_length_b     9.0360                                                       
_cell_length_c     9.3954                                                       
_cell_angle_alpha  81.005                                                       
_cell_angle_beta   85.099                                                       
_cell_angle_gamma  88.700                                                       
                                                                                
_shelx_F_squared_multiplier     1.000                                           
                                                                                
loop_                                                                           
 _refln_index_h                                                                 
 _refln_index_k                                                                 
 _refln_index_l                                                                 
 _refln_F_squared_calc                                                          
 _refln_F_squared_meas                                                          
 _refln_F_squared_sigma                                                         
 _refln_observed_status                                                         
   1   0   0          3.97         10.55         0.57 o                         
   3   0   0          9.08          9.24         0.42 o                         
   4   0   0       1820.52       1943.23        44.92 o                         
   5   0   0          1.19          1.89         0.24 o                         
   6   0   0         41.39         47.70         1.20 o                         
   7   0   0          0.12          0.80         0.40 o                         
   8   0   0         67.96         63.86         3.44 o                         
   9   0   0         11.40         13.64         0.89 o                         
  10   0   0          2.26          2.42         0.79 o                         
  11   0   0         13.09         13.81         1.62 o                         
  12   0   0         27.41         28.06         4.89 o                         
 -12   1   0          0.22         -1.06         1.06 o                         
 -11   1   0          0.88          1.74         0.88 o                         
 -10   1   0          1.55          0.40         0.74 o                         
  -9   1   0         19.13         21.89         1.43 o                         
  -8   1   0        211.87        201.47         6.26 o                         
  -7   1   0         27.94         29.86         0.96 o                         
  -6   1   0       1593.10       1695.83        36.66 o                         
  -5   1   0          1.54          1.66         0.22 o                         
  -4   1   0       3032.50       3330.63        83.29 o                         
  -3   1   0          0.02          0.15         0.16 o                         
  -1   1   0          0.24          0.55         0.14 o                         
   0   1   0        592.52        639.46        39.21 o                         
   1   1   0          1.94          2.17         0.21 o                         
   2   1   0       1029.86       1029.11        31.55 o                         
   3   1   0          3.53          2.60         0.25 o                         
   4   1   0        335.64        335.13         8.46 o                         
   5   1   0          0.13          0.69         0.21 o                         
   6   1   0        378.87        396.51         9.31 o                         
   7   1   0          6.42          7.91         0.55 o                         
   8   1   0          0.07         -0.23         0.61 o                         
   9   1   0          4.16          3.70         0.77 o                         
  10   1   0         29.28         33.42         2.11 o                         
  11   1   0          1.73          2.10         1.12 o                         
  12   1   0         18.35         15.34         1.54 o                         
 -12   2   0         57.06         59.92         3.75 o                         
 -11   2   0         12.75         13.65         1.56 o                         
 -10   2   0        259.47        265.00         9.93 o                         
  -9   2   0          5.87          6.04         0.66 o                         
  -8   2   0        895.95        901.26        27.88 o                         
  -7   2   0          1.20          1.83         0.37 o                         
  -6   2   0        562.61        614.29        14.35 o                         
  -5   2   0          7.43          6.78         0.36 o                         
  -4   2   0       1095.04       1195.82        27.72 o                         
  -3   2   0        194.59        193.20         5.35 o                         
  -2   2   0        420.57        403.83        41.05 o                         
  -1   2   0        586.65        632.91        38.85 o                         
   0   2   0       2805.40       2831.28       173.68 o                         
   1   2   0        269.50        291.95        10.37 o                         
   2   2   0         16.63         21.26         0.77 o                         
   3   2   0        199.97        232.56         7.23 o                         
   4   2   0         67.30         85.41         2.08 o                         
   5   2   0        121.25        131.22         2.96 o                         
   6   2   0         95.57         91.32         2.48 o                         
   7   2   0         39.39         36.32         1.53 o                         
   8   2   0         15.48         13.72         1.22 o                         
   9   2   0         15.31         14.77         1.06 o                         
  10   2   0         37.59         34.93         2.00 o                         
  11   2   0          0.91         -0.13         1.15 o                         
  12   2   0          0.30         -0.63         0.90 o                         
 -11   3   0          1.39          2.09         1.82 o                         
 -10   3   0        128.62        116.98         9.82 o                         
  -9   3   0         19.83         21.80         1.45 o                         
  -8   3   0          0.29          0.17         0.46 o                         
  -7   3   0          3.61          3.85         0.40 o                         
  -6   3   0          4.77          4.41         0.49 o                         
  -5   3   0          6.27          6.44         0.37 o                         
  -4   3   0        366.44        400.08        11.05 o                         
  -3   3   0         16.54         17.81         0.64 o                         
  -2   3   0        809.46        878.58        38.13 o                         
   0   3   0       1229.99       1299.75        79.70 o                         
   1   3   0         13.00         10.11         0.50 o                         
   2   3   0          2.76          0.64         0.16 o                         
   3   3   0         35.26         36.10         1.02 o                         
   4   3   0        167.59        156.52         3.72 o                         
   5   3   0         16.09         15.22         0.52 o                         
   6   3   0         19.33         19.99         1.44 o                         
   7   3   0          7.64          7.21         0.66 o                         
   8   3   0         59.54         53.15         2.06 o                         
   9   3   0          0.43          0.99         0.55 o                         
  10   3   0         16.53         16.19         1.11 o                         
  11   3   0          1.23          1.75         0.98 o                         
  12   3   0          4.34          5.34         1.04 o                         
 -11   4   0          6.15          9.22         1.77 o                         
 -10   4   0          0.86          0.57         1.03 o                         
  -9   4   0          3.94          4.60         0.85 o                         
  -8   4   0          0.31          0.09         0.39 o                         
  -7   4   0         43.56         44.65         1.44 o                         
  -6   4   0          0.32          0.99         0.27 o                         
  -5   4   0         90.51        102.52         2.37 o                         
  -4   4   0         28.71         32.58         1.00 o                         
  -3   4   0        157.19        191.53         7.00 o                         
  -2   4   0        739.89        700.06        24.86 o                         
  -1   4   0        555.24        595.45        21.14 o                         
   0   4   0        314.39        337.87        12.04 o                         
   1   4   0       1287.73       1360.25        37.22 o                         
   2   4   0        169.24        191.64         5.33 o                         
   3   4   0        398.22        410.45        11.35 o                         
   4   4   0         99.72         99.23         2.63 o                         
   5   4   0         55.71         56.58         1.49 o                         
   6   4   0         87.41         86.43         2.39 o                         
   7   4   0          0.46         -0.03         0.41 o                         
   8   4   0        102.28         93.23         4.91 o                         
   9   4   0          2.01          2.51         0.61 o                         
  10   4   0         17.22         14.21         1.05 o                         
  11   4   0          1.24          1.16         0.83 o                         
 -11   5   0          1.02          3.41         1.64 o                         
 -10   5   0          1.38          1.37         1.15 o                         
  -9   5   0          4.90          5.38         0.95 o                         
  -8   5   0          0.02          0.24         0.57 o                         
  -7   5   0          0.12          0.57         0.39 o                         
  -6   5   0         45.70         44.60         1.41 o                         
  -5   5   0          0.19          0.20         0.27 o                         
  -4   5   0         75.46         76.62         2.29 o                         
  -3   5   0         11.97         11.22         0.56 o                         
  -2   5   0        119.48        114.98         4.23 o                         
  -1   5   0        146.02        151.16         4.74 o                         
   0   5   0         59.89         68.10         2.21 o                         
   1   5   0          3.32          6.05         0.50 o                         
   2   5   0        156.37        146.55         3.77 o                         
   3   5   0         40.68         33.21         1.09 o                         
   4   5   0          9.57          8.56         0.42 o                         
   5   5   0         55.50         52.33         1.41 o                         
   6   5   0        405.97        390.58        11.33 o                         
   7   5   0          2.22          2.81         0.73 o                         
   8   5   0         32.28         28.30         1.39 o                         
   9   5   0         22.98         24.60         1.35 o                         
  10   5   0          0.05          0.97         0.64 o                         
  11   5   0         19.12         22.91         1.69 o                         
 -11   6   0          6.71          9.55         2.09 o                         
 -10   6   0          0.01          0.00         1.46 o                         
  -9   6   0          2.03          2.50         0.86 o                         
  -8   6   0         33.05         32.71         1.46 o                         
  -7   6   0         14.59         13.02         0.72 o                         
  -6   6   0          3.33          3.04         0.42 o                         
  -5   6   0         38.23         35.46         1.43 o                         
  -4   6   0         22.23         25.03         1.03 o                         
  -3   6   0         73.12         75.42         2.80 o                         
  -2   6   0         59.62         67.33         2.19 o                         
  -1   6   0          0.07          0.42         0.26 o                         
   0   6   0        169.60        153.13         4.33 o                         
   1   6   0         14.52         14.50         0.61 o                         
   2   6   0         34.53         34.29         1.24 o                         
   3   6   0          0.31          0.29         0.19 o                         
   4   6   0         64.06         63.43         1.65 o                         
   5   6   0         58.69         57.19         1.67 o                         
   6   6   0         34.24         32.72         1.12 o                         
   7   6   0        143.54        141.83         4.22 o                         
   8   6   0         98.69         95.19         5.84 o                         
   9   6   0         42.77         42.33         1.89 o                         
  10   6   0          6.55          6.11         0.83 o                         
  11   6   0          6.68          5.87         1.05 o                         
 -10   7   0          0.01         -1.32         1.32 o                         
  -9   7   0          0.10         -0.86         0.86 o                         
  -8   7   0         43.68         46.69         2.17 o                         
  -7   7   0          0.58          0.60         0.50 o                         
  -6   7   0         55.76         53.54         1.68 o                         
  -5   7   0          0.00          0.11         0.41 o                         
  -4   7   0          3.91          4.05         0.40 o                         
  -3   7   0         14.02         12.65         0.53 o                         
  -2   7   0        176.71        174.00         4.50 o                         
  -1   7   0          0.28         -0.07         0.30 o                         
   0   7   0         63.10         62.55         1.90 o                         
   1   7   0        142.93        135.89         3.53 o                         
   2   7   0          0.26          0.48         0.22 o                         
   3   7   0        292.41        260.99         6.10 o                         
   4   7   0         65.39         62.17         1.66 o                         
   5   7   0        238.92        227.89         5.92 o                         
   6   7   0        136.86        127.77         5.71 o                         
   7   7   0         15.44         15.50         0.88 o                         
   8   7   0          2.84          2.38         0.60 o                         
   9   7   0          0.80          0.25         0.58 o                         
  10   7   0          0.97         -0.75         0.75 o                         
  11   7   0          0.12         -0.37         1.15 o                         
 -10   8   0          6.53          9.37         2.05 o                         
  -9   8   0          6.65          8.16         1.40 o                         
  -8   8   0          0.13          1.79         0.97 o                         
  -7   8   0          1.74          1.45         0.61 o                         
  -6   8   0        118.35        115.09         3.50 o                         
  -5   8   0          0.00         -0.35         0.35 o                         
  -4   8   0         80.38         81.50         2.85 o                         
  -3   8   0          1.70          1.12         0.30 o                         
  -2   8   0        545.16        522.77        14.86 o                         
  -1   8   0         63.82         61.41         1.92 o                         
   0   8   0        251.80        248.98         7.01 o                         
   1   8   0         21.63         18.00         0.88 o                         
   2   8   0         85.47         79.36         2.03 o                         
   3   8   0          0.46          1.39         0.27 o                         
   4   8   0        158.19        150.80         4.00 o                         
   5   8   0         85.68         87.95         2.48 o                         
   6   8   0         20.36         18.69         0.95 o                         
   7   8   0         55.36         52.80         1.87 o                         
   8   8   0          0.16         -0.44         0.81 o                         
   9   8   0          0.02          0.22         0.62 o                         
  10   8   0          0.85          1.88         0.87 o                         
 -10   9   0          1.43          2.27         1.68 o                         
  -9   9   0          1.27          0.58         1.10 o                         
  -8   9   0         78.63         97.38         8.05 o                         
  -7   9   0          4.31          4.79         0.65 o                         
  -6   9   0         19.82         20.94         1.07 o                         
  -5   9   0          8.81         10.26         0.71 o                         
  -4   9   0         45.27         43.56         1.71 o                         
  -3   9   0          0.08          0.19         0.34 o                         
  -2   9   0          2.54          3.56         0.48 o                         
  -1   9   0         23.63         23.55         0.97 o                         
   0   9   0         37.46         35.71         1.27 o                         
   1   9   0         64.90         67.20         1.91 o                         
   2   9   0         28.79         29.19         0.94 o                         
   3   9   0         64.82         60.38         1.62 o                         
   4   9   0         52.61         48.19         1.52 o                         
   5   9   0          0.01          0.16         0.43 o                         
   6   9   0          0.40         -0.03         0.46 o                         
   7   9   0         89.64         93.85         3.02 o                         
   8   9   0          0.00          1.00         0.62 o                         
   9   9   0         69.12         74.50         3.42 o                         
  10   9   0          8.33          8.39         1.47 o                         
  -9  10   0         35.48         31.66         3.50 o                         
  -8  10   0          8.23          7.73         1.66 o                         
  -7  10   0         84.78         88.44         4.40 o                         
  -6  10   0          0.99          1.09         0.54 o                         
  -5  10   0         97.38         92.67         2.92 o                         
  -4  10   0          0.27          0.51         0.65 o                         
  -3  10   0        155.43        150.70         4.94 o                         
  -2  10   0         21.81         21.12         1.58 o                         
  -1  10   0        132.87        127.89         3.86 o                         
   0  10   0         54.01         52.87         1.77 o                         
   1  10   0         17.65         13.73         1.20 o                         
   2  10   0         14.25         14.43         0.69 o                         
   3  10   0         27.71         33.05         1.56 o                         
   4  10   0          6.34          7.80         0.79 o                         
   5  10   0        163.24        166.38         5.49 o                         
   6  10   0          0.69          0.75         0.51 o                         
   7  10   0         44.88         44.75         1.77 o                         
   8  10   0         36.45         39.69         1.75 o                         
   9  10   0          1.60          1.12         0.87 o                         
  -8  11   0         13.69         24.84         3.09 o                         
  -7  11   0         16.79         16.06         1.29 o                         
  -6  11   0          0.13          0.27         0.55 o                         
  -5  11   0          1.74          2.14         0.63 o                         
  -4  11   0          7.87          9.85         0.75 o                         
  -3  11   0          8.55          9.39         0.76 o                         
  -2  11   0         26.94         28.18         1.34 o                         
  -1  11   0        114.17        112.42         3.49 o                         
   0  11   0         14.10         16.27         1.02 o                         
   1  11   0        184.65        195.68         5.17 o                         
   2  11   0         39.73         43.97         1.76 o                         
   3  11   0        182.73        189.39         5.54 o                         
   4  11   0          0.10          1.03         0.49 o                         
   5  11   0         10.01         10.15         0.80 o                         
   6  11   0         26.00         28.05         1.62 o                         
   7  11   0          3.78          3.53         0.79 o                         
   8  11   0          6.36          5.24         0.87 o                         
   9  11   0          2.13          2.47         0.96 o                         
  -8  12   0          1.95          3.05         1.73 o                         
  -7  12   0          0.07          0.95         1.15 o                         
  -6  12   0          4.57          3.80         0.83 o                         
  -5  12   0          1.85          1.05         0.88 o                         
  -4  12   0          1.97          2.04         0.74 o                         
  -3  12   0         23.91         26.62         1.23 o                         
  -2  12   0         84.27         89.64         2.86 o                         
  -1  12   0         12.52         15.21         1.31 o                         
   0  12   0        156.94        160.16         4.31 o                         
   1  12   0          5.23          6.14         0.69 o                         
   2  12   0          1.44          0.49         0.55 o                         
   3  12   0         11.06         11.06         0.81 o                         
   4  12   0         14.35         14.31         0.92 o                         
   5  12   0         12.52         12.16         0.91 o                         
   6  12   0         12.12          8.68         0.81 o                         
   7  12   0          2.18          2.69         0.98 o                         
   8  12   0          1.47          1.41         0.80 o                         
  -7  13   0         21.07         19.26         2.05 o                         
  -6  13   0         15.55         15.14         1.81 o                         
  -5  13   0         38.63         41.18         2.77 o                         
  -4  13   0         38.91         39.79         1.87 o                         
  -3  13   0         20.80         21.19         1.14 o                         
  -2  13   0         38.32         41.17         1.63 o                         
  -1  13   0         12.33         12.40         0.83 o                         
   0  13   0         48.88         50.83         2.07 o                         
   1  13   0          2.14          2.86         0.75 o                         
   2  13   0         13.61         13.67         1.04 o                         
   3  13   0          1.36          1.54         0.74 o                         
   4  13   0         27.63         25.48         1.29 o                         
   5  13   0         23.70         23.88         1.28 o                         
   6  13   0          2.80          3.27         0.80 o                         
   7  13   0          6.44          7.56         1.01 o                         
  -6  14   0         25.86         30.16         2.62 o                         
  -5  14   0          7.18          7.87         2.14 o                         
  -4  14   0         19.83         21.81         1.82 o                         
  -3  14   0          6.88          6.20         1.55 o                         
  -2  14   0         22.39         22.52         1.52 o                         
  -1  14   0          7.19          8.43         0.92 o                         
   0  14   0          0.41         -0.70         0.70 o                         
   1  14   0          0.76          1.35         0.75 o                         
   2  14   0         15.08         15.94         1.81 o                         
   3  14   0          5.88          7.12         0.86 o                         
   4  14   0         22.47         23.65         1.55 o                         
   5  14   0          2.02          2.37         0.84 o                         
   6  14   0         78.30         79.51         3.62 o                         
  -4  15   0         31.55         39.67         4.19 o                         
  -3  15   0          0.03          0.86         1.68 o                         
  -2  15   0          0.43         -0.09         0.93 o                         
  -1  15   0         14.79         12.85         1.59 o                         
   0  15   0         41.28         45.98         4.28 o                         
   1  15   0         13.71         14.57         1.33 o                         
   2  15   0         20.94         22.96         1.65 o                         
   3  15   0         33.78         34.49         2.08 o                         
   4  15   0         57.26         59.96         2.97 o                         
  -1  16   0          1.77          3.38         1.28 o                         
   0  16   0         39.19         35.61         2.65 o                         
   1  16   0          0.46          0.32         0.86 o                         
   2  16   0         50.22         52.06         2.72 o                         
  -1 -16   1          7.54          5.76         1.29 o                         
   0 -16   1          1.40         -0.82         1.64 o                         
  -4 -15   1          1.47          1.28         1.14 o                         
  -3 -15   1          0.26          1.43         0.84 o                         
  -2 -15   1          7.66         11.16         1.21 o                         
  -1 -15   1          5.18          3.30         0.91 o                         
   0 -15   1         28.91         33.45         5.46 o                         
   1 -15   1          0.27          0.14         1.50 o                         
   2 -15   1          7.98          6.55         2.09 o                         
   3 -15   1          0.60          1.46         1.68 o                         
   4 -15   1         74.76         75.83         6.23 o                         
  -5 -14   1          7.36          7.01         1.00 o                         
  -4 -14   1          7.21          8.44         0.98 o                         
  -3 -14   1         17.09         18.07         1.09 o                         
  -2 -14   1         34.73         35.98         1.59 o                         
  -1 -14   1          2.13          3.80         0.85 o                         
   0 -14   1          0.58          2.18         0.79 o                         
   1 -14   1          2.19          1.93         0.80 o                         
   2 -14   1         16.52         16.79         1.38 o                         
   3 -14   1          0.78         -0.56         0.76 o                         
   4 -14   1          1.74          0.55         1.64 o                         
   5 -14   1          2.11          3.23         1.91 o                         
  -7 -13   1          4.60          5.02         0.89 o                         
  -6 -13   1          8.47          8.90         0.97 o                         
  -5 -13   1          5.90          7.43         0.80 o                         
  -4 -13   1         45.07         46.42         2.28 o                         
  -3 -13   1          0.06          1.39         0.57 o                         
  -2 -13   1          3.30          3.68         0.64 o                         
  -1 -13   1          2.41          1.59         0.76 o                         
   0 -13   1         10.74          9.67         1.61 o                         
   1 -13   1          7.76          7.46         0.81 o                         
   2 -13   1          0.01          0.34         0.62 o                         
   3 -13   1         47.11         46.28         2.01 o                         
   4 -13   1          9.18          9.11         0.91 o                         
   5 -13   1         76.56         81.70         3.67 o                         
   6 -13   1          2.68          2.67         1.24 o                         
   7 -13   1         28.77         23.64         2.70 o                         
  -8 -12   1          9.49         10.92         1.22 o                         
  -7 -12   1          0.75          1.02         0.70 o                         
  -6 -12   1          0.38          0.70         0.60 o                         
  -5 -12   1          0.58          0.29         0.53 o                         
  -4 -12   1         82.06         78.44         2.61 o                         
  -3 -12   1          2.46          2.39         0.56 o                         
  -2 -12   1         10.97         11.28         0.81 o                         
  -1 -12   1         17.18         16.99         1.08 o                         
   0 -12   1          1.64          1.39         0.45 o                         
   1 -12   1         50.67         53.26         1.73 o                         
   2 -12   1         20.30         20.69         1.05 o                         
   3 -12   1         36.59         37.87         1.93 o                         
   4 -12   1         15.25         14.03         1.27 o                         
   5 -12   1          0.35          0.18         0.61 o                         
   6 -12   1          0.06          0.11         0.67 o                         
   7 -12   1          3.77          4.27         1.30 o                         
   8 -12   1          4.83          4.33         2.52 o                         
  -8 -11   1          0.07          0.54         0.81 o                         
  -7 -11   1          0.19          0.43         0.58 o                         
  -6 -11   1         21.33         22.05         1.15 o                         
  -5 -11   1          2.34          2.19         0.56 o                         
  -4 -11   1          1.10          1.20         0.50 o                         
  -3 -11   1         73.20         71.65         2.36 o                         
  -2 -11   1         47.67         45.43         1.65 o                         
  -1 -11   1        114.99        118.78         3.98 o                         
   0 -11   1          1.03          1.24         0.39 o                         
   1 -11   1         53.57         58.88         1.82 o                         
   2 -11   1         55.47         51.21         1.65 o                         
   3 -11   1          4.27          4.42         0.57 o                         
   4 -11   1          0.55          0.12         0.53 o                         
   5 -11   1          0.65         -0.27         0.64 o                         
   6 -11   1          2.00          1.64         0.60 o                         
   7 -11   1          6.42          7.41         0.90 o                         
   8 -11   1          5.79          7.04         1.38 o                         
  -9 -10   1          1.67          2.43         0.89 o                         
  -8 -10   1         10.63         11.49         0.99 o                         
  -7 -10   1          0.11          0.41         0.53 o                         
  -6 -10   1          0.17          0.76         0.50 o                         
  -5 -10   1         19.38         18.92         1.86 o                         
  -4 -10   1         44.94         38.38         1.47 o                         
  -3 -10   1         14.32         15.10         0.82 o                         
  -2 -10   1         22.11         19.74         0.91 o                         
  -1 -10   1          1.57          0.64         0.31 o                         
   0 -10   1         27.02         25.91         1.55 o                         
   1 -10   1          9.09          9.61         0.58 o                         
   2 -10   1          2.61          1.82         0.41 o                         
   3 -10   1          0.02         -0.14         0.41 o                         
   4 -10   1         10.00          9.97         0.72 o                         
   5 -10   1         19.27         18.83         1.13 o                         
   6 -10   1         68.80         70.88         2.42 o                         
   7 -10   1         11.65         13.24         0.94 o                         
   8 -10   1          7.96          8.84         1.11 o                         
   9 -10   1          1.60          3.00         1.68 o                         
 -10  -9   1          0.14          0.13         0.83 o                         
  -9  -9   1          4.78          5.97         1.01 o                         
  -8  -9   1          0.02          0.23         0.60 o                         
  -7  -9   1         26.65         25.62         1.31 o                         
  -6  -9   1         36.18         33.27         2.25 o                         
  -5  -9   1         31.71         32.97         1.34 o                         
  -4  -9   1         41.11         38.09         2.01 o                         
  -3  -9   1         13.55         12.36         0.82 o                         
  -2  -9   1          3.52          3.52         0.36 o                         
  -1  -9   1         50.01         39.83         2.30 o                         
   0  -9   1          5.09          3.63         0.40 o                         
   1  -9   1        138.86        122.78         3.62 o                         
   2  -9   1          0.19         -0.08         0.33 o                         
   3  -9   1        178.30        169.08         4.45 o                         
   4  -9   1         72.13         73.08         2.33 o                         
   5  -9   1         53.98         53.63         2.11 o                         
   6  -9   1          4.65          5.81         0.65 o                         
   7  -9   1          3.86          2.91         0.61 o                         
   8  -9   1          0.01          0.51         0.68 o                         
   9  -9   1          0.67          1.42         1.26 o                         
  10  -9   1          2.58          1.55         1.64 o                         
 -10  -8   1          0.00          0.27         0.81 o                         
  -9  -8   1          0.01         -0.60         0.60 o                         
  -8  -8   1         24.43         23.17         1.30 o                         
  -7  -8   1          0.06          0.18         0.47 o                         
  -6  -8   1         14.30         13.32         0.79 o                         
  -5  -8   1          2.03          2.08         0.48 o                         
  -4  -8   1         13.85         11.46         0.93 o                         
  -3  -8   1         10.28          6.96         0.46 o                         
  -2  -8   1        110.18         93.54         2.35 o                         
  -1  -8   1         85.60         68.11         1.89 o                         
   0  -8   1          5.16          3.89         0.37 o                         
   1  -8   1         97.62         86.89         3.44 o                         
   2  -8   1        142.56        137.27         3.99 o                         
   3  -8   1         10.28          9.33         0.51 o                         
   4  -8   1         23.98         23.04         1.22 o                         
   5  -8   1          0.19          1.16         0.49 o                         
   6  -8   1          3.17          2.95         0.61 o                         
   7  -8   1          0.04         -0.30         0.58 o                         
   8  -8   1          0.00         -0.42         0.62 o                         
   9  -8   1          8.79         11.39         1.53 o                         
  10  -8   1          2.27          5.32         1.87 o                         
 -10  -7   1          4.22          3.04         0.87 o                         
  -9  -7   1          4.81          5.51         0.87 o                         
  -8  -7   1         15.59         16.68         2.02 o                         
  -7  -7   1         14.79         16.04         0.88 o                         
  -6  -7   1          1.40          1.88         0.49 o                         
  -5  -7   1         77.04         73.18         2.30 o                         
  -4  -7   1         34.72         28.91         0.99 o                         
  -3  -7   1        181.60        168.72         4.38 o                         
  -2  -7   1        121.40        127.14         3.07 o                         
  -1  -7   1        146.49        142.33         3.44 o                         
   0  -7   1          1.32          3.35         0.32 o                         
   1  -7   1         17.80         17.77         0.99 o                         
   2  -7   1        352.50        361.54        10.07 o                         
   3  -7   1          0.47          0.49         0.60 o                         
   4  -7   1        111.60        116.14         3.12 o                         
   5  -7   1          6.64          6.96         0.52 o                         
   6  -7   1          1.46          1.64         0.55 o                         
   7  -7   1         18.34         19.53         1.17 o                         
   8  -7   1          0.95          1.48         0.85 o                         
   9  -7   1         13.53         15.89         1.69 o                         
  10  -7   1         22.64         22.47         2.09 o                         
 -11  -6   1          6.65          7.18         1.07 o                         
 -10  -6   1          0.74          0.66         0.68 o                         
  -9  -6   1         12.81         12.68         1.23 o                         
  -8  -6   1          1.33          1.12         0.53 o                         
  -7  -6   1         34.74         32.04         1.42 o                         
  -6  -6   1         95.25         87.74         2.70 o                         
  -5  -6   1         53.23         46.85         1.42 o                         
  -4  -6   1         53.46         55.10         1.83 o                         
  -3  -6   1         28.52         23.64         0.74 o                         
  -2  -6   1          2.68          1.54         0.25 o                         
  -1  -6   1          1.39          1.20         0.20 o                         
   0  -6   1         88.21        104.15         3.35 o                         
   1  -6   1          3.91          3.66         0.36 o                         
   2  -6   1         11.03         13.14         0.68 o                         
   3  -6   1         46.42         47.52         1.43 o                         
   4  -6   1        240.23        236.79         5.63 o                         
   5  -6   1         45.35         48.90         1.56 o                         
   6  -6   1         17.92         15.52         1.40 o                         
   7  -6   1         12.75         14.32         1.21 o                         
   8  -6   1         73.07         70.41         2.66 o                         
   9  -6   1          1.45          1.79         1.01 o                         
  10  -6   1         16.67         14.74         2.41 o                         
  11  -6   1          0.86         -0.64         1.50 o                         
 -11  -5   1          4.77          6.86         1.05 o                         
 -10  -5   1          0.03          0.18         0.61 o                         
  -9  -5   1          5.83          6.85         0.77 o                         
  -8  -5   1         25.08         23.42         1.23 o                         
  -7  -5   1          2.13          0.80         0.47 o                         
  -6  -5   1        132.54        132.54         4.54 o                         
  -5  -5   1          4.21          5.26         0.50 o                         
  -4  -5   1        100.85        106.81         2.84 o                         
  -3  -5   1         62.97         61.76         1.85 o                         
  -2  -5   1        132.73        145.13         3.46 o                         
  -1  -5   1        126.47        117.21         4.50 o                         
   0  -5   1        107.31         99.26         2.90 o                         
   1  -5   1         45.58         42.97         1.69 o                         
   2  -5   1        468.19        496.08        20.75 o                         
   3  -5   1         12.68         12.66         0.62 o                         
   4  -5   1          0.43          1.03         0.26 o                         
   5  -5   1         20.46         22.70         0.83 o                         
   6  -5   1         53.93         61.96         2.36 o                         
   7  -5   1         37.14         37.70         1.86 o                         
   8  -5   1         22.88         26.42         1.57 o                         
   9  -5   1          5.10          6.08         1.43 o                         
  10  -5   1          0.22          0.77         1.46 o                         
  11  -5   1          1.90          1.46         1.55 o                         
 -11  -4   1          0.01          1.03         0.82 o                         
 -10  -4   1         25.02         24.42         1.38 o                         
  -9  -4   1          0.00          0.47         0.55 o                         
  -8  -4   1         17.88         17.66         1.04 o                         
  -7  -4   1          0.61          0.74         0.44 o                         
  -6  -4   1          0.50          1.01         0.33 o                         
  -5  -4   1          4.15          3.73         0.30 o                         
  -4  -4   1        146.81        150.19         3.98 o                         
  -3  -4   1          0.58          0.93         0.21 o                         
  -2  -4   1        145.36        168.59         4.31 o                         
  -1  -4   1         11.58          9.68         0.74 o                         
   0  -4   1       2687.17       2964.03        90.93 o                         
   1  -4   1         32.03         30.14         5.03 o                         
   2  -4   1        173.54        215.48         7.75 o                         
   3  -4   1          7.71          9.58         0.49 o                         
   4  -4   1        141.60        147.10         3.54 o                         
   5  -4   1          0.08          0.07         0.24 o                         
   6  -4   1         55.53         58.84         1.48 o                         
   7  -4   1         12.65         14.19         0.61 o                         
   8  -4   1         21.90         21.65         0.96 o                         
   9  -4   1         39.84         42.16         2.24 o                         
  10  -4   1         16.90         12.65         2.14 o                         
  11  -4   1         20.74         18.93         2.59 o                         
 -11  -3   1          0.56          0.77         0.79 o                         
 -10  -3   1          4.38          5.80         0.77 o                         
  -9  -3   1          0.71          0.81         0.54 o                         
  -8  -3   1          4.70          4.59         0.61 o                         
  -7  -3   1         21.10         18.75         0.98 o                         
  -6  -3   1        351.04        377.27        10.34 o                         
  -5  -3   1         66.76         72.34         1.96 o                         
  -4  -3   1        286.19        320.17         7.48 o                         
  -3  -3   1        112.15        125.94         3.56 o                         
  -2  -3   1       2490.78       2808.80        70.27 o                         
  -1  -3   1        242.16        264.72         9.42 o                         
   0  -3   1        137.52        185.47         8.12 o                         
   2  -3   1          0.18          0.51         0.25 o                         
   3  -3   1        179.12        192.29         6.03 o                         
   4  -3   1         18.88         19.12         0.69 o                         
   5  -3   1          0.74          0.32         0.24 o                         
   6  -3   1        321.25        341.28         8.06 o                         
   7  -3   1         39.31         37.21         1.74 o                         
   8  -3   1        177.41        186.51         4.97 o                         
   9  -3   1         26.93         29.08         2.03 o                         
  10  -3   1        286.28        292.52        13.48 o                         
  11  -3   1         19.11         22.43         2.82 o                         
  12  -3   1        128.75        114.09         8.28 o                         
 -12  -2   1          7.07         10.21         2.17 o                         
 -11  -2   1          0.14         -0.61         0.94 o                         
 -10  -2   1         47.40         49.10         3.88 o                         
  -9  -2   1          3.21          3.51         0.63 o                         
  -8  -2   1        390.75        423.41        13.39 o                         
  -7  -2   1          4.80          5.02         0.53 o                         
  -6  -2   1        155.55        164.27         5.21 o                         
  -5  -2   1          2.81          2.76         0.28 o                         
  -4  -2   1        491.79        541.06        14.90 o                         
  -3  -2   1          4.30          4.76         0.25 o                         
  -2  -2   1         69.37         58.84         1.89 o                         
  -1  -2   1          3.97          3.73         0.36 o                         
   0  -2   1       2210.12       2407.68       104.51 o                         
   1  -2   1         11.53         11.11         0.61 o                         
   2  -2   1        561.54        616.44        18.88 o                         
   3  -2   1        116.86        133.03         3.41 o                         
   4  -2   1       2529.35       2795.91        64.78 o                         
   5  -2   1        201.12        221.53         6.93 o                         
   6  -2   1        768.44        781.16        20.25 o                         
   7  -2   1         78.30         78.72         2.06 o                         
   8  -2   1        464.63        473.30        13.69 o                         
   9  -2   1         30.37         31.27         2.12 o                         
  10  -2   1        140.83        137.05         6.81 o                         
  11  -2   1          4.28          4.05         1.59 o                         
  12  -2   1          0.49         -0.14         1.46 o                         
 -12  -1   1         31.52         28.91         2.27 o                         
 -11  -1   1         12.87         15.59         1.37 o                         
 -10  -1   1        161.86        164.95         8.46 o                         
  -9  -1   1         15.71         16.33         1.23 o                         
  -8  -1   1         15.82         17.30         1.00 o                         
  -7  -1   1          3.26          3.24         0.49 o                         
  -6  -1   1          5.80          5.69         0.38 o                         
  -5  -1   1         36.26         35.46         1.25 o                         
  -4  -1   1         88.55         99.82         2.69 o                         
  -3  -1   1        183.52        197.69         5.00 o                         
  -2  -1   1       2185.17       2280.12       117.77 o                         
  -1  -1   1         34.83         42.73         1.54 o                         
   0  -1   1        311.66        333.15        14.46 o                         
   1  -1   1        241.76        228.78         8.13 o                         
   2  -1   1       3249.61       3250.93       115.17 o                         
   3  -1   1        299.63        323.48         8.93 o                         
   4  -1   1        379.07        431.44        10.07 o                         
   5  -1   1         34.94         37.20         0.96 o                         
   6  -1   1         31.81         40.13         1.06 o                         
   7  -1   1          2.09          2.25         0.34 o                         
   8  -1   1          3.84          5.09         0.55 o                         
   9  -1   1          2.90          3.79         0.75 o                         
  10  -1   1         54.54         55.03         2.63 o                         
  11  -1   1          7.58          4.78         1.28 o                         
  12  -1   1          3.84          5.64         1.87 o                         
 -12   0   1         25.87         26.00         1.80 o                         
 -11   0   1          1.44         -0.08         0.80 o                         
 -10   0   1          4.52          4.24         0.89 o                         
  -9   0   1         16.84         15.56         1.06 o                         
  -8   0   1         43.37         43.31         2.81 o                         
  -7   0   1          5.70          4.78         0.45 o                         
  -6   0   1         73.68         79.52         1.99 o                         
  -5   0   1          2.53          3.15         0.25 o                         
  -4   0   1        903.65       1031.41        25.86 o                         
  -3   0   1         12.12         14.82         0.67 o                         
  -2   0   1         25.33         31.87         1.20 o                         
  -1   0   1        608.11        609.35        37.35 o                         
   0   0   1       2819.58       2849.77       100.76 o                         
   1   0   1        851.22        868.44        26.60 o                         
   2   0   1        888.32        976.00        29.84 o                         
   3   0   1          0.25          0.66         0.20 o                         
   4   0   1          0.00          0.21         0.17 o                         
   5   0   1         63.00         64.42         1.63 o                         
   6   0   1         22.94         24.61         0.69 o                         
   7   0   1         68.96         72.69         2.05 o                         
   8   0   1         46.30         50.45         1.70 o                         
   9   0   1         37.92         39.28         2.98 o                         
  10   0   1          1.61          1.75         0.78 o                         
  11   0   1          5.42          5.94         1.01 o                         
  12   0   1          0.68          1.87         1.59 o                         
 -12   1   1          2.14          2.45         0.95 o                         
 -11   1   1          0.61          0.34         0.81 o                         
 -10   1   1         12.49         12.97         1.18 o                         
  -9   1   1          3.17          3.47         0.76 o                         
  -8   1   1          1.33          1.67         0.45 o                         
  -7   1   1         11.63         12.79         0.63 o                         
  -6   1   1         35.18         40.08         1.27 o                         
  -5   1   1         17.04         19.33         0.68 o                         
  -4   1   1        228.54        236.30         7.36 o                         
  -3   1   1        273.44        292.85         9.04 o                         
  -2   1   1          0.03          0.44         0.17 o                         
  -1   1   1        472.78        487.37        21.12 o                         
   0   1   1          0.00          0.05         0.07 o                         
   1   1   1        159.18        159.55         5.68 o                         
   2   1   1       1326.59       1370.13        41.97 o                         
   3   1   1        370.78        370.31         9.30 o                         
   4   1   1          0.43          0.20         0.10 o                         
   5   1   1         78.35         87.27         2.59 o                         
   6   1   1        113.61        123.89         3.02 o                         
   7   1   1          9.47          9.03         0.53 o                         
   8   1   1          0.29          0.30         0.39 o                         
   9   1   1          2.71          2.32         0.69 o                         
  10   1   1          0.24         -0.69         0.70 o                         
  11   1   1          0.26          0.55         0.81 o                         
  12   1   1         17.10         22.29         2.82 o                         
 -12   2   1          9.92         10.46         2.09 o                         
 -11   2   1          2.69          1.66         0.85 o                         
 -10   2   1          0.06         -0.26         0.71 o                         
  -9   2   1          0.42         -0.36         0.55 o                         
  -8   2   1         26.73         30.20         1.67 o                         
  -7   2   1         43.71         45.01         1.54 o                         
  -6   2   1          5.77          5.50         0.39 o                         
  -5   2   1         78.63         84.72         2.27 o                         
  -4   2   1         22.28         27.18         0.90 o                         
  -3   2   1          1.06          2.62         0.22 o                         
  -2   2   1        403.40        464.38        16.48 o                         
  -1   2   1       1097.24       1074.12        37.99 o                         
   0   2   1        711.30        729.31        31.62 o                         
   1   2   1       1810.52       1907.67        58.52 o                         
   2   2   1        127.75        102.54         6.41 o                         
   3   2   1        143.06        159.65         4.45 o                         
   4   2   1         92.81         97.07         2.59 o                         
   5   2   1          1.47          1.20         0.24 o                         
   6   2   1          4.70          4.97         0.62 o                         
   7   2   1          7.97          8.97         0.54 o                         
   8   2   1          0.02         -0.30         0.39 o                         
   9   2   1          0.21         -0.29         0.52 o                         
  10   2   1         48.71         51.19         2.51 o                         
  11   2   1          0.67          0.69         0.80 o                         
  12   2   1          0.92          0.51         1.00 o                         
 -11   3   1          7.35          6.31         1.05 o                         
 -10   3   1          0.03          0.10         0.73 o                         
  -9   3   1         73.32         69.69         3.91 o                         
  -8   3   1         24.13         25.35         1.31 o                         
  -7   3   1         62.50         63.85         1.74 o                         
  -6   3   1         49.93         52.42         1.42 o                         
  -5   3   1          2.27          4.17         0.33 o                         
  -4   3   1          0.04          1.16         0.48 o                         
  -3   3   1         67.67         61.83         2.51 o                         
  -2   3   1       1505.66       1566.81        67.89 o                         
  -1   3   1         23.94         23.39         2.07 o                         
   0   3   1         61.66         77.51         3.44 o                         
   1   3   1        816.38        815.65        35.38 o                         
   2   3   1        247.99        278.47         8.61 o                         
   3   3   1        684.32        692.78        21.27 o                         
   4   3   1        106.10        111.54         2.93 o                         
   5   3   1        211.75        214.10         5.49 o                         
   6   3   1          9.82          8.75         0.49 o                         
   7   3   1          7.21          6.45         0.47 o                         
   8   3   1         39.37         40.30         1.48 o                         
   9   3   1          0.01         -0.45         0.51 o                         
  10   3   1          6.32          7.41         0.95 o                         
  11   3   1          2.86          2.65         0.89 o                         
  12   3   1          6.79          6.74         1.13 o                         
 -11   4   1         21.86         20.96         2.01 o                         
 -10   4   1          1.00          0.97         0.90 o                         
  -9   4   1          1.38          0.17         1.02 o                         
  -8   4   1          3.29          2.71         0.61 o                         
  -7   4   1         27.51         24.53         1.05 o                         
  -6   4   1         41.75         39.82         1.28 o                         
  -5   4   1         34.65         35.47         1.09 o                         
  -4   4   1        129.86        137.01         3.89 o                         
  -3   4   1         12.10         11.19         0.64 o                         
  -2   4   1         23.57         22.54         2.68 o                         
  -1   4   1        926.23        915.65        28.06 o                         
   0   4   1         48.58         47.75         2.98 o                         
   1   4   1        426.67        427.94        18.64 o                         
   2   4   1         82.84         93.44         2.67 o                         
   3   4   1          0.01         -0.06         0.18 o                         
   4   4   1         56.78         58.58         1.64 o                         
   5   4   1         92.01         99.05         2.46 o                         
   6   4   1         82.92         85.00         2.34 o                         
   7   4   1         44.54         47.08         1.61 o                         
   8   4   1          0.42          0.99         0.49 o                         
   9   4   1          0.14          0.52         0.54 o                         
  10   4   1          0.78          0.47         0.62 o                         
  11   4   1          0.01         -0.04         0.78 o                         
 -11   5   1          0.77          0.42         1.07 o                         
 -10   5   1          0.02         -0.88         0.88 o                         
  -9   5   1          0.00         -0.59         0.77 o                         
  -8   5   1         43.52         43.14         1.67 o                         
  -7   5   1         41.80         40.56         1.76 o                         
  -6   5   1          3.02          3.30         0.44 o                         
  -5   5   1        242.92        231.51         5.97 o                         
  -4   5   1         18.71         21.34         0.92 o                         
  -3   5   1        775.77        757.87        26.83 o                         
  -2   5   1        140.81        151.45         4.28 o                         
  -1   5   1        188.20        180.93         5.67 o                         
   0   5   1         63.02         61.56         1.81 o                         
   1   5   1         58.78         67.58         2.21 o                         
   2   5   1        126.74        142.03         3.41 o                         
   3   5   1        132.80        138.80         3.61 o                         
   4   5   1        133.73        128.43         3.62 o                         
   5   5   1         25.54         24.98         0.82 o                         
   6   5   1         11.65         10.42         0.54 o                         
   7   5   1         28.67         30.42         1.10 o                         
   8   5   1          0.97          0.88         0.52 o                         
   9   5   1         10.70          9.99         1.18 o                         
  10   5   1         37.46         36.44         1.79 o                         
  11   5   1          5.16          5.82         1.29 o                         
 -11   6   1          0.22         -1.32         1.32 o                         
 -10   6   1         27.27         24.68         3.21 o                         
  -9   6   1          9.12         10.14         1.20 o                         
  -8   6   1          0.17         -0.18         0.54 o                         
  -7   6   1          9.61          8.19         0.65 o                         
  -6   6   1          0.88          0.84         0.39 o                         
  -5   6   1          0.00          0.57         0.35 o                         
  -4   6   1          7.10          7.20         0.46 o                         
  -3   6   1        240.23        257.65         7.47 o                         
  -2   6   1        378.35        372.12        10.34 o                         
  -1   6   1        693.87        720.78        22.19 o                         
   0   6   1         82.86         78.16         2.94 o                         
   1   6   1        111.02        123.93         3.54 o                         
   2   6   1        733.44        727.91        21.56 o                         
   3   6   1         14.42         13.27         0.51 o                         
   4   6   1        298.18        293.66         6.95 o                         
   5   6   1        259.55        256.12         6.12 o                         
   6   6   1         25.71         26.30         0.92 o                         
   7   6   1        107.30        110.07         3.06 o                         
   8   6   1        116.87        113.37         4.16 o                         
   9   6   1         40.74         42.43         2.13 o                         
  10   6   1          8.30          8.30         0.91 o                         
  11   6   1         23.23         24.15         1.72 o                         
 -10   7   1          0.14          0.09         1.50 o                         
  -9   7   1          1.92          1.17         0.70 o                         
  -8   7   1          0.63          0.22         0.62 o                         
  -7   7   1         24.05         24.81         1.24 o                         
  -6   7   1         24.00         21.79         1.01 o                         
  -5   7   1         73.11         77.95         2.71 o                         
  -4   7   1         51.01         53.47         1.74 o                         
  -3   7   1         28.53         28.21         0.93 o                         
  -2   7   1          0.08          0.19         0.27 o                         
  -1   7   1        331.45        321.88         8.18 o                         
   0   7   1         85.56         85.03         2.31 o                         
   1   7   1        858.96        832.66        20.90 o                         
   2   7   1         81.80         75.47         1.91 o                         
   3   7   1        978.79        954.90        23.98 o                         
   4   7   1         33.32         30.98         0.96 o                         
   5   7   1        273.35        265.13         6.86 o                         
   6   7   1         47.34         45.84         1.44 o                         
   7   7   1         51.86         47.79         2.15 o                         
   8   7   1          0.02         -0.51         0.51 o                         
   9   7   1         26.95         29.30         1.76 o                         
  10   7   1          0.23         -0.78         0.78 o                         
  11   7   1          1.03          1.26         1.11 o                         
 -10   8   1          3.67          5.46         1.82 o                         
  -9   8   1         21.55         25.93         2.17 o                         
  -8   8   1          1.53          0.91         0.65 o                         
  -7   8   1          0.00         -0.49         0.73 o                         
  -6   8   1         77.61         75.31         2.07 o                         
  -5   8   1         81.43         82.30         2.58 o                         
  -4   8   1         69.52         68.67         2.18 o                         
  -3   8   1        795.88        812.23        20.47 o                         
  -2   8   1        133.20        128.26         3.55 o                         
  -1   8   1       1091.24       1049.42        28.92 o                         
   0   8   1        273.60        257.35         7.23 o                         
   1   8   1        803.49        756.81        19.04 o                         
   2   8   1          0.34          0.36         0.25 o                         
   3   8   1        197.26        189.54         4.57 o                         
   4   8   1        142.15        140.50         3.46 o                         
   5   8   1         21.38         20.85         1.08 o                         
   6   8   1         13.16         13.71         1.18 o                         
   7   8   1         25.23         25.18         1.61 o                         
   8   8   1          0.15         -0.34         0.49 o                         
   9   8   1          0.02          0.27         0.61 o                         
  10   8   1          1.08          2.03         0.89 o                         
 -10   9   1          3.91          2.00         1.64 o                         
  -9   9   1         61.21         67.95         4.34 o                         
  -8   9   1         20.24         20.41         1.92 o                         
  -7   9   1        184.17        193.32        11.75 o                         
  -6   9   1         27.26         24.64         0.99 o                         
  -5   9   1        468.76        486.19        13.60 o                         
  -4   9   1          6.78          7.31         0.60 o                         
  -3   9   1        344.71        333.57         9.40 o                         
  -2   9   1         46.75         45.01         1.53 o                         
  -1   9   1         94.57         92.96         2.80 o                         
   0   9   1         40.69         37.47         1.47 o                         
   1   9   1          2.12          1.56         0.32 o                         
   2   9   1         30.87         31.12         0.98 o                         
   3   9   1         13.11         14.12         0.62 o                         
   4   9   1          0.02          0.03         0.32 o                         
   5   9   1          2.53          2.53         0.43 o                         
   6   9   1         60.06         63.63         2.18 o                         
   7   9   1          9.62          9.52         0.78 o                         
   8   9   1         32.21         32.96         1.57 o                         
   9   9   1         14.12         14.74         1.15 o                         
  10   9   1         98.74         97.68         4.27 o                         
  -9  10   1         96.41         93.89         7.05 o                         
  -8  10   1         72.19         70.54         8.57 o                         
  -7  10   1        158.61        150.40         7.28 o                         
  -6  10   1         22.22         24.98         1.23 o                         
  -5  10   1        108.61        107.29         3.68 o                         
  -4  10   1         57.77         56.66         2.14 o                         
  -3  10   1         31.31         29.76         1.34 o                         
  -2  10   1          6.96          6.51         0.61 o                         
  -1  10   1         28.74         26.62         1.21 o                         
   0  10   1          2.72          3.04         0.44 o                         
   1  10   1          6.19          6.02         0.48 o                         
   2  10   1         17.33         19.23         0.76 o                         
   3  10   1         41.35         41.66         1.26 o                         
   4  10   1        282.14        296.86         7.14 o                         
   5  10   1          0.72          0.58         0.47 o                         
   6  10   1        116.41        120.18         3.72 o                         
   7  10   1         13.76         15.39         0.99 o                         
   8  10   1        153.56        159.41         4.88 o                         
   9  10   1          5.60          4.31         1.01 o                         
  -8  11   1          0.65         -0.27         1.41 o                         
  -7  11   1          8.38          7.40         1.46 o                         
  -6  11   1          0.09          0.37         0.67 o                         
  -5  11   1          2.16          2.13         0.56 o                         
  -4  11   1         41.46         44.57         2.26 o                         
  -3  11   1          2.42          3.93         0.60 o                         
  -2  11   1         41.44         43.09         1.75 o                         
  -1  11   1         34.26         32.91         1.44 o                         
   0  11   1         89.91         93.00         3.20 o                         
   1  11   1         21.24         21.98         0.93 o                         
   2  11   1        455.35        469.06        13.12 o                         
   3  11   1         89.73         91.78         3.01 o                         
   4  11   1        100.08         99.98         2.89 o                         
   5  11   1        100.22         91.29         3.95 o                         
   6  11   1         55.34         55.14         2.30 o                         
   7  11   1         13.97         12.88         0.93 o                         
   8  11   1          0.36          0.67         0.74 o                         
   9  11   1          2.82          4.87         1.05 o                         
  -8  12   1          0.28          1.09         1.50 o                         
  -7  12   1          0.87          0.27         1.46 o                         
  -6  12   1         25.20         29.19         1.97 o                         
  -5  12   1          3.01          2.73         0.62 o                         
  -4  12   1         69.35         69.85         2.62 o                         
  -3  12   1         28.45         27.63         1.37 o                         
  -2  12   1         98.54        100.94         3.51 o                         
  -1  12   1         23.89         22.58         1.20 o                         
   0  12   1        370.83        385.72        10.84 o                         
   1  12   1         31.14         34.41         1.37 o                         
   2  12   1         44.54         47.02         1.89 o                         
   3  12   1         25.23         24.96         1.08 o                         
   4  12   1          4.17          2.84         0.60 o                         
   5  12   1          7.67          8.24         0.77 o                         
   6  12   1          1.70          1.42         0.60 o                         
   7  12   1          9.38         11.23         1.08 o                         
   8  12   1          8.47         10.04         1.20 o                         
  -7  13   1         47.56         42.08         4.23 o                         
  -6  13   1         36.10         35.16         2.68 o                         
  -5  13   1         59.37         56.05         2.80 o                         
  -4  13   1         19.14         17.62         1.07 o                         
  -3  13   1         32.39         30.22         1.51 o                         
  -2  13   1         71.10         71.30         2.82 o                         
  -1  13   1          4.10          4.00         0.68 o                         
   0  13   1          5.76          6.25         0.63 o                         
   1  13   1          0.28          0.75         0.67 o                         
   2  13   1         32.32         31.95         1.61 o                         
   3  13   1         47.57         52.38         2.17 o                         
   4  13   1          1.51          1.88         0.68 o                         
   5  13   1         29.61         30.60         1.60 o                         
   6  13   1          0.18          1.02         0.85 o                         
   7  13   1         29.08         26.26         1.78 o                         
  -6  14   1          9.42         10.48         1.60 o                         
  -5  14   1         10.87          9.78         2.23 o                         
  -4  14   1         30.07         25.37         1.80 o                         
  -3  14   1         33.04         32.13         1.68 o                         
  -2  14   1          0.03          0.75         0.56 o                         
  -1  14   1         11.61         11.02         0.78 o                         
   0  14   1          0.11         -0.54         0.58 o                         
   1  14   1         36.50         35.51         2.02 o                         
   2  14   1         67.32         72.40         3.57 o                         
   3  14   1          7.35          6.79         0.87 o                         
   4  14   1         54.02         57.84         2.48 o                         
   5  14   1          1.06          0.84         0.89 o                         
   6  14   1        131.60        133.05         5.44 o                         
  -4  15   1          2.41          5.28         2.05 o                         
  -3  15   1          2.01          4.14         1.35 o                         
  -2  15   1          0.70         -0.01         0.90 o                         
  -1  15   1          0.00         -0.82         0.82 o                         
   0  15   1         59.36         63.34         3.02 o                         
   1  15   1          0.38          1.07         1.04 o                         
   2  15   1         24.48         26.70         1.80 o                         
   3  15   1          2.38          1.39         1.09 o                         
   4  15   1         33.11         33.19         2.05 o                         
   5  15   1          0.01         -0.83         0.83 o                         
  -2  16   1         72.74         80.65         7.37 o                         
  -1  16   1          2.78          0.46         1.12 o                         
   0  16   1         13.88         16.00         1.78 o                         
   1  16   1         10.81         12.80         1.65 o                         
   2  16   1          3.53          3.89         1.01 o                         
  -3 -15   2          5.46          5.96         0.91 o                         
  -2 -15   2          0.06          0.35         0.71 o                         
  -1 -15   2          0.40          1.32         1.02 o                         
   0 -15   2          1.52          4.55         1.73 o                         
   1 -15   2          6.09          6.87         2.00 o                         
   2 -15   2         42.56         43.63         4.32 o                         
   3 -15   2          6.92          4.82         1.87 o                         
  -5 -14   2          0.34          0.77         0.74 o                         
  -4 -14   2         89.34         91.68         4.09 o                         
  -3 -14   2          9.99         11.64         1.04 o                         
  -2 -14   2         33.08         34.65         1.56 o                         
  -1 -14   2         23.81         28.23         1.36 o                         
   0 -14   2        115.07        114.59         4.65 o                         
   1 -14   2          2.83          4.02         1.03 o                         
   2 -14   2         29.40         26.98         2.02 o                         
   3 -14   2          7.57          6.67         1.35 o                         
   4 -14   2          0.19          0.96         1.64 o                         
   5 -14   2         13.46         12.92         2.46 o                         
  -6 -13   2         51.68         54.06         2.38 o                         
  -5 -13   2          0.74          0.51         0.68 o                         
  -4 -13   2          0.20          0.94         0.68 o                         
  -3 -13   2          0.17          0.70         0.55 o                         
  -2 -13   2          1.50          0.72         0.54 o                         
  -1 -13   2         12.32         12.04         0.91 o                         
   0 -13   2          1.50          1.65         0.63 o                         
   1 -13   2         30.78         32.76         2.36 o                         
   2 -13   2         46.46         49.26         2.45 o                         
   3 -13   2          6.66          7.79         1.02 o                         
   4 -13   2          0.04         -0.49         0.75 o                         
   5 -13   2          6.81          5.18         1.39 o                         
   6 -13   2          2.58          3.15         1.21 o                         
  -7 -12   2          0.75          1.35         0.74 o                         
  -6 -12   2          2.49          1.93         0.63 o                         
  -5 -12   2          7.87          6.99         0.89 o                         
  -4 -12   2          3.37          3.10         0.65 o                         
  -3 -12   2         35.42         34.32         2.07 o                         
  -2 -12   2         44.85         47.72         1.79 o                         
  -1 -12   2         36.19         42.28         1.63 o                         
   0 -12   2          0.83          1.10         0.57 o                         
   1 -12   2          3.55          4.53         0.62 o                         
   2 -12   2         89.14         88.28         2.85 o                         
   3 -12   2          2.82          2.13         0.63 o                         
   4 -12   2         17.65         15.89         1.13 o                         
   5 -12   2          0.04          0.13         0.61 o                         
   6 -12   2          9.64          9.58         1.27 o                         
   7 -12   2          5.39          6.17         1.36 o                         
  -8 -11   2          0.65          1.27         0.81 o                         
  -7 -11   2          8.94          8.86         1.02 o                         
  -6 -11   2          8.06          8.73         0.79 o                         
  -5 -11   2         14.87         15.11         1.04 o                         
  -4 -11   2        112.27        107.69         4.33 o                         
  -3 -11   2          6.44          8.25         0.68 o                         
  -2 -11   2          2.19          3.05         0.52 o                         
  -1 -11   2          1.15          0.94         0.51 o                         
   0 -11   2         75.27         80.46         2.84 o                         
   1 -11   2          4.78          5.44         0.52 o                         
   2 -11   2          7.39          6.29         0.55 o                         
   3 -11   2          0.96          1.07         0.50 o                         
   4 -11   2          0.50          0.24         0.55 o                         
   5 -11   2          2.62          2.46         0.65 o                         
   6 -11   2          0.03         -0.59         0.59 o                         
   7 -11   2          1.82          1.56         0.75 o                         
   8 -11   2         26.72         28.16         2.41 o                         
  -9 -10   2         14.38         15.68         1.39 o                         
  -8 -10   2         55.64         57.34         2.82 o                         
  -7 -10   2         35.35         37.63         2.26 o                         
  -6 -10   2        190.24        183.60         5.79 o                         
  -5 -10   2         63.63         64.56         2.36 o                         
  -4 -10   2          3.09          2.72         0.51 o                         
  -3 -10   2         72.24         69.09         2.26 o                         
  -2 -10   2         35.14         29.82         1.34 o                         
  -1 -10   2         77.53         73.70         4.23 o                         
   0 -10   2          4.82          3.96         0.43 o                         
   1 -10   2         84.15         83.89         2.37 o                         
   2 -10   2         20.24         19.57         0.87 o                         
   3 -10   2         17.00         19.15         0.83 o                         
   4 -10   2          0.00          0.79         0.68 o                         
   5 -10   2          9.46          9.33         1.26 o                         
   6 -10   2         58.70         58.39         2.12 o                         
   7 -10   2         25.46         23.33         1.27 o                         
   8 -10   2          6.36          6.25         0.92 o                         
   9 -10   2         15.98         17.51         1.93 o                         
  -9  -9   2         29.72         33.27         2.01 o                         
  -8  -9   2         45.39         44.43         2.11 o                         
  -7  -9   2         45.48         45.45         1.95 o                         
  -6  -9   2         15.66         16.01         1.65 o                         
  -5  -9   2         26.85         24.44         1.33 o                         
  -4  -9   2          0.01          0.52         0.41 o                         
  -3  -9   2          0.22          0.46         0.38 o                         
  -2  -9   2         14.22         12.10         0.73 o                         
  -1  -9   2         16.77         15.86         0.63 o                         
   0  -9   2         28.30         24.34         1.02 o                         
   1  -9   2        110.31        105.81         2.89 o                         
   2  -9   2         15.36         18.74         1.01 o                         
   3  -9   2        194.32        186.42         4.90 o                         
   4  -9   2         32.72         31.16         1.16 o                         
   5  -9   2         70.42         69.65         2.58 o                         
   6  -9   2          0.00          0.83         0.61 o                         
   7  -9   2          4.86          5.29         1.09 o                         
   8  -9   2          7.09          6.99         0.91 o                         
   9  -9   2          9.50          7.87         1.82 o                         
 -10  -8   2          8.85          7.59         1.06 o                         
  -9  -8   2         29.26         30.20         1.57 o                         
  -8  -8   2          8.79          8.41         1.05 o                         
  -7  -8   2          5.52          6.31         0.71 o                         
  -6  -8   2          0.13          0.39         0.43 o                         
  -5  -8   2         10.34          9.73         0.68 o                         
  -4  -8   2         28.99         32.15         1.55 o                         
  -3  -8   2         28.26         27.45         1.12 o                         
  -2  -8   2        126.85         92.44         2.51 o                         
  -1  -8   2         21.27         21.55         0.75 o                         
   0  -8   2          8.58          2.65         0.33 o                         
   1  -8   2          3.80          2.80         0.34 o                         
   2  -8   2        161.91        145.03         3.85 o                         
   3  -8   2         39.18         35.85         1.17 o                         
   4  -8   2         35.63         32.12         1.27 o                         
   5  -8   2         84.11         81.16         3.36 o                         
   6  -8   2          2.26          2.94         0.64 o                         
   7  -8   2         75.45         67.76         2.84 o                         
   8  -8   2         19.40         19.29         1.36 o                         
   9  -8   2         25.87         26.15         1.56 o                         
  10  -8   2          4.91          5.82         1.96 o                         
 -10  -7   2          0.08          0.07         0.77 o                         
  -9  -7   2         18.25         18.53         1.17 o                         
  -8  -7   2          0.10         -0.17         0.52 o                         
  -7  -7   2         58.19         57.31         2.18 o                         
  -6  -7   2         20.46         23.46         1.07 o                         
  -5  -7   2         24.53         25.61         1.29 o                         
  -4  -7   2        170.53        142.75         4.16 o                         
  -3  -7   2          9.47          8.97         0.48 o                         
  -2  -7   2         10.80          4.27         0.33 o                         
  -1  -7   2        100.85         92.15         2.44 o                         
   0  -7   2         22.78         15.61         0.61 o                         
   1  -7   2        296.56        291.26         7.43 o                         
   2  -7   2          0.36          0.74         0.27 o                         
   3  -7   2        179.66        168.82         4.41 o                         
   4  -7   2         98.63        100.70         3.32 o                         
   5  -7   2         58.71         59.16         1.95 o                         
   6  -7   2         23.96         31.42         1.48 o                         
   7  -7   2         14.04         13.19         0.96 o                         
   8  -7   2         10.72         10.43         0.95 o                         
   9  -7   2          0.07          0.08         0.66 o                         
  10  -7   2         29.10         27.93         2.41 o                         
 -11  -6   2          4.73          4.90         0.97 o                         
 -10  -6   2         25.62         24.55         2.29 o                         
  -9  -6   2          0.00          0.61         0.56 o                         
  -8  -6   2         18.52         14.83         0.97 o                         
  -7  -6   2         46.75         46.53         3.54 o                         
  -6  -6   2        421.88        378.00        10.56 o                         
  -5  -6   2        236.03        228.89         6.51 o                         
  -4  -6   2        216.91        176.38         5.04 o                         
  -3  -6   2        255.81        244.34         6.84 o                         
  -2  -6   2         83.30         68.71         1.60 o                         
  -1  -6   2        192.37        179.75         4.60 o                         
   0  -6   2        154.87        130.87         3.39 o                         
   1  -6   2         11.28          9.77         0.69 o                         
   2  -6   2         12.09          9.90         0.79 o                         
   3  -6   2          2.54          1.76         0.29 o                         
   4  -6   2        360.12        388.71         9.90 o                         
   5  -6   2          1.68          2.18         0.56 o                         
   6  -6   2        147.86        152.37         4.47 o                         
   7  -6   2          1.50          1.60         0.57 o                         
   8  -6   2         68.99         68.43         2.61 o                         
   9  -6   2         19.79         19.66         1.26 o                         
  10  -6   2         29.01         26.16         3.14 o                         
  11  -6   2         13.15         12.78         2.32 o                         
 -11  -5   2          7.55          7.57         1.09 o                         
 -10  -5   2         17.93         17.60         1.17 o                         
  -9  -5   2         44.04         44.52         1.91 o                         
  -8  -5   2        130.46        118.90         5.10 o                         
  -7  -5   2         67.57         61.96         2.27 o                         
  -6  -5   2         17.22         17.87         0.92 o                         
  -5  -5   2          1.40          0.85         0.29 o                         
  -4  -5   2         58.58         56.23         1.46 o                         
  -3  -5   2          9.72          9.91         0.44 o                         
  -2  -5   2         27.50         24.51         0.69 o                         
  -1  -5   2         10.01          8.94         0.32 o                         
   0  -5   2         78.85         73.94         1.81 o                         
   1  -5   2         42.07         55.59         1.85 o                         
   2  -5   2        611.34        652.22        24.66 o                         
   3  -5   2        425.04        434.28        13.39 o                         
   4  -5   2        213.20        225.88         5.82 o                         
   5  -5   2        224.64        228.17         5.13 o                         
   6  -5   2         11.24         10.62         0.63 o                         
   7  -5   2        121.04        118.88         4.04 o                         
   8  -5   2         16.11         15.10         1.02 o                         
   9  -5   2         21.88         23.13         2.12 o                         
  10  -5   2          5.71          8.74         2.00 o                         
  11  -5   2          3.31          1.41         1.59 o                         
 -11  -4   2          7.06          5.88         0.96 o                         
 -10  -4   2         35.55         37.45         1.76 o                         
  -9  -4   2          0.10          0.85         0.54 o                         
  -8  -4   2         14.97         14.02         0.91 o                         
  -7  -4   2         56.03         56.33         2.09 o                         
  -6  -4   2          4.61          3.46         0.40 o                         
  -5  -4   2         54.87         49.72         1.80 o                         
  -4  -4   2        407.72        432.65        10.14 o                         
  -3  -4   2          9.84         15.88         0.77 o                         
  -2  -4   2        213.51        251.11         4.92 o                         
  -1  -4   2        239.42        304.21         6.25 o                         
   0  -4   2       2004.24       2250.75        56.35 o                         
   1  -4   2        860.63       1001.71        45.16 o                         
   2  -4   2        774.05        888.48        42.80 o                         
   3  -4   2        111.98        107.09         3.10 o                         
   4  -4   2          8.12          7.66         0.37 o                         
   5  -4   2          0.26          0.01         0.22 o                         
   6  -4   2         23.88         21.59         0.87 o                         
   7  -4   2         20.91         20.31         0.89 o                         
   8  -4   2         12.59         12.74         1.00 o                         
   9  -4   2         67.61         70.32         2.66 o                         
  10  -4   2          0.10          0.68         1.46 o                         
  11  -4   2         26.05         29.11         3.32 o                         
 -11  -3   2          6.25          6.52         1.01 o                         
 -10  -3   2          3.38          3.66         0.70 o                         
  -9  -3   2         13.90         12.98         0.92 o                         
  -8  -3   2          3.08          2.69         0.74 o                         
  -7  -3   2          8.69          9.22         0.68 o                         
  -6  -3   2        229.75        230.64         6.49 o                         
  -5  -3   2        384.12        383.62        10.16 o                         
  -4  -3   2        118.58        121.58         3.73 o                         
  -3  -3   2        953.55        992.21        21.49 o                         
  -2  -3   2        744.37        851.60        18.46 o                         
  -1  -3   2       1421.98       1508.01        32.67 o                         
   0  -3   2        978.69       1117.67        48.46 o                         
   1  -3   2         33.47         32.50         1.66 o                         
   2  -3   2        175.21        164.99         5.16 o                         
   3  -3   2         49.58         54.33         1.61 o                         
   4  -3   2        127.29        117.63         2.67 o                         
   5  -3   2         15.53         16.73         0.48 o                         
   6  -3   2          0.18          0.24         0.29 o                         
   7  -3   2         22.70         22.40         0.84 o                         
   8  -3   2          0.54          0.95         0.46 o                         
   9  -3   2          0.01          0.06         0.57 o                         
  10  -3   2          1.71          1.14         1.32 o                         
  11  -3   2          0.01         -0.36         1.46 o                         
 -11  -2   2          2.19          2.78         0.87 o                         
 -10  -2   2          3.67          4.15         2.02 o                         
  -9  -2   2          6.10          6.55         0.79 o                         
  -8  -2   2        147.01        139.90         6.65 o                         
  -7  -2   2         62.09         62.10         2.72 o                         
  -6  -2   2         77.15         75.03         2.26 o                         
  -5  -2   2          0.63          1.27         0.29 o                         
  -4  -2   2         67.62         70.48         1.86 o                         
  -3  -2   2        280.14        293.96         6.87 o                         
  -2  -2   2        494.94        538.70        12.52 o                         
  -1  -2   2       2203.80       2233.46        78.99 o                         
   0  -2   2        542.52        560.86        19.85 o                         
   1  -2   2       1420.29       1491.95        52.81 o                         
   2  -2   2        307.60        299.50        14.73 o                         
   3  -2   2         18.76         19.94         0.88 o                         
   4  -2   2          0.01         -0.12         0.17 o                         
   5  -2   2          3.02          2.90         0.28 o                         
   6  -2   2         15.31         14.01         0.59 o                         
   7  -2   2         11.97         10.84         0.56 o                         
   8  -2   2          3.52          3.79         0.44 o                         
   9  -2   2          0.54          0.15         0.62 o                         
  10  -2   2         45.32         47.67         4.14 o                         
  11  -2   2          0.80          0.59         1.50 o                         
  12  -2   2          0.08          4.09         1.87 o                         
 -11  -1   2          5.65          5.22         1.18 o                         
 -10  -1   2         22.20         23.21         1.43 o                         
  -9  -1   2         15.57         14.25         1.15 o                         
  -8  -1   2         13.03         12.17         0.83 o                         
  -7  -1   2          8.20          8.97         0.62 o                         
  -6  -1   2          0.08         -0.04         0.52 o                         
  -5  -1   2         61.27         63.63         1.49 o                         
  -4  -1   2        269.08        298.76         6.51 o                         
  -3  -1   2         45.95         41.73         0.98 o                         
  -2  -1   2        110.57        126.19         5.87 o                         
  -1  -1   2        402.75        397.31        24.34 o                         
   0  -1   2       1223.28       1271.20        44.95 o                         
   1  -1   2       2911.44       2699.07        82.48 o                         
   2  -1   2        411.95        426.06        13.13 o                         
   3  -1   2        207.53        220.78         8.99 o                         
   4  -1   2          0.41          0.73         0.30 o                         
   5  -1   2         21.27         18.75         0.65 o                         
   6  -1   2         70.21         73.18         1.89 o                         
   7  -1   2          4.47          5.61         0.37 o                         
   8  -1   2          5.00          5.43         0.50 o                         
   9  -1   2         14.54         12.02         0.81 o                         
  10  -1   2         25.19         25.62         5.87 o                         
  11  -1   2          0.06          0.64         1.36 o                         
  12  -1   2         15.62         14.65         2.46 o                         
 -12   0   2          0.88         -0.80         0.80 o                         
 -11   0   2          0.03         -0.71         0.71 o                         
 -10   0   2          2.88          1.90         0.81 o                         
  -9   0   2         10.72         12.34         0.86 o                         
  -8   0   2          5.76          5.88         0.75 o                         
  -7   0   2         11.56         11.52         0.75 o                         
  -6   0   2         40.21         40.43         1.57 o                         
  -5   0   2          7.38         12.67         0.55 o                         
  -4   0   2        171.04        177.88         4.20 o                         
  -3   0   2        130.65        150.23         3.53 o                         
  -2   0   2         33.52         21.02         1.50 o                         
  -1   0   2       1160.38       1165.19        71.46 o                         
   0   0   2        103.46        118.90         4.23 o                         
   1   0   2        217.12        232.01         6.40 o                         
   2   0   2        341.27        340.90        10.51 o                         
   3   0   2        277.89        332.74        11.05 o                         
   4   0   2        175.86        182.60         4.04 o                         
   5   0   2         71.10         86.22         2.01 o                         
   6   0   2         13.08         12.69         0.54 o                         
   7   0   2         31.39         30.97         0.99 o                         
   8   0   2         18.19         20.26         0.88 o                         
   9   0   2          1.62          2.04         0.54 o                         
  10   0   2         15.46         16.71         1.46 o                         
  11   0   2          0.04          1.23         1.50 o                         
  12   0   2          0.18          0.73         1.55 o                         
 -11   1   2          3.22          4.23         0.96 o                         
 -10   1   2          0.02          0.24         0.69 o                         
  -9   1   2         14.20         14.66         1.52 o                         
  -8   1   2         42.17         44.42         1.55 o                         
  -7   1   2         87.61         86.95         3.48 o                         
  -6   1   2          0.07          0.05         0.27 o                         
  -5   1   2         35.86         40.42         1.30 o                         
  -4   1   2        210.19        220.39         5.60 o                         
  -3   1   2          1.95          0.74         0.15 o                         
  -2   1   2       1808.00       2010.90        87.14 o                         
  -1   1   2       2350.23       2500.92       108.48 o                         
   0   1   2         18.60         20.42         0.56 o                         
   1   1   2       2703.95       2754.11        75.50 o                         
   2   1   2       1544.10       1581.59        55.85 o                         
   3   1   2        206.05        245.08         7.57 o                         
   4   1   2         22.70         23.25         0.63 o                         
   5   1   2         66.25         66.84         1.59 o                         
   6   1   2         32.97         34.08         0.94 o                         
   7   1   2          0.04         -0.04         0.29 o                         
   8   1   2         43.49         44.14         1.66 o                         
   9   1   2         10.11         10.09         1.00 o                         
  10   1   2          1.76          1.31         0.83 o                         
  11   1   2          5.17          5.28         1.68 o                         
  12   1   2          3.64          7.28         1.96 o                         
 -11   2   2          1.07         -0.06         0.79 o                         
 -10   2   2          0.63          1.46         1.01 o                         
  -9   2   2          5.10          4.91         0.64 o                         
  -8   2   2          9.09          9.50         0.91 o                         
  -7   2   2         17.39         17.76         0.83 o                         
  -6   2   2          1.21          1.27         0.32 o                         
  -5   2   2         84.11        101.19         4.75 o                         
  -4   2   2        160.65        166.04         5.23 o                         
  -3   2   2        522.07        616.76        15.44 o                         
  -2   2   2        659.35        713.01        43.76 o                         
  -1   2   2        394.32        435.75        15.45 o                         
   0   2   2         11.07         12.55         0.48 o                         
   1   2   2        184.57        168.63         5.23 o                         
   2   2   2        389.27        410.79        17.92 o                         
   3   2   2          0.12          0.18         0.14 o                         
   4   2   2        101.71        106.09         2.27 o                         
   5   2   2          4.79          8.47         0.36 o                         
   6   2   2         38.94         38.57         1.18 o                         
   7   2   2         13.42         10.55         0.64 o                         
   8   2   2         14.17         16.00         0.78 o                         
   9   2   2          1.19          0.90         0.50 o                         
  10   2   2          3.59          3.89         0.86 o                         
  11   2   2         13.94         16.18         1.64 o                         
  12   2   2          0.06          2.00         1.59 o                         
 -11   3   2          0.26          0.17         1.17 o                         
 -10   3   2          0.63          0.35         0.56 o                         
  -9   3   2         11.51         14.63         1.54 o                         
  -8   3   2          2.03          1.94         0.68 o                         
  -7   3   2         41.70         44.48         1.54 o                         
  -6   3   2         91.56         92.02         3.07 o                         
  -5   3   2         87.58         92.11         3.36 o                         
  -4   3   2        179.65        186.58         6.76 o                         
  -3   3   2        162.23        154.48         4.82 o                         
  -2   3   2         17.59         17.56         1.06 o                         
  -1   3   2         11.55         15.51         0.66 o                         
   0   3   2          4.46          3.12         0.23 o                         
   1   3   2        903.42       1013.74        43.99 o                         
   2   3   2         21.10         23.99         1.01 o                         
   3   3   2        268.87        264.53         7.35 o                         
   4   3   2        304.30        308.41         7.22 o                         
   5   3   2         80.08         80.36         2.02 o                         
   6   3   2         20.76         20.38         0.77 o                         
   7   3   2          0.22         -0.07         0.33 o                         
   8   3   2          0.31         -0.11         0.37 o                         
   9   3   2         43.15         38.09         2.80 o                         
  10   3   2          0.01         -0.42         0.71 o                         
  11   3   2          1.07          2.34         1.04 o                         
  12   3   2          0.11          0.91         1.55 o                         
 -11   4   2          0.05         -0.11         1.02 o                         
 -10   4   2          1.87          1.12         0.65 o                         
  -9   4   2          1.26          0.63         0.72 o                         
  -8   4   2          0.78          1.56         0.56 o                         
  -7   4   2          0.56          0.85         0.48 o                         
  -6   4   2        190.59        200.36         6.39 o                         
  -5   4   2          0.35          2.44         0.35 o                         
  -4   4   2        120.16        135.75         3.04 o                         
  -3   4   2        113.40        142.18         3.99 o                         
  -2   4   2          4.32          2.03         0.20 o                         
  -1   4   2          4.03          1.81         0.23 o                         
   0   4   2         35.39         47.86         1.82 o                         
   1   4   2         64.26         89.13         2.84 o                         
   2   4   2        355.03        349.54         8.83 o                         
   3   4   2        195.49        199.95         5.57 o                         
   4   4   2        147.12        155.47         3.74 o                         
   5   4   2        108.00        107.73         2.67 o                         
   6   4   2         16.68         18.13         0.69 o                         
   7   4   2        106.41        103.83         2.93 o                         
   8   4   2         10.33          8.67         0.66 o                         
   9   4   2          9.52          8.30         0.82 o                         
  10   4   2         10.85         12.56         1.03 o                         
  11   4   2         53.88         59.19         3.47 o                         
 -11   5   2          1.73          3.77         1.23 o                         
 -10   5   2          0.01         -0.95         0.95 o                         
  -9   5   2          0.14         -0.04         0.70 o                         
  -8   5   2         51.49         48.01         1.98 o                         
  -7   5   2          3.76          4.24         0.61 o                         
  -6   5   2         26.25         28.34         1.24 o                         
  -5   5   2          7.24          7.91         0.53 o                         
  -4   5   2         23.04         20.04         0.77 o                         
  -3   5   2          1.63          2.72         0.24 o                         
  -2   5   2        205.90        238.32         7.44 o                         
  -1   5   2         23.13         28.43         0.84 o                         
   0   5   2         19.65         27.47         1.00 o                         
   1   5   2        195.80        225.86         6.30 o                         
   2   5   2        851.48        892.58        22.42 o                         
   3   5   2          2.93          2.29         0.25 o                         
   4   5   2        178.45        187.14         4.83 o                         
   5   5   2         23.29         21.33         0.75 o                         
   6   5   2         91.76         94.20         2.41 o                         
   7   5   2        316.14        321.90         7.68 o                         
   8   5   2         79.46         82.19         2.64 o                         
   9   5   2        264.13        247.55        11.03 o                         
  10   5   2        198.24        191.57         6.40 o                         
  11   5   2         67.97         60.55         5.12 o                         
 -11   6   2         11.77         12.57         3.32 o                         
 -10   6   2         30.53         31.40         3.39 o                         
  -9   6   2         35.78         32.34         1.61 o                         
  -8   6   2         23.91         26.78         1.40 o                         
  -7   6   2        152.31        142.06         4.76 o                         
  -6   6   2          2.85          2.25         0.47 o                         
  -5   6   2        209.38        199.02         5.69 o                         
  -4   6   2        183.91        178.30         5.07 o                         
  -3   6   2        151.33        148.62         3.87 o                         
  -2   6   2         65.97         59.13         2.02 o                         
  -1   6   2        147.60        159.79         4.10 o                         
   0   6   2        136.51        137.72         3.91 o                         
   1   6   2        154.14        150.51         4.28 o                         
   2   6   2         33.49         27.48         0.91 o                         
   3   6   2        310.86        290.71         7.41 o                         
   4   6   2       1257.90       1250.63        29.06 o                         
   5   6   2        622.52        604.87        14.16 o                         
   6   6   2        489.23        483.98        11.42 o                         
   7   6   2        290.32        273.90         6.57 o                         
   8   6   2        366.37        360.70        11.44 o                         
   9   6   2         17.97         16.99         1.12 o                         
  10   6   2         58.50         58.59         2.44 o                         
  11   6   2          1.81          2.06         1.07 o                         
 -10   7   2         12.66         14.13         1.96 o                         
  -9   7   2         34.94         34.10         1.58 o                         
  -8   7   2          0.05         -0.09         0.50 o                         
  -7   7   2         13.08         13.20         0.84 o                         
  -6   7   2        104.13         99.26         3.03 o                         
  -5   7   2         37.75         36.55         1.34 o                         
  -4   7   2         29.00         26.48         1.03 o                         
  -3   7   2        118.59        107.64         2.86 o                         
  -2   7   2         14.17         12.98         0.84 o                         
  -1   7   2        690.26        659.34        19.94 o                         
   0   7   2        224.22        201.91         5.33 o                         
   1   7   2        536.00        506.98        12.82 o                         
   2   7   2       1660.01       1640.14        35.56 o                         
   3   7   2        370.70        344.56         8.13 o                         
   4   7   2        277.41        268.01         6.88 o                         
   5   7   2         89.82         88.27         2.45 o                         
   6   7   2         65.01         60.62         1.70 o                         
   7   7   2         11.51         11.45         0.68 o                         
   8   7   2          0.63          0.94         0.52 o                         
   9   7   2          0.88          2.35         0.66 o                         
  10   7   2         38.00         40.76         2.06 o                         
  11   7   2          0.60          0.69         1.27 o                         
 -10   8   2          4.44          1.68         1.23 o                         
  -9   8   2          1.00          0.39         0.85 o                         
  -8   8   2          0.38         -0.52         0.52 o                         
  -7   8   2         78.62         80.71         2.67 o                         
  -6   8   2         55.08         53.58         1.86 o                         
  -5   8   2         94.98         86.13         3.05 o                         
  -4   8   2        507.47        510.44        14.22 o                         
  -3   8   2        201.79        209.69         5.97 o                         
  -2   8   2        751.23        757.36        20.94 o                         
  -1   8   2        106.39         98.28         2.62 o                         
   0   8   2       1536.15       1484.54        40.82 o                         
   1   8   2         26.42         25.87         0.90 o                         
   2   8   2         85.79         81.26         2.08 o                         
   3   8   2         10.46         10.68         0.51 o                         
   4   8   2         10.25         11.34         0.65 o                         
   5   8   2         33.85         29.96         1.01 o                         
   6   8   2         23.63         26.01         1.05 o                         
   7   8   2          0.95          0.86         0.48 o                         
   8   8   2         85.91         87.12         2.84 o                         
   9   8   2          1.75          1.44         1.05 o                         
  10   8   2          9.83         11.13         1.44 o                         
 -10   9   2          0.38          0.32         1.50 o                         
  -9   9   2         62.00         61.51         3.72 o                         
  -8   9   2         32.97         33.90         2.11 o                         
  -7   9   2         23.25         25.38         1.25 o                         
  -6   9   2        230.74        230.62         6.69 o                         
  -5   9   2          4.20          5.48         0.58 o                         
  -4   9   2        124.36        126.47         3.77 o                         
  -3   9   2          1.68          1.41         0.40 o                         
  -2   9   2        137.55        132.48         3.88 o                         
  -1   9   2         39.97         36.39         1.30 o                         
   0   9   2        105.69        110.20         2.75 o                         
   1   9   2          7.12          5.14         0.42 o                         
   2   9   2        316.26        312.80         7.42 o                         
   3   9   2         89.63         82.93         2.15 o                         
   4   9   2         58.05         59.01         1.65 o                         
   5   9   2          7.00          7.35         0.53 o                         
   6   9   2        119.29        111.26         3.12 o                         
   7   9   2          3.36          3.80         0.61 o                         
   8   9   2         14.77         13.86         1.19 o                         
   9   9   2         12.08          9.63         1.39 o                         
  10   9   2         38.63         39.48         2.72 o                         
  -9  10   2          0.00          0.05         1.50 o                         
  -8  10   2        188.10        197.37        10.19 o                         
  -7  10   2          5.30          6.91         0.83 o                         
  -6  10   2         75.35         73.76         2.78 o                         
  -5  10   2          0.29          1.02         0.48 o                         
  -4  10   2         45.69         45.38         1.66 o                         
  -3  10   2          7.02          7.42         0.62 o                         
  -2  10   2         24.02         27.28         1.51 o                         
  -1  10   2          1.12          0.54         0.44 o                         
   0  10   2        110.06        106.19         3.55 o                         
   1  10   2         29.42         29.27         1.21 o                         
   2  10   2          1.12          0.81         0.33 o                         
   3  10   2          4.97          6.68         0.62 o                         
   4  10   2         51.65         50.07         1.48 o                         
   5  10   2          0.13          0.05         0.38 o                         
   6  10   2         14.86         15.31         1.25 o                         
   7  10   2          8.35          6.58         0.72 o                         
   8  10   2         29.49         30.64         1.46 o                         
   9  10   2          0.54          0.94         1.05 o                         
  -8  11   2          1.69         -1.36         1.36 o                         
  -7  11   2          3.80          2.39         1.19 o                         
  -6  11   2          1.07          1.36         0.64 o                         
  -5  11   2         26.77         29.15         1.83 o                         
  -4  11   2         26.38         27.16         1.33 o                         
  -3  11   2         31.52         29.24         1.57 o                         
  -2  11   2         66.93         68.26         2.49 o                         
  -1  11   2        109.44        111.40         3.76 o                         
   0  11   2          9.21          8.84         0.78 o                         
   1  11   2         57.86         58.51         1.94 o                         
   2  11   2         23.95         25.33         1.08 o                         
   3  11   2          0.58         -0.08         0.35 o                         
   4  11   2         10.66         11.10         0.66 o                         
   5  11   2          5.65          5.93         0.60 o                         
   6  11   2          1.54          1.67         0.65 o                         
   7  11   2          5.62          4.18         0.88 o                         
   8  11   2          1.05          0.44         0.81 o                         
   9  11   2          0.10         -0.34         1.03 o                         
  -8  12   2          0.35          0.86         1.50 o                         
  -7  12   2          0.11         -1.27         1.27 o                         
  -6  12   2          0.45         -0.58         0.79 o                         
  -5  12   2          0.22          0.18         0.60 o                         
  -4  12   2          9.46          9.07         0.83 o                         
  -3  12   2          0.12          0.20         0.57 o                         
  -2  12   2         18.02         17.25         1.03 o                         
  -1  12   2          7.43          7.18         0.73 o                         
   0  12   2          5.57          5.54         0.64 o                         
   1  12   2         88.87         92.52         2.90 o                         
   2  12   2          7.06          7.40         0.63 o                         
   3  12   2         12.49         13.20         1.38 o                         
   4  12   2          3.90          4.97         0.58 o                         
   5  12   2         15.16         13.45         1.01 o                         
   6  12   2          0.24         -0.22         0.62 o                         
   7  12   2          0.03          0.63         0.79 o                         
   8  12   2         17.38         18.20         1.50 o                         
  -7  13   2          3.57          1.68         1.64 o                         
  -6  13   2          0.42          0.23         1.46 o                         
  -5  13   2          0.14         -0.59         0.84 o                         
  -4  13   2         39.24         38.15         2.37 o                         
  -3  13   2          4.09          4.60         0.70 o                         
  -2  13   2          9.62          9.24         0.83 o                         
  -1  13   2         33.32         32.50         1.55 o                         
   0  13   2          2.66          3.03         0.56 o                         
   1  13   2          6.24          6.21         0.64 o                         
   2  13   2         42.30         43.79         1.89 o                         
   3  13   2         15.62         17.71         1.13 o                         
   4  13   2          0.65          0.15         0.75 o                         
   5  13   2         21.07         21.19         1.44 o                         
   6  13   2          8.60          9.35         1.42 o                         
   7  13   2         10.99         11.67         1.29 o                         
  -6  14   2          6.02          6.96         2.00 o                         
  -5  14   2         22.63         23.02         3.14 o                         
  -4  14   2          0.05         -0.59         0.87 o                         
  -3  14   2         20.03         19.54         1.86 o                         
  -2  14   2         13.68         12.14         1.39 o                         
  -1  14   2         15.95         17.72         2.13 o                         
   0  14   2          0.16          0.65         0.50 o                         
   1  14   2         37.83         38.48         1.79 o                         
   2  14   2         22.21         23.16         1.36 o                         
   3  14   2         10.10         11.64         1.01 o                         
   4  14   2          4.19          5.41         1.04 o                         
   5  14   2          4.78          3.14         1.04 o                         
   6  14   2          7.99          9.31         1.23 o                         
  -4  15   2          2.72          2.24         1.50 o                         
  -3  15   2         34.34         33.81         2.58 o                         
  -2  15   2          7.75          9.35         1.05 o                         
  -1  15   2         33.49         32.53         1.69 o                         
   0  15   2          0.01         -0.63         0.63 o                         
   1  15   2          0.02          0.36         0.78 o                         
   2  15   2          4.57          3.80         1.20 o                         
   3  15   2          0.21          0.89         0.92 o                         
   4  15   2          9.49          8.76         1.21 o                         
   5  15   2          2.19          2.59         0.96 o                         
  -2  16   2          0.08         -0.33         1.07 o                         
  -1  16   2          0.14          0.76         1.12 o                         
   0  16   2          1.43          1.52         2.14 o                         
   1  16   2         12.58         11.68         1.62 o                         
   2  16   2         11.63         11.45         1.32 o                         
   3  16   2         11.82         13.65         2.46 o                         
  -3 -15   3          5.02          5.09         1.19 o                         
  -2 -15   3         51.67         52.64         2.73 o                         
  -1 -15   3          8.30         11.11         1.62 o                         
   0 -15   3          0.01          0.43         1.52 o                         
   1 -15   3          2.33          3.23         1.68 o                         
   2 -15   3          1.81          2.18         1.59 o                         
   3 -15   3          0.12          0.09         1.55 o                         
  -5 -14   3          0.67          1.02         0.73 o                         
  -4 -14   3         17.13         17.75         1.32 o                         
  -3 -14   3          0.24          0.55         0.71 o                         
  -2 -14   3          4.92          6.21         0.90 o                         
  -1 -14   3          0.00          0.15         0.68 o                         
   0 -14   3          6.31          5.97         1.01 o                         
   1 -14   3          0.10         -0.45         0.80 o                         
   2 -14   3         26.78         23.38         2.91 o                         
   3 -14   3         19.83         18.57         2.01 o                         
   4 -14   3         24.41         23.29         3.05 o                         
   5 -14   3         56.15         49.49         4.64 o                         
  -6 -13   3          2.95          2.37         0.93 o                         
  -5 -13   3          4.40          4.33         0.80 o                         
  -4 -13   3         26.14         28.52         1.36 o                         
  -3 -13   3         10.12         11.93         0.89 o                         
  -2 -13   3         17.08         18.30         1.04 o                         
  -1 -13   3         19.93         22.33         1.45 o                         
   0 -13   3         90.25         98.93         3.79 o                         
   1 -13   3         63.39         57.69         4.31 o                         
   2 -13   3         70.04         72.27         2.84 o                         
   3 -13   3         74.26         77.44         3.43 o                         
   4 -13   3        144.44        150.94         6.01 o                         
   5 -13   3          8.42          8.51         2.09 o                         
   6 -13   3         45.02         50.27         4.82 o                         
  -7 -12   3          1.70          2.55         0.85 o                         
  -6 -12   3          2.00          2.43         0.72 o                         
  -5 -12   3         15.67         14.54         1.18 o                         
  -4 -12   3         22.32         22.89         1.16 o                         
  -3 -12   3         40.28         39.79         1.60 o                         
  -2 -12   3        448.39        439.66        13.82 o                         
  -1 -12   3         88.93         88.38         2.83 o                         
   0 -12   3        266.10        274.52         8.81 o                         
   1 -12   3         83.85         83.03         3.06 o                         
   2 -12   3        215.19        212.93         8.05 o                         
   3 -12   3          5.80          6.70         0.83 o                         
   4 -12   3         58.39         58.10         2.34 o                         
   5 -12   3          0.22         -0.57         0.76 o                         
   6 -12   3          0.03         -0.11         1.16 o                         
   7 -12   3          0.15          0.00         1.30 o                         
  -8 -11   3         20.41         19.53         1.48 o                         
  -7 -11   3         16.33         18.38         1.40 o                         
  -6 -11   3         41.18         40.39         1.99 o                         
  -5 -11   3         23.09         24.56         1.19 o                         
  -4 -11   3        372.32        378.25        10.72 o                         
  -3 -11   3         21.74         22.48         1.26 o                         
  -2 -11   3        108.82        108.86         3.31 o                         
  -1 -11   3          7.14          7.42         0.65 o                         
   0 -11   3         18.15         19.74         1.13 o                         
   1 -11   3         21.74         19.81         1.60 o                         
   2 -11   3          2.75          2.93         0.55 o                         
   3 -11   3         31.92         30.39         1.25 o                         
   4 -11   3         30.93         27.15         2.22 o                         
   5 -11   3          8.91          9.31         0.90 o                         
   6 -11   3          0.32          0.94         0.70 o                         
   7 -11   3          1.50          2.44         0.90 o                         
   8 -11   3          9.17          7.81         1.52 o                         
  -8 -10   3        106.56        106.54        10.64 o                         
  -7 -10   3          5.73          6.89         0.78 o                         
  -6 -10   3        346.81        356.96        10.15 o                         
  -5 -10   3          1.21          1.97         0.52 o                         
  -4 -10   3         92.27         97.41         3.03 o                         
  -3 -10   3          0.66          0.61         0.42 o                         
  -2 -10   3          0.13          0.39         0.39 o                         
  -1 -10   3          9.75          9.87         0.67 o                         
   0 -10   3          9.29          7.88         0.60 o                         
   1 -10   3          0.10          0.52         0.41 o                         
   2 -10   3         47.54         45.18         2.83 o                         
   3 -10   3         25.07         23.73         1.00 o                         
   4 -10   3          0.21         -0.10         0.47 o                         
   5 -10   3         36.23         33.56         1.63 o                         
   6 -10   3         34.63         32.59         1.71 o                         
   7 -10   3         48.64         50.86         2.25 o                         
   8 -10   3         48.71         47.28         2.66 o                         
   9 -10   3         17.20         19.39         1.98 o                         
  -9  -9   3          7.15          9.28         1.08 o                         
  -8  -9   3        110.72        114.68         7.60 o                         
  -7  -9   3         20.81         18.66         1.32 o                         
  -6  -9   3          9.31          9.23         0.73 o                         
  -5  -9   3         13.65         13.66         0.81 o                         
  -4  -9   3         61.47         58.43         1.95 o                         
  -3  -9   3         22.52         21.98         0.98 o                         
  -2  -9   3          0.23          0.73         0.37 o                         
  -1  -9   3          0.04         -0.30         0.30 o                         
   0  -9   3        140.12        127.04         3.72 o                         
   1  -9   3         60.06         56.80         2.25 o                         
   2  -9   3         31.36         25.52         1.22 o                         
   3  -9   3         60.35         57.36         2.70 o                         
   4  -9   3         77.03         74.67         2.20 o                         
   5  -9   3         63.10         60.85         2.74 o                         
   6  -9   3         93.19        100.80         3.60 o                         
   7  -9   3         14.96         17.91         1.22 o                         
   8  -9   3          0.06          0.63         0.86 o                         
   9  -9   3          3.48          4.58         1.32 o                         
 -10  -8   3         16.71         17.70         1.39 o                         
  -9  -8   3          0.12          0.99         0.74 o                         
  -8  -8   3          0.28          0.81         0.56 o                         
  -7  -8   3         14.32         13.77         0.93 o                         
  -6  -8   3        134.65        124.50         3.75 o                         
  -5  -8   3         42.33         41.66         1.38 o                         
  -4  -8   3         21.29         16.63         0.83 o                         
  -3  -8   3        129.91        109.52         3.81 o                         
  -2  -8   3        308.70        262.02         7.40 o                         
  -1  -8   3        310.70        276.51         7.06 o                         
   0  -8   3        224.07        170.47         4.45 o                         
   1  -8   3        159.68        142.97         3.78 o                         
   2  -8   3        153.41        125.33         3.32 o                         
   3  -8   3         82.60         74.52         2.54 o                         
   4  -8   3        182.93        185.64         5.39 o                         
   5  -8   3          4.53          3.96         0.51 o                         
   6  -8   3          2.88          1.99         0.62 o                         
   7  -8   3          0.70          1.38         0.63 o                         
   8  -8   3          0.22          1.08         0.68 o                         
   9  -8   3          2.43          1.04         0.75 o                         
  10  -8   3          0.12         -1.27         1.27 o                         
 -10  -7   3          4.03          3.32         0.82 o                         
  -9  -7   3         16.89         18.07         1.14 o                         
  -8  -7   3        105.61        101.65         3.58 o                         
  -7  -7   3         18.70         19.74         1.92 o                         
  -6  -7   3          8.00          6.32         0.62 o                         
  -5  -7   3         12.77         10.24         0.57 o                         
  -4  -7   3         97.76         78.24         2.18 o                         
  -3  -7   3         27.90         18.92         0.90 o                         
  -2  -7   3         65.80         39.18         1.55 o                         
  -1  -7   3         13.33         18.76         0.70 o                         
   0  -7   3         10.97         17.47         0.60 o                         
   1  -7   3         40.51         44.00         1.29 o                         
   2  -7   3         10.12          8.37         0.52 o                         
   3  -7   3         61.99         54.94         1.64 o                         
   4  -7   3        150.55        149.92         7.55 o                         
   5  -7   3         28.41         26.24         1.04 o                         
   6  -7   3          5.74          6.18         0.62 o                         
   7  -7   3          8.36          8.19         0.91 o                         
   8  -7   3          6.33          6.00         0.84 o                         
   9  -7   3         11.00         12.15         1.06 o                         
  10  -7   3         10.45         10.93         1.71 o                         
 -10  -6   3         57.35         56.29         2.72 o                         
  -9  -6   3          5.07          4.61         0.69 o                         
  -8  -6   3          4.97          4.52         0.64 o                         
  -7  -6   3          0.10          0.05         0.43 o                         
  -6  -6   3         27.07         23.21         1.12 o                         
  -5  -6   3          1.02          0.26         0.33 o                         
  -4  -6   3         64.11         55.06         1.90 o                         
  -3  -6   3         35.97         34.69         1.18 o                         
  -2  -6   3         18.97         21.48         0.68 o                         
  -1  -6   3         66.59         62.59         1.38 o                         
   0  -6   3        172.61        174.23         4.14 o                         
   1  -6   3         31.88         24.88         0.80 o                         
   2  -6   3          1.12          0.83         0.29 o                         
   3  -6   3          5.03          4.29         0.36 o                         
   4  -6   3         94.50         99.49         2.99 o                         
   5  -6   3         59.62         63.30         2.05 o                         
   6  -6   3        208.05        209.20         6.02 o                         
   7  -6   3         27.82         30.14         2.36 o                         
   8  -6   3         44.16         40.90         1.85 o                         
   9  -6   3          6.92          8.13         0.88 o                         
  10  -6   3         29.75         31.26         2.03 o                         
  11  -6   3          2.16         -0.32         1.55 o                         
 -11  -5   3          1.56          0.53         0.99 o                         
 -10  -5   3          1.65          1.84         0.64 o                         
  -9  -5   3          8.69          8.66         0.83 o                         
  -8  -5   3          9.56          9.70         0.87 o                         
  -7  -5   3          1.22          1.14         0.41 o                         
  -6  -5   3          0.09         -0.14         0.35 o                         
  -5  -5   3         21.62         18.81         0.73 o                         
  -4  -5   3        152.35        149.07         3.59 o                         
  -3  -5   3         47.53         39.68         1.17 o                         
  -2  -5   3         64.07         69.21         1.50 o                         
  -1  -5   3          0.39         -0.13         0.13 o                         
   0  -5   3          0.55          2.52         0.33 o                         
   1  -5   3          3.76          4.14         0.38 o                         
   2  -5   3         61.44         72.64         1.94 o                         
   3  -5   3        135.38        126.44         4.70 o                         
   4  -5   3        257.91        255.54         7.19 o                         
   5  -5   3         22.81         22.25         1.37 o                         
   6  -5   3          0.23          0.33         0.39 o                         
   7  -5   3          0.04         -0.42         0.42 o                         
   8  -5   3          1.50          2.27         0.63 o                         
   9  -5   3          0.57          1.08         0.66 o                         
  10  -5   3         10.11          9.42         1.12 o                         
  11  -5   3          0.25          1.46         1.64 o                         
 -11  -4   3          0.23          0.36         0.73 o                         
 -10  -4   3          9.34         11.04         1.02 o                         
  -9  -4   3          0.01         -0.15         0.50 o                         
  -8  -4   3         16.32         14.29         1.52 o                         
  -7  -4   3         12.88         12.24         0.78 o                         
  -6  -4   3          1.45          1.87         0.36 o                         
  -5  -4   3        103.23        102.52         2.74 o                         
  -4  -4   3        273.52        263.85         6.23 o                         
  -3  -4   3         64.04         68.38         1.51 o                         
  -2  -4   3        242.45        256.07         5.29 o                         
  -1  -4   3        116.01        117.32         2.34 o                         
   0  -4   3         57.71         78.34         2.29 o                         
   1  -4   3          9.61         10.01         0.76 o                         
   2  -4   3        422.89        429.83        11.86 o                         
   3  -4   3        118.26        114.51         3.71 o                         
   4  -4   3         60.15         63.98         1.98 o                         
   5  -4   3        118.82        126.58         5.01 o                         
   6  -4   3          0.88          0.94         0.36 o                         
   7  -4   3          1.87          1.11         0.44 o                         
   8  -4   3          5.95          6.72         0.82 o                         
   9  -4   3          0.28          0.74         0.63 o                         
  10  -4   3          0.82          0.82         0.79 o                         
  11  -4   3          8.70          7.19         1.91 o                         
 -11  -3   3          1.47          1.06         0.74 o                         
 -10  -3   3          7.42          7.80         0.97 o                         
  -9  -3   3         17.16         17.90         1.18 o                         
  -8  -3   3          1.89          1.89         0.50 o                         
  -7  -3   3         76.56         77.52         2.41 o                         
  -6  -3   3         18.87         17.39         0.77 o                         
  -5  -3   3         10.46         11.67         0.85 o                         
  -4  -3   3          0.21          0.22         0.21 o                         
  -3  -3   3          3.56          3.37         0.20 o                         
  -2  -3   3        459.35        441.91         9.08 o                         
  -1  -3   3         63.87         67.40         1.35 o                         
   0  -3   3          5.59          5.80         0.31 o                         
   1  -3   3         16.72         21.53         0.66 o                         
   2  -3   3        492.90        505.33        12.70 o                         
   3  -3   3          0.28          1.27         0.22 o                         
   4  -3   3          1.21          2.01         0.25 o                         
   5  -3   3        159.28        180.48         4.06 o                         
   6  -3   3         10.47          9.72         0.77 o                         
   7  -3   3         79.39         88.58         2.83 o                         
   8  -3   3          0.09         -0.10         0.60 o                         
   9  -3   3         39.04         37.95         1.74 o                         
  10  -3   3         14.87         15.64         1.56 o                         
  11  -3   3          2.87          2.73         1.64 o                         
 -11  -2   3         22.77         21.45         1.85 o                         
 -10  -2   3          1.90          3.61         0.82 o                         
  -9  -2   3         49.58         48.01         1.95 o                         
  -8  -2   3          0.18          1.12         0.48 o                         
  -7  -2   3          0.97          1.30         0.37 o                         
  -6  -2   3          4.07          3.80         0.39 o                         
  -5  -2   3          0.18          0.24         0.23 o                         
  -4  -2   3        406.92        412.23         9.63 o                         
  -3  -2   3          0.01          0.14         0.15 o                         
  -2  -2   3         25.86         26.43         0.77 o                         
  -1  -2   3         31.35         24.02         0.85 o                         
   0  -2   3        303.44        352.07        10.86 o                         
   1  -2   3        252.60        247.43         9.88 o                         
   2  -2   3          0.07          0.05         0.18 o                         
   3  -2   3         34.52         53.17         1.83 o                         
   4  -2   3         91.12         95.03         2.18 o                         
   5  -2   3          0.97          2.07         0.24 o                         
   6  -2   3         24.13         22.99         0.70 o                         
   7  -2   3          7.46          7.93         0.57 o                         
   8  -2   3          3.09          3.13         0.52 o                         
   9  -2   3         23.42         21.78         1.41 o                         
  10  -2   3         15.43         17.47         1.37 o                         
  11  -2   3         39.31         46.76         4.41 o                         
  12  -2   3          3.09          5.10         1.91 o                         
 -11  -1   3          0.44          0.42         0.78 o                         
 -10  -1   3         18.75         20.93         1.44 o                         
  -9  -1   3         27.77         30.02         2.45 o                         
  -8  -1   3         12.43         10.17         0.76 o                         
  -7  -1   3         63.97         65.16         2.04 o                         
  -6  -1   3        129.02        129.22         4.17 o                         
  -5  -1   3         26.73         32.97         1.05 o                         
  -4  -1   3        160.51        168.10         3.71 o                         
  -3  -1   3         31.77         41.47         1.05 o                         
  -2  -1   3         29.70         26.66         0.82 o                         
  -1  -1   3         29.87         30.83         1.03 o                         
   0  -1   3          0.67          0.73         0.17 o                         
   1  -1   3        259.95        266.45         7.37 o                         
   2  -1   3        301.26        337.82         9.33 o                         
   3  -1   3         30.38         30.25         1.09 o                         
   4  -1   3        191.90        194.05         4.31 o                         
   5  -1   3         28.48         34.19         1.00 o                         
   6  -1   3          3.23          3.73         0.33 o                         
   7  -1   3         25.93         28.76         1.07 o                         
   8  -1   3          5.99          7.46         0.61 o                         
   9  -1   3         28.27         29.22         1.43 o                         
  10  -1   3          0.83          1.65         0.80 o                         
  11  -1   3          1.56         -0.73         1.27 o                         
  12  -1   3          5.38          7.46         2.00 o                         
 -11   0   3          1.64          1.94         0.82 o                         
 -10   0   3          0.15          0.54         0.71 o                         
  -9   0   3          0.89          0.65         0.48 o                         
  -8   0   3         13.79         11.16         0.95 o                         
  -7   0   3         26.75         22.40         0.93 o                         
  -6   0   3         41.86         41.82         1.37 o                         
  -5   0   3         19.97         17.16         0.63 o                         
  -4   0   3         20.43         21.78         0.63 o                         
  -3   0   3        110.65        105.37         2.51 o                         
  -2   0   3       1317.99       1390.02        34.79 o                         
  -1   0   3         23.59         19.04         0.95 o                         
   0   0   3        284.82        295.62        10.51 o                         
   1   0   3          1.26          0.65         0.17 o                         
   2   0   3       2541.32       2814.61        86.39 o                         
   3   0   3        114.71        122.54         3.87 o                         
   4   0   3        150.22        180.79         5.07 o                         
   5   0   3          1.24          1.54         0.25 o                         
   6   0   3         40.80         43.81         1.18 o                         
   7   0   3          1.14          1.58         0.28 o                         
   8   0   3         28.94         30.74         1.15 o                         
   9   0   3         28.29         30.99         1.72 o                         
  10   0   3          0.55         -0.23         0.95 o                         
  11   0   3         15.48         11.83         2.18 o                         
  12   0   3         10.90          4.91         1.96 o                         
 -11   1   3          1.24          1.25         1.28 o                         
 -10   1   3          0.57         -0.08         0.69 o                         
  -9   1   3          0.57          0.07         0.64 o                         
  -8   1   3          8.20          7.22         0.57 o                         
  -7   1   3         27.37         28.32         1.38 o                         
  -6   1   3         21.12         24.28         0.96 o                         
  -5   1   3         96.19         96.88         2.57 o                         
  -4   1   3        782.22        810.14        18.81 o                         
  -3   1   3        583.04        592.11        12.83 o                         
  -2   1   3         13.08         13.67         0.51 o                         
  -1   1   3        750.87        789.54        27.98 o                         
   0   1   3        472.56        550.98        16.92 o                         
   1   1   3          5.01          3.51         0.21 o                         
   2   1   3        104.01        100.94         3.18 o                         
   3   1   3          9.62         16.12         0.60 o                         
   4   1   3         88.33         86.65         1.87 o                         
   5   1   3          7.46          5.10         0.30 o                         
   6   1   3         32.42         38.03         1.41 o                         
   7   1   3         11.37         13.24         0.57 o                         
   8   1   3          0.42         -0.32         0.41 o                         
   9   1   3          4.14          4.03         0.69 o                         
  10   1   3         40.22         32.98         3.32 o                         
  11   1   3          3.09          3.55         1.68 o                         
  12   1   3         18.39         18.38         2.73 o                         
 -11   2   3          2.53          2.79         0.88 o                         
 -10   2   3         25.35         21.41         1.81 o                         
  -9   2   3         42.12         43.73         1.84 o                         
  -8   2   3         99.12         91.36         3.70 o                         
  -7   2   3         88.65         86.90         3.19 o                         
  -6   2   3        477.42        507.52        15.74 o                         
  -5   2   3        125.66        138.07         4.43 o                         
  -4   2   3          3.87          6.47         0.39 o                         
  -3   2   3        122.20        141.98         3.35 o                         
  -2   2   3         85.37        108.29         3.40 o                         
  -1   2   3        121.85        123.05         3.83 o                         
   0   2   3          8.31          7.25         0.30 o                         
   1   2   3         71.84         75.87         2.15 o                         
   2   2   3         22.99         21.57         0.93 o                         
   3   2   3         20.10         23.34         0.66 o                         
   4   2   3       1005.73       1082.62        25.12 o                         
   5   2   3         62.72         69.90         1.62 o                         
   6   2   3        125.06        130.67         3.45 o                         
   7   2   3         52.11         51.24         1.57 o                         
   8   2   3        188.38        179.50         4.78 o                         
   9   2   3          1.04         -0.04         0.47 o                         
  10   2   3         61.06         64.45         3.81 o                         
  11   2   3         15.40         10.96         2.09 o                         
  12   2   3          1.63          0.96         1.64 o                         
 -11   3   3         25.58         24.64         1.93 o                         
 -10   3   3         10.66         10.55         1.12 o                         
  -9   3   3         38.45         37.15         2.27 o                         
  -8   3   3         18.74         20.28         1.35 o                         
  -7   3   3         11.07         11.42         0.97 o                         
  -6   3   3        150.99        145.21         4.72 o                         
  -5   3   3          5.45          7.01         0.48 o                         
  -4   3   3         82.61         78.95         2.92 o                         
  -3   3   3        149.59        151.55         4.26 o                         
  -2   3   3         74.59         75.91         2.16 o                         
  -1   3   3         40.65         44.58         1.29 o                         
   0   3   3        343.81        344.92         9.49 o                         
   1   3   3        177.93        193.63         6.02 o                         
   2   3   3       3274.82       3599.37        98.72 o                         
   3   3   3         84.47         99.10         2.84 o                         
   4   3   3        334.12        350.96         7.25 o                         
   5   3   3         92.70         97.91         2.83 o                         
   6   3   3        188.10        191.05         4.61 o                         
   7   3   3          0.14         -0.22         0.33 o                         
   8   3   3         47.81         46.09         1.51 o                         
   9   3   3         10.03         10.52         0.72 o                         
  10   3   3         13.77         13.06         1.40 o                         
  11   3   3          0.61         -0.41         1.36 o                         
  12   3   3         17.50         16.11         2.55 o                         
 -11   4   3         13.67         12.37         1.26 o                         
 -10   4   3          1.49          1.86         0.70 o                         
  -9   4   3          6.89          6.26         1.16 o                         
  -8   4   3         15.31         14.51         0.96 o                         
  -7   4   3         41.96         41.91         1.68 o                         
  -6   4   3         28.68         30.23         2.55 o                         
  -5   4   3         29.92         30.01         1.20 o                         
  -4   4   3        858.44        868.81        23.87 o                         
  -3   4   3        530.98        551.31        17.00 o                         
  -2   4   3       1139.88       1163.36        57.49 o                         
  -1   4   3       1705.21       1833.11        56.17 o                         
   0   4   3       3975.65       4336.68       132.97 o                         
   1   4   3        995.97       1117.93        30.68 o                         
   2   4   3        304.15        353.69         9.78 o                         
   3   4   3        622.35        660.14        18.18 o                         
   4   4   3          2.30          2.10         0.25 o                         
   5   4   3          4.02          4.68         0.33 o                         
   6   4   3          0.38          0.82         0.29 o                         
   7   4   3          6.23          7.68         0.54 o                         
   8   4   3        185.66        179.22         5.45 o                         
   9   4   3          0.26          0.14         0.46 o                         
  10   4   3        107.71        106.94         4.36 o                         
  11   4   3         11.03          9.82         1.70 o                         
 -11   5   3          4.88          3.77         1.25 o                         
 -10   5   3          0.02          0.38         0.76 o                         
  -9   5   3         21.57         22.85         1.30 o                         
  -8   5   3         52.38         50.00         1.64 o                         
  -7   5   3         16.61         16.64         1.08 o                         
  -6   5   3        440.54        389.03        13.14 o                         
  -5   5   3         79.35         79.39         3.26 o                         
  -4   5   3        129.42        146.85         4.71 o                         
  -3   5   3        211.15        217.49         6.12 o                         
  -2   5   3        258.49        280.36         8.73 o                         
  -1   5   3          4.73          4.04         0.34 o                         
   0   5   3         86.49         74.28         2.40 o                         
   1   5   3          9.62          7.97         0.38 o                         
   2   5   3        354.02        364.62         9.22 o                         
   3   5   3        270.21        280.56         6.62 o                         
   4   5   3         22.41         22.97         0.70 o                         
   5   5   3         34.65         36.63         1.07 o                         
   6   5   3        330.83        335.39         7.97 o                         
   7   5   3          1.67          1.30         0.37 o                         
   8   5   3        132.94        131.47         3.63 o                         
   9   5   3          7.56          7.11         0.80 o                         
  10   5   3         98.96         91.22         4.43 o                         
  11   5   3          3.03          4.77         1.39 o                         
 -11   6   3         12.34         10.44         1.51 o                         
 -10   6   3         32.61         34.17         2.04 o                         
  -9   6   3         14.70         13.91         1.04 o                         
  -8   6   3        111.03        110.79         3.14 o                         
  -7   6   3         27.72         26.92         1.33 o                         
  -6   6   3          4.48          3.88         0.55 o                         
  -5   6   3         88.23         83.76         2.86 o                         
  -4   6   3         41.76         44.27         1.47 o                         
  -3   6   3          1.29          2.16         0.33 o                         
  -2   6   3        268.52        278.91         8.72 o                         
  -1   6   3          3.40          4.46         0.32 o                         
   0   6   3        587.12        582.17        14.66 o                         
   1   6   3         19.87         21.67         0.73 o                         
   2   6   3         25.82         26.65         1.27 o                         
   3   6   3         32.84         31.01         0.92 o                         
   4   6   3        460.57        442.52        12.25 o                         
   5   6   3        154.83        152.35         3.73 o                         
   6   6   3        184.40        189.38         4.61 o                         
   7   6   3         21.24         22.17         0.88 o                         
   8   6   3         69.93         68.75         2.10 o                         
   9   6   3         43.98         47.36         2.30 o                         
  10   6   3         19.81         14.84         2.34 o                         
  11   6   3          6.05          4.60         1.18 o                         
 -10   7   3         10.48         10.38         1.55 o                         
  -9   7   3          3.17          3.26         0.76 o                         
  -8   7   3         17.28         19.25         1.07 o                         
  -7   7   3          0.18          0.44         0.51 o                         
  -6   7   3         20.59         24.76         1.25 o                         
  -5   7   3         65.94         66.00         2.68 o                         
  -4   7   3          3.21          4.98         0.46 o                         
  -3   7   3         15.42         13.93         0.67 o                         
  -2   7   3         45.78         47.93         1.85 o                         
  -1   7   3          0.84          0.45         0.23 o                         
   0   7   3         29.13         27.39         1.00 o                         
   1   7   3        115.26        101.88         2.73 o                         
   2   7   3        211.40        208.64         4.99 o                         
   3   7   3        437.29        418.11         9.84 o                         
   4   7   3        106.75        105.45         2.94 o                         
   5   7   3         44.89         42.11         1.25 o                         
   6   7   3          2.22          1.95         0.39 o                         
   7   7   3         41.63         37.24         1.32 o                         
   8   7   3          1.01          1.35         0.47 o                         
   9   7   3          1.52          0.61         0.79 o                         
  10   7   3         28.65         31.53         2.07 o                         
  11   7   3          0.49          0.14         1.73 o                         
 -10   8   3          5.58          6.75         1.40 o                         
  -9   8   3          3.46          4.60         0.83 o                         
  -8   8   3          9.34          9.36         0.82 o                         
  -7   8   3          1.67          0.45         0.55 o                         
  -6   8   3          2.22          1.93         0.55 o                         
  -5   8   3         10.50         12.84         0.82 o                         
  -4   8   3        124.14        124.83         3.70 o                         
  -3   8   3        142.61        139.03         4.06 o                         
  -2   8   3         95.52         97.08         2.89 o                         
  -1   8   3        225.97        208.28         5.38 o                         
   0   8   3        652.22        628.70        17.38 o                         
   1   8   3        406.34        397.48         9.41 o                         
   2   8   3        450.35        424.10         9.35 o                         
   3   8   3          0.66          0.39         0.27 o                         
   4   8   3          6.71          4.96         0.45 o                         
   5   8   3          0.08          0.33         0.33 o                         
   6   8   3          6.54          5.73         0.49 o                         
   7   8   3          2.52          2.36         0.46 o                         
   8   8   3         16.87         17.52         1.11 o                         
   9   8   3          3.79          3.80         0.88 o                         
  10   8   3          0.00          0.16         0.93 o                         
  -9   9   3          2.02          3.71         1.06 o                         
  -8   9   3          0.03         -0.38         0.65 o                         
  -7   9   3          2.71          3.43         0.93 o                         
  -6   9   3         62.06         57.37         2.61 o                         
  -5   9   3         91.88         88.67         4.19 o                         
  -4   9   3         41.68         41.97         1.52 o                         
  -3   9   3         71.40         64.05         2.07 o                         
  -2   9   3        106.60         97.63         2.95 o                         
  -1   9   3        107.74        107.28         3.20 o                         
   0   9   3         42.70         35.31         1.03 o                         
   1   9   3         14.67         13.83         0.60 o                         
   2   9   3        114.75        126.98         3.40 o                         
   3   9   3          4.56          3.95         0.39 o                         
   4   9   3          8.30          8.70         0.81 o                         
   5   9   3          8.38          8.60         0.57 o                         
   6   9   3         12.19         12.33         1.00 o                         
   7   9   3          4.03          3.96         0.53 o                         
   8   9   3          2.04          1.38         0.63 o                         
   9   9   3         33.89         35.07         2.30 o                         
  10   9   3          8.44         10.75         1.96 o                         
  -9  10   3          3.87          3.46         1.64 o                         
  -8  10   3         64.96         64.93         2.73 o                         
  -7  10   3         47.49         46.90         2.18 o                         
  -6  10   3         40.43         39.27         2.11 o                         
  -5  10   3          3.96          2.88         0.72 o                         
  -4  10   3         26.98         26.50         1.17 o                         
  -3  10   3          0.89          1.25         0.46 o                         
  -2  10   3         22.72         19.30         1.07 o                         
  -1  10   3         92.97         89.75         3.63 o                         
   0  10   3         33.77         34.99         1.32 o                         
   1  10   3         34.87         33.88         1.26 o                         
   2  10   3         31.99         33.20         1.15 o                         
   3  10   3         19.83         18.82         0.82 o                         
   4  10   3         53.51         53.58         1.85 o                         
   5  10   3          1.57          1.64         0.44 o                         
   6  10   3         45.59         43.25         1.51 o                         
   7  10   3         15.46         16.55         1.12 o                         
   8  10   3         34.95         35.99         1.76 o                         
   9  10   3          2.97          3.86         1.18 o                         
  -8  11   3          0.82          1.14         1.46 o                         
  -7  11   3          0.37          0.51         0.82 o                         
  -6  11   3          4.23          4.17         0.73 o                         
  -5  11   3          1.81          1.98         0.70 o                         
  -4  11   3          5.18          5.05         0.66 o                         
  -3  11   3          5.21          5.49         0.74 o                         
  -2  11   3          0.10          0.50         0.45 o                         
  -1  11   3          4.78          4.49         0.59 o                         
   0  11   3        121.02        129.66         4.32 o                         
   1  11   3        143.90        141.51         4.19 o                         
   2  11   3        165.63        169.27         4.94 o                         
   3  11   3         11.53         10.96         0.66 o                         
   4  11   3         38.38         39.15         1.52 o                         
   5  11   3          4.68          4.61         0.62 o                         
   6  11   3         19.86         19.18         1.02 o                         
   7  11   3          9.81          9.97         0.94 o                         
   8  11   3         13.40         13.47         1.29 o                         
   9  11   3          6.35          6.49         1.70 o                         
  -8  12   3          6.15          2.68         1.68 o                         
  -7  12   3         24.57         21.29         2.78 o                         
  -6  12   3         63.41         65.82         3.68 o                         
  -5  12   3         12.20         13.77         1.39 o                         
  -4  12   3         39.38         42.10         1.94 o                         
  -3  12   3          5.12          6.45         0.76 o                         
  -2  12   3        101.92        103.52         3.60 o                         
  -1  12   3          7.53          8.56         0.77 o                         
   0  12   3         59.65         58.64         2.80 o                         
   1  12   3         55.89         56.19         1.94 o                         
   2  12   3         12.45         12.30         0.82 o                         
   3  12   3         66.11         65.40         2.01 o                         
   4  12   3         11.38         12.60         0.79 o                         
   5  12   3         41.16         41.02         1.52 o                         
   6  12   3         58.54         58.09         2.38 o                         
   7  12   3          6.10          4.82         0.98 o                         
   8  12   3          5.68          7.05         1.43 o                         
  -7  13   3          1.53          4.09         1.77 o                         
  -6  13   3          2.18          2.67         1.09 o                         
  -5  13   3          0.35          1.14         1.41 o                         
  -4  13   3          0.37         -0.94         0.94 o                         
  -3  13   3          2.82          2.88         0.67 o                         
  -2  13   3          0.37          0.61         0.57 o                         
  -1  13   3         44.13         44.86         1.92 o                         
   0  13   3         66.45         70.34         2.35 o                         
   1  13   3         39.46         37.92         1.53 o                         
   2  13   3         10.85         11.11         1.03 o                         
   3  13   3          0.62          0.30         0.56 o                         
   4  13   3          8.03          8.52         0.72 o                         
   5  13   3         17.39         19.47         1.61 o                         
   6  13   3          2.59          1.42         0.91 o                         
   7  13   3        105.42        106.46         4.53 o                         
  -6  14   3         27.89         24.11         3.14 o                         
  -5  14   3         20.14         19.11         2.64 o                         
  -4  14   3         17.20         18.43         2.55 o                         
  -3  14   3         56.82         52.71         3.28 o                         
  -2  14   3         60.08         66.87         4.07 o                         
  -1  14   3         15.72         16.18         1.11 o                         
   0  14   3          4.27          4.10         0.65 o                         
   1  14   3         48.10         48.96         1.84 o                         
   2  14   3          0.00         -0.49         0.60 o                         
   3  14   3         72.06         73.47         4.48 o                         
   4  14   3          2.10          0.81         0.72 o                         
   5  14   3        135.92        141.26         5.72 o                         
   6  14   3         20.65         24.71         1.79 o                         
  -4  15   3          0.62          0.36         1.50 o                         
  -3  15   3         17.33         17.23         1.90 o                         
  -2  15   3         15.01         15.90         1.40 o                         
  -1  15   3        160.73        169.58         5.74 o                         
   0  15   3         20.90         21.27         1.33 o                         
   1  15   3         95.34        101.37         3.67 o                         
   2  15   3          6.52          8.02         1.06 o                         
   3  15   3         71.86         68.33         3.26 o                         
   4  15   3         21.49         23.62         1.75 o                         
   5  15   3          3.67          2.93         1.41 o                         
  -2  16   3          4.40          4.84         1.34 o                         
  -1  16   3         54.51         59.92         3.71 o                         
   0  16   3         13.94         12.49         1.87 o                         
   1  16   3         23.30         23.82         3.11 o                         
   2  16   3          0.00         -1.00         1.00 o                         
   3  16   3          1.90          1.70         0.97 o                         
  -1 -15   4         35.42         39.32         5.64 o                         
   0 -15   4          2.68          3.46         1.27 o                         
   1 -15   4         67.78         79.71         7.92 o                         
  -4 -14   4         10.48         10.55         1.32 o                         
  -3 -14   4          4.30          5.62         0.98 o                         
  -2 -14   4          0.27          0.47         1.07 o                         
  -1 -14   4          4.84          4.08         1.18 o                         
   0 -14   4         26.44         31.03         2.47 o                         
   1 -14   4          1.69          3.15         1.19 o                         
   2 -14   4         14.47         16.03         1.86 o                         
   3 -14   4         21.55         20.38         2.78 o                         
   4 -14   4         41.18         37.71         3.91 o                         
  -5 -13   4          0.56          0.70         0.67 o                         
  -4 -13   4          2.67          2.95         0.69 o                         
  -3 -13   4          1.01          0.70         0.56 o                         
  -2 -13   4         35.99         36.67         2.43 o                         
  -1 -13   4         13.61         14.80         1.13 o                         
   0 -13   4         42.65         38.81         3.82 o                         
   1 -13   4         53.11         54.49         2.77 o                         
   2 -13   4        111.57        111.65         6.83 o                         
   3 -13   4         24.76         22.50         1.54 o                         
   4 -13   4        128.72        138.35         6.90 o                         
   5 -13   4         25.84         29.48         3.37 o                         
   6 -13   4         68.63         79.11         6.37 o                         
  -6 -12   4         28.90         27.14         1.70 o                         
  -5 -12   4         16.15         17.56         1.04 o                         
  -4 -12   4         19.87         19.90         0.98 o                         
  -3 -12   4         35.97         37.07         1.52 o                         
  -2 -12   4        318.13        299.58        10.32 o                         
  -1 -12   4        103.42        100.01         3.52 o                         
   0 -12   4        417.20        407.44        14.87 o                         
   1 -12   4         43.49         45.35         2.29 o                         
   2 -12   4        153.61        141.32         6.37 o                         
   3 -12   4         24.49         24.22         1.50 o                         
   4 -12   4         44.82         45.74         2.38 o                         
   5 -12   4          6.31          8.06         1.79 o                         
   6 -12   4         23.91         24.56         3.09 o                         
   7 -12   4          1.38          1.96         1.77 o                         
  -7 -11   4         15.97         15.51         1.42 o                         
  -6 -11   4         52.78         52.53         2.81 o                         
  -5 -11   4         56.42         56.92         2.15 o                         
  -4 -11   4        204.50        201.38         5.36 o                         
  -3 -11   4        181.55        179.77         5.26 o                         
  -2 -11   4        166.08        157.37         4.66 o                         
  -1 -11   4         86.33         87.68         2.77 o                         
   0 -11   4          7.08          7.62         0.79 o                         
   1 -11   4         27.10         29.38         1.47 o                         
   2 -11   4         22.66         19.05         1.15 o                         
   3 -11   4          2.63          3.08         0.67 o                         
   4 -11   4        141.96        138.78         4.84 o                         
   5 -11   4         10.26         12.21         1.10 o                         
   6 -11   4         16.52         16.33         1.40 o                         
   7 -11   4          5.96          9.73         2.14 o                         
   8 -11   4          0.23          0.26         1.12 o                         
  -8 -10   4         66.79         58.27         3.58 o                         
  -7 -10   4         64.22         65.95         2.55 o                         
  -6 -10   4         85.01         88.79         3.19 o                         
  -5 -10   4        111.70        119.75         3.66 o                         
  -4 -10   4         57.86         62.85         1.93 o                         
  -3 -10   4          4.11          4.76         0.55 o                         
  -2 -10   4         79.54         75.05         3.14 o                         
  -1 -10   4         35.42         29.70         1.20 o                         
   0 -10   4         19.84         19.12         0.87 o                         
   1 -10   4         61.29         55.09         2.12 o                         
   2 -10   4         45.01         44.40         1.85 o                         
   3 -10   4        104.17         99.75         2.84 o                         
   4 -10   4          0.57          1.21         0.44 o                         
   5 -10   4         25.19         22.47         1.27 o                         
   6 -10   4         14.88         15.87         0.99 o                         
   7 -10   4         11.93         10.29         1.02 o                         
   8 -10   4         10.05          6.61         1.38 o                         
  -9  -9   4         46.82         41.82         5.14 o                         
  -8  -9   4          0.36         -0.56         0.56 o                         
  -7  -9   4         34.68         34.57         2.74 o                         
  -6  -9   4          3.36          4.28         0.80 o                         
  -5  -9   4          6.02          6.16         0.78 o                         
  -4  -9   4         95.70         90.65         2.56 o                         
  -3  -9   4         60.30         58.06         1.92 o                         
  -2  -9   4          0.00          0.35         0.36 o                         
  -1  -9   4          2.85          3.81         0.69 o                         
   0  -9   4          2.65          3.15         0.53 o                         
   1  -9   4          0.01          0.17         0.37 o                         
   2  -9   4         12.43         13.36         0.76 o                         
   3  -9   4         43.85         45.05         1.46 o                         
   4  -9   4         27.29         27.87         1.47 o                         
   5  -9   4         33.44         35.42         1.35 o                         
   6  -9   4         45.28         49.45         2.13 o                         
   7  -9   4         13.56         15.35         1.16 o                         
   8  -9   4         11.39         10.06         1.04 o                         
   9  -9   4         23.27         23.90         2.19 o                         
  -9  -8   4          7.97          9.02         1.45 o                         
  -8  -8   4         16.13         18.16         1.11 o                         
  -7  -8   4         78.60         75.36         2.77 o                         
  -6  -8   4          7.13          6.80         0.66 o                         
  -5  -8   4        110.35        106.14         2.94 o                         
  -4  -8   4         28.09         29.28         1.04 o                         
  -3  -8   4          0.65          0.05         0.34 o                         
  -2  -8   4         30.90         33.57         1.21 o                         
  -1  -8   4         10.70         13.98         0.62 o                         
   0  -8   4         11.45          7.85         0.47 o                         
   1  -8   4         55.78         63.61         1.82 o                         
   2  -8   4          1.01          0.54         0.36 o                         
   3  -8   4         29.87         27.81         1.15 o                         
   4  -8   4        199.51        187.56         5.45 o                         
   5  -8   4          2.65          2.03         0.62 o                         
   6  -8   4         27.72         25.53         1.64 o                         
   7  -8   4         25.58         23.09         1.36 o                         
   8  -8   4          0.01         -0.13         0.80 o                         
   9  -8   4          5.61          4.95         0.94 o                         
  10  -8   4          0.62         -0.05         2.82 o                         
 -10  -7   4         14.94         14.93         1.74 o                         
  -9  -7   4         11.42         11.20         0.93 o                         
  -8  -7   4          0.49          0.45         0.49 o                         
  -7  -7   4          0.01         -0.11         0.46 o                         
  -6  -7   4          6.80          7.13         0.63 o                         
  -5  -7   4        166.25        161.19         4.26 o                         
  -4  -7   4         22.42         23.35         0.88 o                         
  -3  -7   4        173.30        176.81         5.62 o                         
  -2  -7   4         39.62         34.99         1.10 o                         
  -1  -7   4        118.24        129.60         3.40 o                         
   0  -7   4         16.57         17.26         0.66 o                         
   1  -7   4         71.99         73.55         2.20 o                         
   2  -7   4         38.68         35.60         1.92 o                         
   3  -7   4         11.79         12.09         0.70 o                         
   4  -7   4         15.86         13.33         0.75 o                         
   5  -7   4         88.87         89.33         2.56 o                         
   6  -7   4         79.49         75.96         2.48 o                         
   7  -7   4         24.61         25.20         1.38 o                         
   8  -7   4          9.04          7.03         0.86 o                         
   9  -7   4          3.28          1.73         1.08 o                         
  10  -7   4          5.93          6.45         1.41 o                         
 -10  -6   4          1.22          0.64         2.12 o                         
  -9  -6   4          4.08          3.71         0.63 o                         
  -8  -6   4          2.76          2.77         0.57 o                         
  -7  -6   4         66.95         65.18         2.36 o                         
  -6  -6   4          4.64          5.40         0.55 o                         
  -5  -6   4         17.40         18.27         0.81 o                         
  -4  -6   4         66.82         63.99         1.82 o                         
  -3  -6   4          1.43          0.96         0.26 o                         
  -2  -6   4         19.52         19.91         0.72 o                         
  -1  -6   4         13.09         10.19         0.43 o                         
   0  -6   4         12.10         14.05         0.47 o                         
   1  -6   4         10.21          8.85         0.59 o                         
   2  -6   4          2.42          2.47         0.39 o                         
   3  -6   4        198.10        198.66         5.68 o                         
   4  -6   4         64.41         61.05         2.56 o                         
   5  -6   4         55.82         54.21         2.47 o                         
   6  -6   4          9.91         11.36         0.70 o                         
   7  -6   4          2.70          3.15         0.55 o                         
   8  -6   4          0.02          0.35         0.61 o                         
   9  -6   4          2.08          2.69         0.75 o                         
  10  -6   4          4.72          4.84         0.88 o                         
 -10  -5   4          0.05         -0.73         0.98 o                         
  -9  -5   4         14.50         15.43         1.00 o                         
  -8  -5   4         58.99         58.93         2.23 o                         
  -7  -5   4          0.17         -0.09         0.39 o                         
  -6  -5   4          7.24          8.16         0.66 o                         
  -5  -5   4         11.58          9.02         0.49 o                         
  -4  -5   4        204.40        191.17         4.93 o                         
  -3  -5   4         40.23         39.79         1.03 o                         
  -2  -5   4        144.34        134.16         3.02 o                         
  -1  -5   4         32.80         31.74         0.75 o                         
   0  -5   4         93.98         90.25         2.20 o                         
   1  -5   4        197.14        201.23         5.13 o                         
   2  -5   4        372.66        366.78        11.39 o                         
   3  -5   4          8.85          9.32         0.48 o                         
   4  -5   4          0.23          0.30         0.31 o                         
   5  -5   4         26.49         29.28         1.06 o                         
   6  -5   4         19.52         21.23         1.00 o                         
   7  -5   4          0.11          0.60         0.46 o                         
   8  -5   4          4.57          6.04         0.79 o                         
   9  -5   4          3.52          3.21         0.75 o                         
  10  -5   4          4.69          5.00         0.86 o                         
  11  -5   4          0.07          2.22         1.96 o                         
 -11  -4   4          0.71          0.03         1.12 o                         
 -10  -4   4         29.76         29.41         1.49 o                         
  -9  -4   4          2.00          1.86         0.56 o                         
  -8  -4   4          0.31          0.67         0.83 o                         
  -7  -4   4          5.21          4.28         0.48 o                         
  -6  -4   4          1.36          1.20         0.34 o                         
  -5  -4   4         71.80         68.30         1.89 o                         
  -4  -4   4          6.57          6.21         0.47 o                         
  -3  -4   4         59.42         56.22         1.35 o                         
  -2  -4   4        137.36        125.27         2.64 o                         
  -1  -4   4        193.13        187.15         3.87 o                         
   0  -4   4         91.67         98.49         2.56 o                         
   1  -4   4         55.26         50.75         1.54 o                         
   2  -4   4         63.12         62.39         1.58 o                         
   3  -4   4          6.95          9.14         0.69 o                         
   4  -4   4          8.12          8.25         0.50 o                         
   5  -4   4         71.17         67.74         1.95 o                         
   6  -4   4         10.11         11.04         0.65 o                         
   7  -4   4         11.34         11.90         0.77 o                         
   8  -4   4          0.06          0.34         0.48 o                         
   9  -4   4          2.70          3.45         0.90 o                         
  10  -4   4         12.29         13.33         1.28 o                         
  11  -4   4          0.72          1.79         1.14 o                         
 -11  -3   4          0.30          0.30         1.11 o                         
 -10  -3   4          1.37          1.17         0.67 o                         
  -9  -3   4          0.13          0.24         0.49 o                         
  -8  -3   4          4.26          4.63         0.77 o                         
  -7  -3   4         48.39         46.66         2.44 o                         
  -6  -3   4          0.18          0.38         0.31 o                         
  -5  -3   4         10.09          9.87         0.47 o                         
  -4  -3   4         17.89         16.83         0.58 o                         
  -3  -3   4          1.03          0.66         0.19 o                         
  -2  -3   4        424.45        460.04        11.18 o                         
  -1  -3   4          6.99          7.58         0.26 o                         
   0  -3   4          3.05          5.78         0.28 o                         
   1  -3   4         57.54         58.78         1.72 o                         
   2  -3   4         19.58         26.03         0.81 o                         
   3  -3   4        102.97         98.42         2.62 o                         
   4  -3   4         54.67         58.08         1.52 o                         
   5  -3   4          0.67          0.83         0.37 o                         
   6  -3   4          1.66          1.23         0.37 o                         
   7  -3   4         29.16         28.23         1.66 o                         
   8  -3   4         35.46         36.58         1.46 o                         
   9  -3   4         28.33         27.65         1.48 o                         
  10  -3   4          4.32          3.44         0.90 o                         
  11  -3   4         25.35         28.77         2.41 o                         
 -11  -2   4          7.87          5.48         1.33 o                         
 -10  -2   4         38.16         35.65         1.94 o                         
  -9  -2   4         59.69         52.88         2.43 o                         
  -8  -2   4          4.85          4.38         0.57 o                         
  -7  -2   4         70.62         70.15         2.20 o                         
  -6  -2   4         38.43         38.85         1.31 o                         
  -5  -2   4         69.25         72.36         1.97 o                         
  -4  -2   4        100.93        102.31         2.47 o                         
  -3  -2   4        317.32        331.97         8.38 o                         
  -2  -2   4          6.75          7.46         0.32 o                         
  -1  -2   4         39.36         37.82         1.04 o                         
   0  -2   4         43.22         36.35         1.11 o                         
   1  -2   4        311.34        294.51         9.68 o                         
   2  -2   4        281.10        319.46         7.47 o                         
   3  -2   4         15.92         20.90         0.70 o                         
   4  -2   4         40.30         44.99         1.46 o                         
   5  -2   4        160.77        167.64         4.05 o                         
   6  -2   4        298.84        313.59         7.45 o                         
   7  -2   4         40.59         43.44         1.57 o                         
   8  -2   4         92.62         96.17         3.00 o                         
   9  -2   4         20.78         20.09         1.08 o                         
  10  -2   4         36.50         34.80         2.01 o                         
  11  -2   4          5.51          4.86         1.30 o                         
 -11  -1   4         25.51         27.16         1.69 o                         
 -10  -1   4          0.55          0.18         0.84 o                         
  -9  -1   4         36.34         36.84         1.90 o                         
  -8  -1   4         17.08         14.37         1.03 o                         
  -7  -1   4          3.32          3.22         0.43 o                         
  -6  -1   4          8.87          7.26         0.47 o                         
  -5  -1   4          5.52          6.12         0.32 o                         
  -4  -1   4          9.04         11.95         0.49 o                         
  -3  -1   4        355.32        370.39         8.08 o                         
  -2  -1   4        125.84        120.25         3.36 o                         
  -1  -1   4        633.32        768.68        23.63 o                         
   0  -1   4        685.36        789.65        19.81 o                         
   1  -1   4       1790.16       2057.58        47.66 o                         
   2  -1   4        206.21        239.92         5.63 o                         
   3  -1   4       1441.54       1520.20        38.03 o                         
   4  -1   4        544.97        612.58        16.25 o                         
   5  -1   4         82.84         85.70         2.02 o                         
   6  -1   4         97.81        109.43         2.74 o                         
   7  -1   4         19.54         20.29         0.85 o                         
   8  -1   4          2.53          2.31         0.51 o                         
   9  -1   4         10.51         11.84         1.25 o                         
  10  -1   4         12.60         10.87         1.13 o                         
  11  -1   4          1.84         -0.03         1.07 o                         
  12  -1   4          0.59          0.41         1.59 o                         
 -11   0   4         40.38         46.26         2.39 o                         
 -10   0   4         11.84         13.01         1.41 o                         
  -9   0   4          3.46          2.53         0.57 o                         
  -8   0   4          0.00         -0.17         0.47 o                         
  -7   0   4          0.16          0.25         0.36 o                         
  -6   0   4          5.41          6.45         0.54 o                         
  -5   0   4        165.95        178.01         3.97 o                         
  -4   0   4         11.15         15.08         0.47 o                         
  -3   0   4        285.18        321.95         7.04 o                         
  -2   0   4       2245.88       2534.64        63.40 o                         
  -1   0   4        489.15        574.98        17.68 o                         
   0   0   4       1801.58       1998.46        54.83 o                         
   1   0   4        751.06        830.84        20.81 o                         
   2   0   4       1182.58       1348.79        36.99 o                         
   3   0   4         88.16         89.31         2.59 o                         
   4   0   4        127.73        162.74         3.89 o                         
   5   0   4          4.20          3.79         0.29 o                         
   6   0   4          4.74          3.22         0.31 o                         
   7   0   4          9.46          9.56         0.64 o                         
   8   0   4         56.25         57.40         1.94 o                         
   9   0   4          0.50          0.48         0.56 o                         
  10   0   4         27.96         27.82         1.97 o                         
  11   0   4         21.55         24.20         2.96 o                         
  12   0   4         41.55         39.80         4.14 o                         
 -11   1   4          8.96         10.12         1.08 o                         
 -10   1   4          2.72          1.75         0.74 o                         
  -9   1   4         39.48         37.97         1.97 o                         
  -8   1   4         37.02         36.39         1.37 o                         
  -7   1   4        172.54        175.80         5.05 o                         
  -6   1   4         21.45         25.35         1.67 o                         
  -5   1   4        183.84        185.85         4.79 o                         
  -4   1   4        544.75        599.48        13.05 o                         
  -3   1   4         30.13         34.60         0.91 o                         
  -2   1   4         47.47         58.89         1.72 o                         
  -1   1   4        302.78        322.71         7.04 o                         
   0   1   4         93.13         89.30         2.53 o                         
   1   1   4        103.85        113.89         3.57 o                         
   2   1   4        102.89         99.08         2.57 o                         
   3   1   4         45.02         46.12         1.32 o                         
   4   1   4        212.70        223.58         4.94 o                         
   5   1   4         51.21         53.62         1.28 o                         
   6   1   4        134.58        142.01         3.08 o                         
   7   1   4         16.14         16.95         0.74 o                         
   8   1   4         96.76         90.10         3.16 o                         
   9   1   4         35.76         35.28         2.33 o                         
  10   1   4         58.07         58.65         4.76 o                         
  11   1   4          0.69         -0.77         1.36 o                         
  12   1   4         18.34         22.74         3.05 o                         
 -11   2   4         18.20         15.76         1.33 o                         
 -10   2   4         66.76         68.21         4.12 o                         
  -9   2   4         18.00         16.18         1.40 o                         
  -8   2   4         48.18         49.89         1.95 o                         
  -7   2   4          8.22          8.01         0.70 o                         
  -6   2   4        251.14        255.72         9.58 o                         
  -5   2   4         17.67         15.23         0.61 o                         
  -4   2   4         24.45         28.26         0.79 o                         
  -3   2   4        134.09        139.26         3.32 o                         
  -2   2   4         86.76         83.94         2.39 o                         
  -1   2   4         34.73         33.07         1.11 o                         
   0   2   4        148.71        182.21         4.01 o                         
   1   2   4        504.52        545.30        12.68 o                         
   2   2   4         39.71         48.18         1.45 o                         
   3   2   4        543.23        563.67        15.48 o                         
   4   2   4        902.85        953.93        19.50 o                         
   5   2   4         37.73         38.18         0.90 o                         
   6   2   4        280.32        292.49         6.68 o                         
   7   2   4         43.75         45.07         1.30 o                         
   8   2   4         19.55         19.64         0.94 o                         
   9   2   4          4.52          4.21         0.79 o                         
  10   2   4          1.42          0.47         0.72 o                         
  11   2   4          0.39         -1.09         1.36 o                         
  12   2   4         11.16          6.78         1.96 o                         
 -11   3   4          0.19          0.31         0.77 o                         
 -10   3   4          0.52          0.41         0.75 o                         
  -9   3   4          0.69          1.51         0.70 o                         
  -8   3   4          4.50          5.30         0.56 o                         
  -7   3   4          2.15          0.92         0.40 o                         
  -6   3   4         31.67         32.12         1.17 o                         
  -5   3   4        106.24        116.53         3.39 o                         
  -4   3   4        319.93        333.41         8.45 o                         
  -3   3   4         71.11         75.02         1.98 o                         
  -2   3   4          9.45         11.42         0.41 o                         
  -1   3   4         26.23         28.02         0.68 o                         
   0   3   4          0.03          1.94         0.14 o                         
   1   3   4         16.15         14.02         0.39 o                         
   2   3   4        381.49        437.32        10.19 o                         
   3   3   4        248.29        277.33         7.72 o                         
   4   3   4         37.52         48.48         1.28 o                         
   5   3   4          7.48          7.52         0.46 o                         
   6   3   4         93.58         90.16         2.15 o                         
   7   3   4         39.67         41.30         2.11 o                         
   8   3   4         15.11         14.72         1.03 o                         
   9   3   4          1.97          1.76         0.52 o                         
  10   3   4         23.21         22.92         1.98 o                         
  11   3   4          9.65          9.60         2.00 o                         
  12   3   4          0.69          1.00         1.64 o                         
 -11   4   4          0.21          1.29         0.83 o                         
 -10   4   4          3.01          1.24         0.67 o                         
  -9   4   4          1.31          0.89         0.72 o                         
  -8   4   4          0.96          0.80         0.45 o                         
  -7   4   4         55.63         55.96         2.50 o                         
  -6   4   4         10.28         10.67         0.64 o                         
  -5   4   4         24.85         22.52         1.09 o                         
  -4   4   4        162.59        163.38         4.62 o                         
  -3   4   4         16.38         13.73         0.68 o                         
  -2   4   4         45.27         57.11         1.68 o                         
  -1   4   4          0.57          0.43         0.13 o                         
   0   4   4         49.19         67.80         1.79 o                         
   1   4   4        184.79        198.23         4.68 o                         
   2   4   4          0.35          0.20         0.16 o                         
   3   4   4         62.46         71.18         2.34 o                         
   4   4   4        260.82        275.38         6.08 o                         
   5   4   4         22.17         26.20         0.79 o                         
   6   4   4          0.00          0.10         0.29 o                         
   7   4   4         22.11         23.73         0.90 o                         
   8   4   4          0.50          0.88         0.45 o                         
   9   4   4         63.66         64.08         3.10 o                         
  10   4   4          0.29          0.37         0.75 o                         
  11   4   4          5.72          6.23         1.91 o                         
 -11   5   4          1.56          1.02         0.83 o                         
 -10   5   4          0.17          0.56         0.75 o                         
  -9   5   4          1.59          1.22         0.59 o                         
  -8   5   4         17.29         17.84         0.95 o                         
  -7   5   4         16.67         16.86         1.01 o                         
  -6   5   4         15.82         17.41         0.94 o                         
  -5   5   4        231.83        224.28         7.12 o                         
  -4   5   4          0.01         -0.14         0.26 o                         
  -3   5   4         76.39         83.70         2.43 o                         
  -2   5   4          5.77          4.43         0.62 o                         
  -1   5   4        205.39        224.80         6.56 o                         
   0   5   4          3.39          3.98         0.30 o                         
   1   5   4         27.09         26.84         0.72 o                         
   2   5   4        146.27        169.50         4.37 o                         
   3   5   4         21.17         22.64         1.06 o                         
   4   5   4         67.64         59.61         1.71 o                         
   5   5   4          1.03          1.03         0.28 o                         
   6   5   4         12.86         10.98         0.55 o                         
   7   5   4         35.34         32.27         1.30 o                         
   8   5   4          2.23          1.98         0.49 o                         
   9   5   4          0.00         -0.48         0.48 o                         
  10   5   4         10.41          9.18         1.34 o                         
  11   5   4          2.65          2.46         1.68 o                         
 -10   6   4          0.75          1.21         0.81 o                         
  -9   6   4          4.41          3.88         0.73 o                         
  -8   6   4         18.63         20.61         1.06 o                         
  -7   6   4         40.30         40.63         1.73 o                         
  -6   6   4          9.00          9.25         1.10 o                         
  -5   6   4         19.07         18.63         1.21 o                         
  -4   6   4          0.15          0.72         0.50 o                         
  -3   6   4         36.27         32.75         1.26 o                         
  -2   6   4         21.45         16.75         0.70 o                         
  -1   6   4        179.48        191.19         6.64 o                         
   0   6   4        137.94        163.87         4.23 o                         
   1   6   4        129.31        135.27         3.27 o                         
   2   6   4          0.52          0.13         0.21 o                         
   3   6   4         13.84         15.11         0.55 o                         
   4   6   4         23.74         23.99         0.99 o                         
   5   6   4         37.14         33.37         1.04 o                         
   6   6   4        158.43        147.40         3.66 o                         
   7   6   4          0.00         -0.13         0.36 o                         
   8   6   4         58.27         57.70         1.81 o                         
   9   6   4          3.24          3.37         0.69 o                         
  10   6   4         51.26         54.14         2.62 o                         
  11   6   4          2.92          4.14         1.77 o                         
 -10   7   4         13.87         12.86         1.30 o                         
  -9   7   4         25.40         25.34         1.69 o                         
  -8   7   4         22.69         20.68         1.08 o                         
  -7   7   4          0.91          0.92         0.54 o                         
  -6   7   4          4.80          4.78         0.62 o                         
  -5   7   4          0.83          1.63         0.55 o                         
  -4   7   4         45.02         41.93         1.60 o                         
  -3   7   4         43.19         40.12         1.52 o                         
  -2   7   4         23.86         25.52         0.96 o                         
  -1   7   4         54.77         51.73         1.47 o                         
   0   7   4          1.02          0.87         0.25 o                         
   1   7   4        301.68        297.69         6.58 o                         
   2   7   4          0.19          0.48         0.24 o                         
   3   7   4          0.62          0.29         0.26 o                         
   4   7   4        110.24         97.58         2.91 o                         
   5   7   4          1.06          1.22         0.35 o                         
   6   7   4          0.93          0.28         0.36 o                         
   7   7   4          0.07          0.49         0.41 o                         
   8   7   4          2.28          2.57         0.49 o                         
   9   7   4          3.99          3.96         0.75 o                         
  10   7   4          6.63          3.71         1.16 o                         
  11   7   4          1.06          0.87         1.06 o                         
 -10   8   4          8.31          8.50         1.45 o                         
  -9   8   4          8.68          6.67         1.03 o                         
  -8   8   4          1.42          2.00         0.59 o                         
  -7   8   4          1.18          2.11         0.60 o                         
  -6   8   4          0.05          0.09         0.51 o                         
  -5   8   4         37.34         34.58         1.78 o                         
  -4   8   4         67.43         61.95         2.23 o                         
  -3   8   4         16.24         15.42         1.68 o                         
  -2   8   4         29.29         23.76         0.95 o                         
  -1   8   4         92.82         98.87         3.07 o                         
   0   8   4          0.15          0.14         0.26 o                         
   1   8   4         21.13         20.32         0.69 o                         
   2   8   4         97.69         80.77         2.45 o                         
   3   8   4          2.97          3.85         0.36 o                         
   4   8   4          0.03         -0.02         0.55 o                         
   5   8   4          5.69          4.79         0.47 o                         
   6   8   4          8.48          9.31         0.61 o                         
   7   8   4          2.04          1.33         0.46 o                         
   8   8   4          3.60          3.71         0.76 o                         
   9   8   4          5.25          5.55         1.29 o                         
  10   8   4          1.35          2.27         1.27 o                         
  -9   9   4          7.17          7.89         1.12 o                         
  -8   9   4          3.43          3.76         0.82 o                         
  -7   9   4         69.79         69.67         2.68 o                         
  -6   9   4          1.02          0.49         0.54 o                         
  -5   9   4         13.42         15.15         1.16 o                         
  -4   9   4         24.65         25.61         1.78 o                         
  -3   9   4         16.16         17.72         1.03 o                         
  -2   9   4        110.48        116.67         5.10 o                         
  -1   9   4         21.93         23.80         1.05 o                         
   0   9   4          2.25          2.21         0.29 o                         
   1   9   4          7.99          9.92         0.47 o                         
   2   9   4          2.10          0.92         0.32 o                         
   3   9   4         23.32         21.75         0.87 o                         
   4   9   4         14.03         16.24         0.84 o                         
   5   9   4          6.96          5.74         0.52 o                         
   6   9   4         27.99         28.73         1.14 o                         
   7   9   4          2.80          3.30         0.52 o                         
   8   9   4          1.09          1.34         0.56 o                         
   9   9   4          1.82          2.45         0.82 o                         
  10   9   4          6.61          6.80         1.29 o                         
  -9  10   4         25.00         27.10         2.34 o                         
  -8  10   4          0.00         -0.18         0.70 o                         
  -7  10   4          0.33          0.48         0.74 o                         
  -6  10   4          0.21          0.44         0.58 o                         
  -5  10   4          0.08          1.02         0.65 o                         
  -4  10   4          1.83          0.19         0.57 o                         
  -3  10   4          0.65          0.52         0.55 o                         
  -2  10   4        122.03        125.09         3.74 o                         
  -1  10   4          3.01          1.85         0.44 o                         
   0  10   4         87.12         92.51         2.85 o                         
   1  10   4        136.39        122.02         3.05 o                         
   2  10   4         54.28         58.67         1.77 o                         
   3  10   4          5.57          5.17         0.48 o                         
   4  10   4         27.17         27.11         1.25 o                         
   5  10   4         36.68         36.02         1.31 o                         
   6  10   4         16.52         16.88         0.88 o                         
   7  10   4         19.40         16.57         0.90 o                         
   8  10   4          3.68          4.28         0.75 o                         
   9  10   4         24.02         21.58         2.11 o                         
  -8  11   4          4.17          3.88         0.99 o                         
  -7  11   4          4.42          4.34         0.97 o                         
  -6  11   4          4.67          3.81         0.95 o                         
  -5  11   4          0.22         -0.11         0.67 o                         
  -4  11   4         28.20         28.07         1.67 o                         
  -3  11   4          0.07         -0.24         0.57 o                         
  -2  11   4          1.40          0.55         0.45 o                         
  -1  11   4         55.48         56.64         1.93 o                         
   0  11   4         37.13         39.96         1.52 o                         
   1  11   4          0.01         -0.28         0.37 o                         
   2  11   4         42.71         43.64         1.46 o                         
   3  11   4         16.42         16.32         0.80 o                         
   4  11   4        146.63        142.30         4.28 o                         
   5  11   4         35.63         36.91         1.38 o                         
   6  11   4         21.56         20.50         1.01 o                         
   7  11   4         14.80         14.38         0.98 o                         
   8  11   4          5.53          6.40         1.02 o                         
   9  11   4         17.68         17.91         1.52 o                         
  -7  12   4         17.68         22.14         3.39 o                         
  -6  12   4          9.51          9.80         1.38 o                         
  -5  12   4         24.04         24.25         4.48 o                         
  -4  12   4          7.52          7.78         1.42 o                         
  -3  12   4        120.36        120.54         4.90 o                         
  -2  12   4        123.60        115.41         3.96 o                         
  -1  12   4         40.78         43.37         1.82 o                         
   0  12   4         62.05         65.14         2.18 o                         
   1  12   4         63.69         68.28         2.26 o                         
   2  12   4         63.04         64.40         2.17 o                         
   3  12   4         97.47         97.21         2.80 o                         
   4  12   4          0.24          0.18         0.51 o                         
   5  12   4          4.47          3.59         0.64 o                         
   6  12   4          5.67          5.46         0.67 o                         
   7  12   4          0.08          0.10         1.00 o                         
   8  12   4          2.50          2.83         0.94 o                         
  -7  13   4          1.84          0.89         1.03 o                         
  -6  13   4         18.87         20.06         1.88 o                         
  -5  13   4         13.76         13.42         2.18 o                         
  -4  13   4         63.68         58.68         4.78 o                         
  -3  13   4          0.40          1.28         1.55 o                         
  -2  13   4          0.07          0.17         0.56 o                         
  -1  13   4          0.29         -0.49         0.55 o                         
   0  13   4          7.86          6.53         0.73 o                         
   1  13   4          2.66          2.63         0.64 o                         
   2  13   4         39.78         39.07         1.57 o                         
   3  13   4         56.71         58.01         2.26 o                         
   4  13   4         11.79         11.75         0.82 o                         
   5  13   4         61.40         65.26         2.14 o                         
   6  13   4         34.78         37.60         1.91 o                         
   7  13   4        165.45        168.98         6.69 o                         
  -5  14   4          5.34          7.10         1.96 o                         
  -4  14   4         10.22         12.65         2.27 o                         
  -3  14   4          0.76          0.41         1.50 o                         
  -2  14   4          7.34          5.29         2.18 o                         
  -1  14   4          0.00         -0.45         0.50 o                         
   0  14   4          3.55          2.42         0.62 o                         
   1  14   4         92.41         94.43         3.05 o                         
   2  14   4         65.97         71.15         2.43 o                         
   3  14   4         98.65        101.35         3.66 o                         
   4  14   4        275.38        286.74         8.32 o                         
   5  14   4        129.18        132.16         4.69 o                         
   6  14   4        128.49        134.55         5.52 o                         
  -4  15   4          2.09          1.68         1.64 o                         
  -3  15   4         32.88         37.53         3.87 o                         
  -2  15   4         37.00         30.81         2.48 o                         
  -1  15   4        149.07        160.13         7.85 o                         
   0  15   4        112.98        117.83         4.20 o                         
   1  15   4        128.71        137.24         4.78 o                         
   2  15   4        204.74        218.61         7.34 o                         
   3  15   4         72.23         70.13         4.05 o                         
   4  15   4         36.57         38.97         2.31 o                         
   5  15   4         28.82         29.87         1.99 o                         
  -2  16   4        148.31        160.43         7.91 o                         
  -1  16   4         77.06         83.95         4.69 o                         
   0  16   4        120.10        122.77        13.37 o                         
   1  16   4         18.41         16.05         4.46 o                         
   2  16   4          7.26          8.68         1.49 o                         
  -3 -14   5         42.38         44.81         3.07 o                         
  -2 -14   5         15.59         19.05         1.86 o                         
  -1 -14   5         63.19         66.10         3.85 o                         
   0 -14   5          5.09          5.87         1.41 o                         
   1 -14   5         29.35         28.22         5.53 o                         
   2 -14   5         21.11         22.65         4.09 o                         
   3 -14   5         56.04         58.87         4.96 o                         
  -5 -13   5         16.84         17.43         2.03 o                         
  -4 -13   5         44.86         47.89         2.11 o                         
  -3 -13   5         19.10         19.82         1.27 o                         
  -2 -13   5          4.59          3.36         1.60 o                         
  -1 -13   5          1.60          1.53         1.09 o                         
   0 -13   5          0.79         -0.05         0.69 o                         
   1 -13   5         38.54         39.79         3.20 o                         
   2 -13   5          6.63          5.74         1.00 o                         
   3 -13   5         49.29         49.72         2.66 o                         
   4 -13   5          0.13          1.27         1.55 o                         
   5 -13   5         41.18         38.76         3.96 o                         
  -6 -12   5         57.31         51.67         3.32 o                         
  -5 -12   5         17.19         17.87         1.31 o                         
  -4 -12   5         13.62         12.60         0.79 o                         
  -3 -12   5          4.74          4.51         0.63 o                         
  -2 -12   5          1.72          2.11         0.60 o                         
  -1 -12   5         79.43         72.53         4.41 o                         
   0 -12   5         53.36         54.93         3.13 o                         
   1 -12   5         89.04         89.76         5.51 o                         
   2 -12   5         17.51         18.76         1.21 o                         
   3 -12   5         25.47         22.84         1.37 o                         
   4 -12   5         71.20         69.52         2.78 o                         
   5 -12   5          1.89          3.23         1.33 o                         
   6 -12   5          8.38          7.60         2.00 o                         
  -7 -11   5          5.49          5.44         1.25 o                         
  -6 -11   5          0.63          0.06         0.98 o                         
  -5 -11   5          3.45          2.98         0.61 o                         
  -4 -11   5          4.97          4.23         0.54 o                         
  -3 -11   5         68.94         66.52         2.04 o                         
  -2 -11   5         51.12         49.24         1.98 o                         
  -1 -11   5         60.11         61.49         2.35 o                         
   0 -11   5         10.06          9.62         0.95 o                         
   1 -11   5          0.00          0.30         0.54 o                         
   2 -11   5         45.42         44.95         1.95 o                         
   3 -11   5          5.00          5.79         0.79 o                         
   4 -11   5          2.07          3.39         0.72 o                         
   5 -11   5         31.56         31.88         2.73 o                         
   6 -11   5          8.73          7.98         1.89 o                         
   7 -11   5          1.03          0.09         1.55 o                         
  -8 -10   5         17.80         18.00         2.78 o                         
  -7 -10   5          0.00          0.59         1.39 o                         
  -6 -10   5          3.78          4.46         0.65 o                         
  -5 -10   5          5.93          5.91         0.64 o                         
  -4 -10   5        153.38        160.87         4.33 o                         
  -3 -10   5          0.30         -0.16         0.38 o                         
  -2 -10   5         51.89         52.80         2.08 o                         
  -1 -10   5        118.92        114.00         3.86 o                         
   0 -10   5         46.55         48.13         2.21 o                         
   1 -10   5         71.48         69.14         4.12 o                         
   2 -10   5          2.60          2.32         0.66 o                         
   3 -10   5         43.74         45.57         2.14 o                         
   4 -10   5         39.17         37.97         1.54 o                         
   5 -10   5          1.50          1.44         0.76 o                         
   6 -10   5          1.35          1.23         0.82 o                         
   7 -10   5         21.43         20.88         1.64 o                         
   8 -10   5         13.91         13.24         2.46 o                         
  -8  -9   5          3.08          5.44         1.82 o                         
  -7  -9   5          0.00          0.09         0.66 o                         
  -6  -9   5         25.66         26.86         1.31 o                         
  -5  -9   5          0.66          0.97         0.42 o                         
  -4  -9   5          0.69          0.54         0.38 o                         
  -3  -9   5         56.54         53.19         1.63 o                         
  -2  -9   5         16.89         15.77         0.89 o                         
  -1  -9   5          2.43          0.87         0.39 o                         
   0  -9   5         12.69         13.30         0.72 o                         
   1  -9   5         49.10         37.96         2.55 o                         
   2  -9   5        109.89         96.36         5.51 o                         
   3  -9   5        127.56        122.65         3.38 o                         
   4  -9   5          0.55          1.91         0.54 o                         
   5  -9   5        101.67         96.74         3.51 o                         
   6  -9   5          0.04         -0.71         0.71 o                         
   7  -9   5          0.69          1.71         0.83 o                         
   8  -9   5          1.07          0.35         0.94 o                         
   9  -9   5          0.66          0.81         1.15 o                         
  -9  -8   5          4.25          4.87         1.32 o                         
  -8  -8   5          0.83          0.72         0.71 o                         
  -7  -8   5          3.33          3.19         0.75 o                         
  -6  -8   5          3.75          4.03         0.57 o                         
  -5  -8   5         43.17         43.48         1.68 o                         
  -4  -8   5         32.44         31.29         1.11 o                         
  -3  -8   5          4.74          2.32         0.37 o                         
  -2  -8   5          1.50          1.36         0.36 o                         
  -1  -8   5         32.77         25.39         0.91 o                         
   0  -8   5         23.92         24.06         1.34 o                         
   1  -8   5          4.78          5.32         0.66 o                         
   2  -8   5         67.87         64.10         2.06 o                         
   3  -8   5          0.68          1.01         0.43 o                         
   4  -8   5         36.33         33.04         1.34 o                         
   5  -8   5         88.91         82.97         2.71 o                         
   6  -8   5          4.94          3.85         0.63 o                         
   7  -8   5          6.74          5.89         0.82 o                         
   8  -8   5          8.08          8.36         1.25 o                         
   9  -8   5          8.16          9.76         1.54 o                         
  -9  -7   5          2.37          4.90         1.32 o                         
  -8  -7   5          3.87          3.54         0.83 o                         
  -7  -7   5          0.38          0.65         0.48 o                         
  -6  -7   5          0.53          0.12         0.41 o                         
  -5  -7   5         24.57         21.42         0.94 o                         
  -4  -7   5         94.11         95.96         2.88 o                         
  -3  -7   5         31.77         26.31         0.90 o                         
  -2  -7   5         25.63         22.59         1.33 o                         
  -1  -7   5         22.48         20.54         0.69 o                         
   0  -7   5        267.25        244.82         5.79 o                         
   1  -7   5         33.36         29.90         1.08 o                         
   2  -7   5        180.47        147.16         5.38 o                         
   3  -7   5        118.41        119.68         3.58 o                         
   4  -7   5          2.77          2.87         0.51 o                         
   5  -7   5          6.23          5.39         0.61 o                         
   6  -7   5          6.44          6.99         0.62 o                         
   7  -7   5        102.15         99.74         4.00 o                         
   8  -7   5         15.39         14.56         1.12 o                         
   9  -7   5         50.89         50.67         2.29 o                         
  10  -7   5          5.30          5.31         1.39 o                         
 -10  -6   5         26.09         22.45         2.09 o                         
  -9  -6   5         10.01         10.21         1.06 o                         
  -8  -6   5          0.41          0.18         0.93 o                         
  -7  -6   5         14.62         14.54         0.85 o                         
  -6  -6   5         55.18         48.62         1.82 o                         
  -5  -6   5         37.56         36.67         1.19 o                         
  -4  -6   5          0.77          0.28         0.33 o                         
  -3  -6   5        341.06        317.12         7.50 o                         
  -2  -6   5         13.11         10.67         0.47 o                         
  -1  -6   5        145.17        133.23         3.22 o                         
   0  -6   5          0.40         -0.04         0.25 o                         
   1  -6   5         67.97         65.68         1.98 o                         
   2  -6   5        293.59        284.52        11.48 o                         
   3  -6   5        101.23         89.22         2.71 o                         
   4  -6   5         78.10         73.97         2.35 o                         
   5  -6   5        303.35        312.31         8.07 o                         
   6  -6   5        151.31        146.46         4.00 o                         
   7  -6   5         48.46         47.84         1.79 o                         
   8  -6   5         49.93         48.37         2.09 o                         
   9  -6   5          7.40          9.19         1.00 o                         
  10  -6   5         14.35         13.40         1.75 o                         
 -10  -5   5          0.34         -0.34         1.07 o                         
  -9  -5   5         24.71         26.52         1.63 o                         
  -8  -5   5         16.57         17.61         1.68 o                         
  -7  -5   5         15.86         16.78         0.84 o                         
  -6  -5   5          0.32          0.44         0.34 o                         
  -5  -5   5        104.16         93.94         2.55 o                         
  -4  -5   5          0.01          0.26         0.23 o                         
  -3  -5   5          3.08          3.51         0.29 o                         
  -2  -5   5          1.40          1.68         0.24 o                         
  -1  -5   5         82.46         81.92         2.02 o                         
   0  -5   5        416.07        384.23         9.72 o                         
   1  -5   5        358.48        364.94         9.21 o                         
   2  -5   5         36.68         34.06         1.16 o                         
   3  -5   5        400.02        381.79        10.63 o                         
   4  -5   5         70.59         72.81         2.52 o                         
   5  -5   5          0.87          0.68         0.47 o                         
   6  -5   5         31.46         31.97         1.20 o                         
   7  -5   5         12.60         12.15         1.03 o                         
   8  -5   5          1.38          1.90         0.67 o                         
   9  -5   5         23.86         23.61         1.41 o                         
  10  -5   5          5.90          7.09         1.04 o                         
  11  -5   5          5.17          5.45         1.39 o                         
 -10  -4   5          0.03          1.03         1.39 o                         
  -9  -4   5          0.38          0.37         0.82 o                         
  -8  -4   5          5.83          6.19         0.79 o                         
  -7  -4   5          1.26          0.50         0.37 o                         
  -6  -4   5         79.70         72.87         2.25 o                         
  -5  -4   5        114.49        109.56         2.90 o                         
  -4  -4   5        106.96        100.58         2.49 o                         
  -3  -4   5        341.49        334.44         7.87 o                         
  -2  -4   5       1283.65       1206.55        27.98 o                         
  -1  -4   5        278.58        270.37         5.63 o                         
   0  -4   5        551.61        534.72        11.67 o                         
   1  -4   5        252.34        244.62         7.64 o                         
   2  -4   5        381.42        396.89        10.98 o                         
   3  -4   5         94.49         94.80         3.25 o                         
   4  -4   5        274.13        264.72         8.43 o                         
   5  -4   5         29.84         31.00         1.14 o                         
   6  -4   5         11.59         13.26         0.73 o                         
   7  -4   5          4.21          4.75         0.65 o                         
   8  -4   5         11.24         11.70         1.11 o                         
   9  -4   5          0.03          0.66         0.68 o                         
  10  -4   5         17.58         19.70         1.33 o                         
  11  -4   5          4.66          4.10         1.27 o                         
 -11  -3   5         14.72         12.57         1.77 o                         
 -10  -3   5          1.70          3.05         1.13 o                         
  -9  -3   5         22.67         22.55         1.45 o                         
  -8  -3   5        109.53        106.94         3.23 o                         
  -7  -3   5         95.14         91.28         2.77 o                         
  -6  -3   5        172.27        166.24         4.85 o                         
  -5  -3   5        139.21        133.03         3.25 o                         
  -4  -3   5       1007.16       1008.77        23.45 o                         
  -3  -3   5          1.10          1.58         0.28 o                         
  -2  -3   5        479.20        466.85        11.77 o                         
  -1  -3   5         14.05         16.03         0.53 o                         
   0  -3   5        109.78        115.39         3.00 o                         
   1  -3   5        789.46        826.22        20.74 o                         
   2  -3   5        221.70        201.85         5.65 o                         
   3  -3   5        190.89        188.68         4.89 o                         
   4  -3   5         31.74         29.95         1.19 o                         
   5  -3   5          5.99          6.12         0.40 o                         
   6  -3   5         13.95         15.53         0.77 o                         
   7  -3   5          9.04          9.33         0.65 o                         
   8  -3   5        128.31        134.82         4.36 o                         
   9  -3   5          0.15          0.44         0.62 o                         
  10  -3   5        107.42        105.61         4.39 o                         
  11  -3   5         10.20         11.56         3.12 o                         
 -11  -2   5         27.28         29.80         2.44 o                         
 -10  -2   5        258.76        266.22        12.34 o                         
  -9  -2   5         34.71         37.78         3.87 o                         
  -8  -2   5        376.71        389.58        10.92 o                         
  -7  -2   5         63.36         64.26         2.49 o                         
  -6  -2   5        848.82        848.92        21.25 o                         
  -5  -2   5          0.36          0.21         0.21 o                         
  -4  -2   5        433.27        431.80        10.93 o                         
  -3  -2   5         32.07         32.59         1.01 o                         
  -2  -2   5          6.61          5.40         0.30 o                         
  -1  -2   5         38.82         46.25         1.16 o                         
   0  -2   5         76.43         56.89         1.41 o                         
   1  -2   5         28.17         24.54         0.75 o                         
   2  -2   5        449.31        498.41        12.57 o                         
   3  -2   5        228.62        247.55         6.31 o                         
   4  -2   5        229.94        264.98         5.86 o                         
   5  -2   5          0.24         -0.02         0.26 o                         
   6  -2   5        311.17        336.94        11.40 o                         
   7  -2   5          6.76          7.93         0.60 o                         
   8  -2   5        183.75        190.60         7.01 o                         
   9  -2   5          7.21          8.91         0.86 o                         
  10  -2   5          7.16          5.49         1.38 o                         
  11  -2   5          0.36         -0.03         0.94 o                         
 -11  -1   5          1.24          2.43         1.19 o                         
 -10  -1   5        125.32        137.40         7.85 o                         
  -9  -1   5         12.20         12.63         0.98 o                         
  -8  -1   5        106.60         99.97         3.40 o                         
  -7  -1   5          3.59          1.81         0.55 o                         
  -6  -1   5          0.04          0.58         0.29 o                         
  -5  -1   5          6.29          7.53         0.43 o                         
  -4  -1   5        334.67        336.46         7.88 o                         
  -3  -1   5         20.87         20.82         0.57 o                         
  -2  -1   5         76.29         96.19         3.56 o                         
  -1  -1   5         25.77         29.53         0.94 o                         
   0  -1   5       1072.04       1312.28        32.85 o                         
   1  -1   5         62.34         72.69         2.17 o                         
   2  -1   5        311.28        391.84         8.57 o                         
   3  -1   5        263.80        280.88         7.15 o                         
   4  -1   5         42.35         55.89         1.45 o                         
   5  -1   5         33.37         36.84         1.45 o                         
   6  -1   5         12.42         14.15         0.63 o                         
   7  -1   5         37.97         39.55         1.35 o                         
   8  -1   5         76.31         72.09         2.68 o                         
   9  -1   5          5.21          4.54         0.73 o                         
  10  -1   5         21.32         21.43         1.53 o                         
  11  -1   5          5.20          4.30         1.27 o                         
 -11   0   5         22.40         20.50         3.96 o                         
 -10   0   5          1.59          2.57         1.39 o                         
  -9   0   5         11.51         11.96         0.91 o                         
  -8   0   5         54.53         49.09         1.69 o                         
  -7   0   5         38.87         38.34         1.47 o                         
  -6   0   5        331.10        341.22         9.53 o                         
  -5   0   5         18.39         16.33         0.54 o                         
  -4   0   5         34.34         42.41         1.04 o                         
  -3   0   5          2.12          3.08         0.21 o                         
  -2   0   5        298.48        361.17        11.17 o                         
  -1   0   5        241.20        261.39         7.26 o                         
   0   0   5         92.33        116.42         3.66 o                         
   1   0   5        123.63        121.21         2.70 o                         
   2   0   5         84.99         86.90         2.27 o                         
   3   0   5          0.26          0.45         0.20 o                         
   4   0   5          2.75          3.52         0.30 o                         
   5   0   5          0.54          0.05         0.30 o                         
   6   0   5        179.37        178.35         4.35 o                         
   7   0   5          0.96          1.28         0.38 o                         
   8   0   5          9.45          8.71         0.71 o                         
   9   0   5         19.18         18.41         1.79 o                         
  10   0   5          4.17          5.38         0.97 o                         
  11   0   5          0.19          1.20         1.12 o                         
 -11   1   5          0.20         -0.28         1.11 o                         
 -10   1   5         21.24         19.94         1.36 o                         
  -9   1   5          2.10          3.03         0.70 o                         
  -8   1   5         63.14         60.81         2.02 o                         
  -7   1   5          7.19          7.41         0.54 o                         
  -6   1   5         18.67         18.60         0.73 o                         
  -5   1   5         76.55         76.02         1.92 o                         
  -4   1   5         25.90         25.09         0.74 o                         
  -3   1   5         35.86         39.75         1.14 o                         
  -2   1   5        141.48        151.70         4.76 o                         
  -1   1   5         76.28         77.35         2.22 o                         
   0   1   5       1667.53       1816.48        42.11 o                         
   1   1   5          2.65          3.37         0.23 o                         
   2   1   5        401.85        451.80        11.37 o                         
   3   1   5         43.35         44.57         1.09 o                         
   4   1   5        515.15        545.76        11.90 o                         
   5   1   5          0.13          0.17         0.21 o                         
   6   1   5         17.05         16.38         0.68 o                         
   7   1   5         59.26         61.17         2.70 o                         
   8   1   5         16.11         15.45         0.78 o                         
   9   1   5          0.51          0.21         0.65 o                         
  10   1   5          1.87          1.35         0.96 o                         
  11   1   5          2.93          2.66         1.80 o                         
 -11   2   5          1.88          2.20         1.20 o                         
 -10   2   5         10.91          9.43         1.00 o                         
  -9   2   5          2.63          2.33         0.56 o                         
  -8   2   5          7.44          7.00         0.93 o                         
  -7   2   5          2.34          3.58         0.51 o                         
  -6   2   5          3.31          3.43         0.39 o                         
  -5   2   5        206.03        209.21         4.98 o                         
  -4   2   5          7.64          8.12         0.38 o                         
  -3   2   5         65.47         64.73         1.62 o                         
  -2   2   5        188.49        195.44         4.59 o                         
  -1   2   5         46.14         47.50         1.40 o                         
   0   2   5         32.49         42.16         0.99 o                         
   1   2   5        172.74        193.86         3.81 o                         
   2   2   5          1.84          0.40         0.15 o                         
   3   2   5         10.36         11.29         0.43 o                         
   4   2   5         54.27         56.55         1.29 o                         
   5   2   5         94.45         95.80         2.00 o                         
   6   2   5        118.89        112.20         2.79 o                         
   7   2   5          0.23          0.57         0.36 o                         
   8   2   5          0.01         -0.02         0.48 o                         
   9   2   5          1.05          1.41         0.70 o                         
  10   2   5          0.09         -0.29         0.70 o                         
  11   2   5          9.00          8.23         1.45 o                         
 -11   3   5          9.29         10.70         1.60 o                         
 -10   3   5          8.59          9.44         1.03 o                         
  -9   3   5         13.34         14.11         1.13 o                         
  -8   3   5         17.24         18.50         1.52 o                         
  -7   3   5         79.04         80.53         2.51 o                         
  -6   3   5          1.19          0.01         0.34 o                         
  -5   3   5         10.51         10.98         0.78 o                         
  -4   3   5        170.08        164.13         4.25 o                         
  -3   3   5         13.22         13.51         0.59 o                         
  -2   3   5          4.96          3.83         0.56 o                         
  -1   3   5         99.48        106.86         2.75 o                         
   0   3   5         41.86         35.47         0.86 o                         
   1   3   5          5.01          5.71         0.24 o                         
   2   3   5         16.56         16.97         0.51 o                         
   3   3   5        366.93        412.76         9.64 o                         
   4   3   5         38.39         38.94         1.01 o                         
   5   3   5         70.19         80.71         1.92 o                         
   6   3   5         37.48         37.93         1.05 o                         
   7   3   5         17.80         19.82         0.85 o                         
   8   3   5          0.54          0.97         0.51 o                         
   9   3   5         47.71         46.03         2.26 o                         
  10   3   5          0.11         -0.04         0.73 o                         
  11   3   5          1.99          1.23         1.13 o                         
 -11   4   5          5.80          6.13         1.02 o                         
 -10   4   5          2.00          1.95         0.77 o                         
  -9   4   5          1.62          1.88         0.72 o                         
  -8   4   5          9.87         10.37         0.84 o                         
  -7   4   5         16.70         16.84         0.86 o                         
  -6   4   5          1.43          1.45         0.39 o                         
  -5   4   5        115.27        114.35         3.34 o                         
  -4   4   5         63.63         59.44         1.83 o                         
  -3   4   5         27.28         27.01         1.23 o                         
  -2   4   5        109.23        109.61         3.13 o                         
  -1   4   5          0.01          0.05         0.16 o                         
   0   4   5         16.01         16.93         0.52 o                         
   1   4   5        260.26        277.66         6.10 o                         
   2   4   5        171.99        175.64         4.18 o                         
   3   4   5         55.14         53.74         1.91 o                         
   4   4   5         30.94         28.47         0.87 o                         
   5   4   5          1.66          1.80         0.27 o                         
   6   4   5          0.62          1.37         0.37 o                         
   7   4   5         46.50         44.98         1.45 o                         
   8   4   5          9.68          8.92         0.68 o                         
   9   4   5          0.46          0.11         0.56 o                         
  10   4   5          0.64          0.33         0.75 o                         
  11   4   5          4.32          2.46         1.64 o                         
 -10   5   5          4.03          3.26         0.85 o                         
  -9   5   5          8.49          8.01         0.96 o                         
  -8   5   5          0.26          1.08         0.49 o                         
  -7   5   5         11.76         12.10         0.74 o                         
  -6   5   5          7.98          7.80         0.64 o                         
  -5   5   5        172.82        175.21         5.63 o                         
  -4   5   5         17.13         17.75         0.93 o                         
  -3   5   5        222.49        221.14         6.95 o                         
  -2   5   5         18.54         18.50         0.80 o                         
  -1   5   5        455.09        427.50        12.27 o                         
   0   5   5         85.10         73.97         1.99 o                         
   1   5   5        289.35        265.75         7.39 o                         
   2   5   5          8.14          9.69         0.59 o                         
   3   5   5          3.31          0.88         0.31 o                         
   4   5   5          4.60          4.37         0.51 o                         
   5   5   5        192.89        188.38         4.54 o                         
   6   5   5         31.55         30.10         1.06 o                         
   7   5   5         25.39         25.17         0.99 o                         
   8   5   5          1.31          1.61         0.48 o                         
   9   5   5         19.17         21.46         1.22 o                         
  10   5   5          0.68          0.08         0.70 o                         
  11   5   5          4.48          4.64         1.87 o                         
 -10   6   5          6.97          8.88         2.49 o                         
  -9   6   5          3.85          3.07         0.84 o                         
  -8   6   5         11.00         11.59         0.84 o                         
  -7   6   5         35.62         36.70         1.43 o                         
  -6   6   5         25.97         26.86         1.52 o                         
  -5   6   5          6.60          7.04         0.61 o                         
  -4   6   5          1.41          0.62         0.43 o                         
  -3   6   5         14.53         11.76         0.67 o                         
  -2   6   5         62.26         61.95         1.88 o                         
  -1   6   5          7.96         12.15         0.80 o                         
   0   6   5          0.25          0.68         0.21 o                         
   1   6   5        108.60        129.15         2.94 o                         
   2   6   5          0.69          0.81         0.22 o                         
   3   6   5        137.69        127.46         3.37 o                         
   4   6   5         14.89         15.32         0.69 o                         
   5   6   5         29.61         29.77         0.98 o                         
   6   6   5         32.28         33.02         1.15 o                         
   7   6   5          9.96         10.86         1.01 o                         
   8   6   5          9.14          8.13         0.62 o                         
   9   6   5          6.05          5.78         0.68 o                         
  10   6   5         13.35         15.03         1.33 o                         
  11   6   5          3.33          1.36         1.68 o                         
 -10   7   5          0.99          1.63         0.82 o                         
  -9   7   5          6.05          5.37         0.94 o                         
  -8   7   5          1.40          1.07         0.55 o                         
  -7   7   5          0.34          0.70         0.53 o                         
  -6   7   5          1.25          0.82         0.50 o                         
  -5   7   5         12.99         14.12         0.88 o                         
  -4   7   5         39.04         36.13         2.73 o                         
  -3   7   5         35.16         29.06         1.22 o                         
  -2   7   5         21.67         20.45         0.98 o                         
  -1   7   5         46.59         39.94         1.19 o                         
   0   7   5          1.37          2.69         0.31 o                         
   1   7   5        689.63        656.44        14.27 o                         
   2   7   5         65.80         62.85         1.53 o                         
   3   7   5        261.97        233.10         6.78 o                         
   4   7   5          3.74          3.51         0.39 o                         
   5   7   5         18.83         18.43         0.80 o                         
   6   7   5          1.25          1.89         0.41 o                         
   7   7   5         17.67         15.71         0.80 o                         
   8   7   5          0.95          1.31         0.47 o                         
   9   7   5          2.17          2.43         0.59 o                         
  10   7   5          0.22          0.72         0.85 o                         
  11   7   5         10.12         10.74         2.27 o                         
 -10   8   5          0.07          1.82         1.46 o                         
  -9   8   5          3.55          4.33         0.96 o                         
  -8   8   5          1.09          1.06         0.57 o                         
  -7   8   5          8.49         11.06         0.90 o                         
  -6   8   5          2.04          2.36         0.57 o                         
  -5   8   5         64.54         62.14         2.72 o                         
  -4   8   5          2.19          1.86         0.57 o                         
  -3   8   5         92.96         86.34         3.45 o                         
  -2   8   5         57.67         54.80         1.98 o                         
  -1   8   5        332.06        306.89         7.86 o                         
   0   8   5          0.00          0.29         0.22 o                         
   1   8   5         97.83         74.29         1.80 o                         
   2   8   5         28.24         30.14         0.89 o                         
   3   8   5         16.91         21.61         0.88 o                         
   4   8   5          0.14         -0.32         0.32 o                         
   5   8   5          9.42          7.35         0.54 o                         
   6   8   5          4.26          4.12         0.48 o                         
   7   8   5          0.02          0.75         0.44 o                         
   8   8   5          0.51          0.79         0.47 o                         
   9   8   5         34.72         33.83         1.70 o                         
  10   8   5          2.83          3.19         1.11 o                         
  -9   9   5         18.09         16.34         1.99 o                         
  -8   9   5          1.96          1.37         0.85 o                         
  -7   9   5        145.50        147.15         5.01 o                         
  -6   9   5          0.52          0.89         0.58 o                         
  -5   9   5        119.92        112.97         4.51 o                         
  -4   9   5          0.89          0.73         0.57 o                         
  -3   9   5         75.94         69.74         2.94 o                         
  -2   9   5         92.56         85.24         2.95 o                         
  -1   9   5          4.33          1.28         0.38 o                         
   0   9   5         69.21         60.87         1.66 o                         
   1   9   5        105.90        109.62         2.58 o                         
   2   9   5         74.02         66.79         1.68 o                         
   3   9   5         10.09         10.55         0.57 o                         
   4   9   5         78.97         76.89         2.44 o                         
   5   9   5          8.39          9.56         0.63 o                         
   6   9   5          1.48          1.29         0.44 o                         
   7   9   5         53.87         54.99         1.79 o                         
   8   9   5          6.35          5.60         0.61 o                         
   9   9   5         35.62         38.01         1.69 o                         
  10   9   5          0.13         -0.66         0.98 o                         
  -9  10   5         33.54         32.48         3.60 o                         
  -8  10   5          5.64          5.87         1.37 o                         
  -7  10   5         11.75         10.19         1.14 o                         
  -6  10   5          7.15          7.81         1.05 o                         
  -5  10   5          0.75          1.39         0.69 o                         
  -4  10   5         29.36         26.05         1.55 o                         
  -3  10   5          0.22          1.07         0.61 o                         
  -2  10   5         18.40         18.33         1.01 o                         
  -1  10   5         24.77         25.05         1.09 o                         
   0  10   5          0.30          0.47         0.40 o                         
   1  10   5        109.29        118.38         3.00 o                         
   2  10   5          2.35          1.36         0.34 o                         
   3  10   5        114.45        125.35         3.41 o                         
   4  10   5         24.84         25.29         1.50 o                         
   5  10   5         83.27         89.19         2.58 o                         
   6  10   5          1.90          1.11         0.48 o                         
   7  10   5         46.13         49.96         1.71 o                         
   8  10   5          2.05          1.75         0.81 o                         
   9  10   5          1.28         -0.25         0.82 o                         
  -8  11   5          8.68          8.49         1.17 o                         
  -7  11   5          2.24          2.65         0.89 o                         
  -6  11   5         66.62         60.82         2.91 o                         
  -5  11   5          3.28          2.13         0.96 o                         
  -4  11   5         28.58         24.93         2.96 o                         
  -3  11   5          0.15          0.42         0.63 o                         
  -2  11   5          2.80          3.21         0.59 o                         
  -1  11   5         69.14         82.48         2.65 o                         
   0  11   5          1.14          2.21         0.47 o                         
   1  11   5         35.19         39.74         1.37 o                         
   2  11   5         30.70         34.40         1.25 o                         
   3  11   5          1.20          0.81         0.43 o                         
   4  11   5          3.06          3.29         0.61 o                         
   5  11   5          0.28         -0.05         0.45 o                         
   6  11   5          0.01         -0.08         0.45 o                         
   7  11   5         48.28         50.27         1.76 o                         
   8  11   5          0.85          0.47         0.71 o                         
   9  11   5          3.37          3.79         1.46 o                         
  -7  12   5         22.94         23.83         2.13 o                         
  -6  12   5          8.59         11.24         1.24 o                         
  -5  12   5         11.12         13.57         1.65 o                         
  -4  12   5         85.87         90.62         3.87 o                         
  -3  12   5         42.22         44.25         2.27 o                         
  -2  12   5         36.86         35.30         1.95 o                         
  -1  12   5         21.70         22.05         1.11 o                         
   0  12   5         29.28         30.76         1.56 o                         
   1  12   5         14.35         15.15         0.88 o                         
   2  12   5          0.40          0.06         0.47 o                         
   3  12   5          0.28          0.39         0.44 o                         
   4  12   5          9.04          8.67         0.75 o                         
   5  12   5         35.18         37.70         1.45 o                         
   6  12   5          4.00          3.75         0.62 o                         
   7  12   5          2.33          2.63         0.82 o                         
   8  12   5         59.65         61.60         2.99 o                         
  -6  13   5         48.42         52.13         3.23 o                         
  -5  13   5          5.37          4.87         1.68 o                         
  -4  13   5          8.10          8.69         1.87 o                         
  -3  13   5          6.27          6.00         1.12 o                         
  -2  13   5          2.15          1.70         0.87 o                         
  -1  13   5         85.53         91.17         3.86 o                         
   0  13   5          0.13         -0.37         0.47 o                         
   1  13   5         17.61         20.56         1.07 o                         
   2  13   5         12.37         13.39         0.88 o                         
   3  13   5         51.50         56.19         2.02 o                         
   4  13   5          7.60          8.15         0.79 o                         
   5  13   5         15.84         14.09         0.89 o                         
   6  13   5         82.22         83.48         2.97 o                         
   7  13   5          4.83          4.61         0.90 o                         
  -5  14   5          9.15          7.19         2.00 o                         
  -4  14   5          0.95          1.73         1.50 o                         
  -3  14   5          5.03          6.14         1.82 o                         
  -2  14   5          2.15          2.00         1.59 o                         
  -1  14   5          0.14          1.02         0.91 o                         
   0  14   5         27.95         29.66         2.25 o                         
   1  14   5          5.21          5.27         0.68 o                         
   2  14   5         37.58         36.19         1.55 o                         
   3  14   5          5.63          6.97         0.87 o                         
   4  14   5        133.13        135.43         4.22 o                         
   5  14   5          0.28         -0.04         0.75 o                         
   6  14   5        113.10        118.66         4.32 o                         
  -4  15   5          0.78          0.09         1.64 o                         
  -3  15   5         11.66         13.33         2.32 o                         
  -2  15   5          7.89          9.87         2.18 o                         
  -1  15   5          8.18          6.78         1.91 o                         
   0  15   5         19.07         18.11         3.05 o                         
   1  15   5          6.45          5.13         1.12 o                         
   2  15   5         56.17         56.39         2.93 o                         
   3  15   5          6.63          7.37         2.37 o                         
   4  15   5         33.04         31.83         2.06 o                         
   5  15   5          2.49          1.28         0.96 o                         
  -1  16   5          1.56          1.27         1.64 o                         
   0  16   5         47.82         57.80         3.65 o                         
   1  16   5         18.04         22.46         2.59 o                         
   2  16   5         13.80         13.66         1.75 o                         
  -2 -14   6         16.13         17.59         2.46 o                         
  -1 -14   6         39.88         46.24         2.49 o                         
   0 -14   6         20.47         23.17         3.71 o                         
   1 -14   6         13.42         14.31         1.73 o                         
   2 -14   6          5.82          8.38         1.41 o                         
  -4 -13   6          3.41          4.05         1.23 o                         
  -3 -13   6         15.00         17.32         1.35 o                         
  -2 -13   6          8.84         12.42         1.19 o                         
  -1 -13   6          7.35          8.69         1.29 o                         
   0 -13   6          0.31          0.97         0.98 o                         
   1 -13   6         25.01         26.99         2.41 o                         
   2 -13   6         15.37         18.09         1.84 o                         
   3 -13   6         12.74         16.81         2.57 o                         
   4 -13   6          1.43          1.10         1.17 o                         
  -5 -12   6          0.57          1.96         1.55 o                         
  -4 -12   6         40.85         43.81         3.50 o                         
  -3 -12   6         51.04         54.06         2.34 o                         
  -2 -12   6         10.64         11.95         0.95 o                         
  -1 -12   6         82.69         82.24         5.80 o                         
   0 -12   6         80.79         76.42         3.55 o                         
   1 -12   6         13.67         16.00         1.28 o                         
   2 -12   6         19.04         19.17         1.42 o                         
   3 -12   6          8.27          7.68         0.90 o                         
   4 -12   6         13.94         12.68         1.33 o                         
   5 -12   6          0.38          0.86         1.41 o                         
   6 -12   6          4.38          6.96         2.00 o                         
  -6 -11   6         24.49         25.56         2.12 o                         
  -5 -11   6         92.08        100.70         4.15 o                         
  -4 -11   6          1.75          1.27         0.55 o                         
  -3 -11   6         85.00         84.01         2.69 o                         
  -2 -11   6          0.62         -0.07         0.48 o                         
  -1 -11   6          0.03         -0.03         0.57 o                         
   0 -11   6         25.54         26.40         1.57 o                         
   1 -11   6          0.46          0.53         0.64 o                         
   2 -11   6         45.16         43.83         1.94 o                         
   3 -11   6          0.99          0.56         0.60 o                         
   4 -11   6          9.93         10.96         0.99 o                         
   5 -11   6         11.32         12.27         1.09 o                         
   6 -11   6         31.56         40.71         4.00 o                         
   7 -11   6         19.89         17.33         2.59 o                         
  -7 -10   6         36.49         37.42         2.70 o                         
  -6 -10   6          9.97         12.28         1.13 o                         
  -5 -10   6         32.01         33.50         1.56 o                         
  -4 -10   6         12.31         12.33         0.75 o                         
  -3 -10   6          6.73          5.65         0.53 o                         
  -2 -10   6         31.16         31.58         1.29 o                         
  -1 -10   6          9.19         10.96         0.94 o                         
   0 -10   6         31.49         29.67         1.60 o                         
   1 -10   6         24.65         22.70         1.26 o                         
   2 -10   6         15.53         17.35         1.23 o                         
   3 -10   6         68.85         70.03         2.66 o                         
   4 -10   6          0.86          1.62         0.63 o                         
   5 -10   6         70.03         71.57         2.82 o                         
   6 -10   6         26.88         27.06         1.78 o                         
   7 -10   6          0.72          1.18         1.46 o                         
   8 -10   6         20.44         22.20         3.00 o                         
  -8  -9   6         63.77         61.12         3.63 o                         
  -7  -9   6          3.65          3.86         1.11 o                         
  -6  -9   6         73.99         74.80         3.22 o                         
  -5  -9   6         19.33         21.08         1.27 o                         
  -4  -9   6         16.20         16.98         0.86 o                         
  -3  -9   6          5.29          5.85         0.49 o                         
  -2  -9   6          3.51          2.87         0.47 o                         
  -1  -9   6         24.59         25.53         1.40 o                         
   0  -9   6        114.38        115.79         4.49 o                         
   1  -9   6         18.88         21.33         1.12 o                         
   2  -9   6         26.84         25.00         1.14 o                         
   3  -9   6         25.36         26.83         1.24 o                         
   4  -9   6         43.28         43.78         1.91 o                         
   5  -9   6          9.42          8.96         0.90 o                         
   6  -9   6         31.29         28.72         2.19 o                         
   7  -9   6          0.04          0.53         1.14 o                         
   8  -9   6          1.14          1.23         1.68 o                         
  -8  -8   6          8.57          7.42         1.37 o                         
  -7  -8   6          0.64          0.32         1.18 o                         
  -6  -8   6         43.46         47.46         2.23 o                         
  -5  -8   6         35.98         35.73         1.55 o                         
  -4  -8   6         48.48         48.59         2.33 o                         
  -3  -8   6        114.00        110.82         3.30 o                         
  -2  -8   6        202.68        215.60         5.20 o                         
  -1  -8   6         55.78         56.44         1.82 o                         
   0  -8   6         10.34         12.39         0.76 o                         
   1  -8   6        108.48         98.60         5.35 o                         
   2  -8   6          0.00         -0.25         0.38 o                         
   3  -8   6          1.66          1.15         0.45 o                         
   4  -8   6          3.09          3.34         0.55 o                         
   5  -8   6         20.29         21.19         1.25 o                         
   6  -8   6         21.11         21.13         1.30 o                         
   7  -8   6         17.12         17.19         1.41 o                         
   8  -8   6         17.22         17.20         1.47 o                         
   9  -8   6          0.70          4.78         1.87 o                         
  -9  -7   6          1.55          2.13         1.09 o                         
  -8  -7   6        101.92         99.63         7.42 o                         
  -7  -7   6          3.19          3.59         1.07 o                         
  -6  -7   6         45.00         45.12         2.12 o                         
  -5  -7   6         30.65         34.27         2.35 o                         
  -4  -7   6         72.98         72.30         2.24 o                         
  -3  -7   6          0.93          0.58         0.30 o                         
  -2  -7   6          0.39          0.40         0.27 o                         
  -1  -7   6         13.38         14.53         0.68 o                         
   0  -7   6         13.30         14.24         0.69 o                         
   1  -7   6         18.15         19.96         0.98 o                         
   2  -7   6         15.05         13.70         0.74 o                         
   3  -7   6          0.57          0.18         0.41 o                         
   4  -7   6         42.67         39.07         2.99 o                         
   5  -7   6          1.89          1.04         0.51 o                         
   6  -7   6         63.57         58.00         2.71 o                         
   7  -7   6         19.18         18.95         1.42 o                         
   8  -7   6        165.94        161.16         7.93 o                         
   9  -7   6          1.22          0.89         1.14 o                         
  10  -7   6        129.38        127.54         8.67 o                         
  -9  -6   6          8.98         10.51         1.45 o                         
  -8  -6   6         10.22         10.30         1.89 o                         
  -7  -6   6         64.78         57.34         3.66 o                         
  -6  -6   6          2.52          4.26         0.57 o                         
  -5  -6   6          3.21          3.55         0.46 o                         
  -4  -6   6         10.67          9.14         0.58 o                         
  -3  -6   6         35.44         33.24         1.00 o                         
  -2  -6   6         71.05         73.39         2.11 o                         
  -1  -6   6          0.14          0.49         0.24 o                         
   0  -6   6          2.59          3.05         0.32 o                         
   1  -6   6          0.00          0.13         0.29 o                         
   2  -6   6        447.41        432.09        11.00 o                         
   3  -6   6         22.26         20.81         0.94 o                         
   4  -6   6        669.82        630.24        19.61 o                         
   5  -6   6         10.88         11.54         0.76 o                         
   6  -6   6        684.18        693.32        19.32 o                         
   7  -6   6          5.20          5.51         0.80 o                         
   8  -6   6        377.78        366.09        11.71 o                         
   9  -6   6          6.13          7.85         1.04 o                         
  10  -6   6         51.70         51.74         3.39 o                         
 -10  -5   6          2.64          2.32         1.16 o                         
  -9  -5   6         19.77         16.58         1.70 o                         
  -8  -5   6          0.52          1.17         0.75 o                         
  -7  -5   6          6.68          6.75         1.23 o                         
  -6  -5   6          0.72          1.07         0.57 o                         
  -5  -5   6          4.25          4.52         0.46 o                         
  -4  -5   6         49.84         46.50         1.43 o                         
  -3  -5   6         26.02         27.70         0.84 o                         
  -2  -5   6         39.05         34.86         0.99 o                         
  -1  -5   6         28.89         27.59         0.76 o                         
   0  -5   6       1048.01        978.73        24.53 o                         
   1  -5   6         51.91         50.70         2.19 o                         
   2  -5   6       1502.61       1524.05        41.87 o                         
   3  -5   6          1.66          2.78         0.37 o                         
   4  -5   6        761.13        777.31        21.54 o                         
   5  -5   6         29.18         26.84         1.16 o                         
   6  -5   6        229.28        247.88        10.57 o                         
   7  -5   6         13.33         13.53         0.82 o                         
   8  -5   6          2.00          1.57         0.67 o                         
   9  -5   6          0.01          0.52         0.69 o                         
  10  -5   6         10.66         11.36         1.44 o                         
 -10  -4   6          6.94          7.48         1.35 o                         
  -9  -4   6          5.78          5.62         1.19 o                         
  -8  -4   6         17.46         17.63         1.43 o                         
  -7  -4   6          9.87         11.21         0.97 o                         
  -6  -4   6        319.86        311.56         8.82 o                         
  -5  -4   6          2.46          2.76         0.36 o                         
  -4  -4   6        635.95        625.19        15.78 o                         
  -3  -4   6         14.36         13.76         0.58 o                         
  -2  -4   6       2314.30       2260.71        56.64 o                         
  -1  -4   6         65.55         70.53         1.66 o                         
   0  -4   6       2412.90       2401.02        52.01 o                         
   1  -4   6         46.33         44.79         1.29 o                         
   2  -4   6        390.78        376.38         9.55 o                         
   3  -4   6         12.20         11.61         0.62 o                         
   4  -4   6         16.03         16.23         0.79 o                         
   5  -4   6         21.26         20.86         0.87 o                         
   6  -4   6        133.49        131.70         3.60 o                         
   7  -4   6         88.79         92.86         3.58 o                         
   8  -4   6         49.69         53.01         2.20 o                         
   9  -4   6         20.30         21.25         1.34 o                         
  10  -4   6         12.76         13.94         1.17 o                         
  11  -4   6         22.36         23.67         3.18 o                         
 -10  -3   6         23.11         24.17         2.07 o                         
  -9  -3   6         13.59         13.77         1.51 o                         
  -8  -3   6        241.31        257.94         9.59 o                         
  -7  -3   6          1.84          1.91         0.50 o                         
  -6  -3   6        327.30        327.55         9.20 o                         
  -5  -3   6          0.71          0.12         0.28 o                         
  -4  -3   6        543.94        542.43        13.71 o                         
  -3  -3   6         67.07         66.37         1.83 o                         
  -2  -3   6        230.24        211.03         5.39 o                         
  -1  -3   6         72.53         71.67         1.77 o                         
   0  -3   6        405.44        437.13        11.02 o                         
   1  -3   6        113.07        114.35         2.60 o                         
   2  -3   6        469.29        490.97        12.41 o                         
   3  -3   6         22.24         20.16         1.02 o                         
   4  -3   6        458.39        462.55        11.73 o                         
   5  -3   6         92.64         92.73         2.21 o                         
   6  -3   6         35.53         33.68         1.22 o                         
   7  -3   6          0.48          1.11         0.45 o                         
   8  -3   6          2.13          2.72         0.90 o                         
   9  -3   6          0.00          0.10         0.63 o                         
  10  -3   6          1.22          0.52         0.72 o                         
  11  -3   6          4.75          4.99         1.37 o                         
 -10  -2   6        133.99        128.26        12.42 o                         
  -9  -2   6          4.82          6.12         1.19 o                         
  -8  -2   6        100.52         97.75         4.00 o                         
  -7  -2   6          6.91          7.29         0.67 o                         
  -6  -2   6         30.01         26.06         1.04 o                         
  -5  -2   6          4.09          4.81         0.39 o                         
  -4  -2   6          5.23          4.95         0.35 o                         
  -3  -2   6        312.70        309.97         7.89 o                         
  -2  -2   6        780.16        793.32        19.94 o                         
  -1  -2   6        682.57        701.28        19.26 o                         
   0  -2   6        192.92        192.92         4.52 o                         
   1  -2   6         92.02         94.54         2.16 o                         
   2  -2   6          8.18          8.56         0.69 o                         
   3  -2   6        189.04        194.31         5.01 o                         
   4  -2   6         61.88         62.40         2.14 o                         
   5  -2   6          3.14          3.52         0.34 o                         
   6  -2   6        102.15        101.69         3.09 o                         
   7  -2   6          0.03         -0.04         0.41 o                         
   8  -2   6          0.54          0.53         0.51 o                         
   9  -2   6          0.01         -0.32         0.60 o                         
  10  -2   6          0.05          0.79         0.79 o                         
  11  -2   6          3.77          1.63         1.19 o                         
 -11  -1   6         10.51         11.01         2.18 o                         
 -10  -1   6          0.01          0.13         1.75 o                         
  -9  -1   6          0.22         -0.22         0.86 o                         
  -8  -1   6         35.90         37.42         1.92 o                         
  -7  -1   6          1.48          1.35         0.62 o                         
  -6  -1   6         47.14         43.78         1.43 o                         
  -5  -1   6         33.65         33.78         1.00 o                         
  -4  -1   6        290.12        283.29         6.70 o                         
  -3  -1   6         77.82         75.40         1.87 o                         
  -2  -1   6          8.52         12.53         0.69 o                         
  -1  -1   6        199.96        206.27         9.12 o                         
   0  -1   6        350.23        392.11         9.88 o                         
   1  -1   6          3.99          4.21         0.25 o                         
   2  -1   6        215.00        234.19         5.17 o                         
   3  -1   6         60.94         61.15         2.16 o                         
   4  -1   6        136.23        131.29         3.20 o                         
   5  -1   6          0.88          1.14         0.29 o                         
   6  -1   6         17.74         18.94         0.75 o                         
   7  -1   6          7.18          7.75         0.60 o                         
   8  -1   6          0.03         -0.25         0.46 o                         
   9  -1   6          6.24          5.04         0.95 o                         
  10  -1   6          8.11          7.87         1.06 o                         
  11  -1   6          0.85          2.82         1.87 o                         
 -11   0   6          0.65          0.97         1.11 o                         
 -10   0   6         14.95         16.19         1.77 o                         
  -9   0   6         12.07         11.30         1.40 o                         
  -8   0   6          0.07          0.08         0.49 o                         
  -7   0   6         18.42         16.70         0.96 o                         
  -6   0   6          8.17          8.01         0.52 o                         
  -5   0   6         79.12         69.96         2.35 o                         
  -4   0   6         51.71         49.72         1.41 o                         
  -3   0   6         24.36         29.07         0.81 o                         
  -2   0   6        165.18        179.69         5.64 o                         
  -1   0   6        124.76        127.73         5.74 o                         
   0   0   6         40.40         37.12         1.03 o                         
   1   0   6        126.49        126.32         2.81 o                         
   2   0   6         33.15         37.49         0.98 o                         
   3   0   6         87.64         90.18         2.07 o                         
   4   0   6        236.87        247.41         5.47 o                         
   5   0   6         94.97        100.75         3.49 o                         
   6   0   6          9.45          9.88         0.56 o                         
   7   0   6         17.25         18.40         0.78 o                         
   8   0   6         17.68         18.60         0.99 o                         
   9   0   6          0.00          0.46         0.69 o                         
  10   0   6          4.74          4.61         0.93 o                         
  11   0   6          0.22          1.58         1.15 o                         
 -11   1   6          2.30          2.16         1.24 o                         
 -10   1   6         10.00         10.25         1.45 o                         
  -9   1   6          1.54          0.84         0.95 o                         
  -8   1   6          1.06          0.50         0.52 o                         
  -7   1   6          0.74          0.70         0.35 o                         
  -6   1   6         12.74         11.23         0.52 o                         
  -5   1   6         65.18         60.33         1.57 o                         
  -4   1   6         35.06         33.03         1.02 o                         
  -3   1   6         10.50         13.02         0.51 o                         
  -2   1   6        117.61        118.99         3.38 o                         
  -1   1   6         64.73         78.75         2.28 o                         
   0   1   6         10.40         14.48         0.39 o                         
   1   1   6         12.83         10.02         0.37 o                         
   2   1   6         26.43         29.90         0.82 o                         
   3   1   6          8.90         13.50         0.56 o                         
   4   1   6         46.12         48.46         1.21 o                         
   5   1   6        128.32        137.27         3.64 o                         
   6   1   6        138.87        149.37         3.70 o                         
   7   1   6          0.20          0.80         0.36 o                         
   8   1   6          4.14          4.35         0.51 o                         
   9   1   6          8.66          9.38         1.03 o                         
  10   1   6          0.00          0.06         0.71 o                         
  11   1   6          4.20          5.82         1.33 o                         
 -11   2   6          0.11         -0.10         1.17 o                         
 -10   2   6          0.21          0.21         1.03 o                         
  -9   2   6          7.75          5.66         1.20 o                         
  -8   2   6          3.98          3.74         0.56 o                         
  -7   2   6          0.85          0.27         0.40 o                         
  -6   2   6          0.51         -0.12         0.31 o                         
  -5   2   6         17.88         18.26         0.78 o                         
  -4   2   6        146.38        141.60         3.40 o                         
  -3   2   6         69.02         77.10         1.91 o                         
  -2   2   6         40.90         46.34         1.28 o                         
  -1   2   6        110.36        100.20         2.85 o                         
   0   2   6         85.62         98.32         1.97 o                         
   1   2   6          1.26          3.85         0.22 o                         
   2   2   6         36.88         39.76         0.92 o                         
   3   2   6         92.80         95.03         2.17 o                         
   4   2   6          5.08          4.63         0.27 o                         
   5   2   6         17.28         16.73         0.83 o                         
   6   2   6         81.64         82.21         2.01 o                         
   7   2   6         69.94         68.19         2.03 o                         
   8   2   6         36.01         34.06         1.56 o                         
   9   2   6          2.12          1.94         0.77 o                         
  10   2   6         14.82         16.47         1.35 o                         
  11   2   6          4.37          5.37         2.00 o                         
 -10   3   6          0.18          1.70         1.09 o                         
  -9   3   6          1.75          2.49         0.61 o                         
  -8   3   6         12.21         12.38         0.86 o                         
  -7   3   6          1.18          1.25         0.46 o                         
  -6   3   6          2.63          2.51         0.39 o                         
  -5   3   6          6.03          5.38         0.40 o                         
  -4   3   6          6.20          6.24         0.36 o                         
  -3   3   6        125.95        126.74         3.06 o                         
  -2   3   6          0.69          0.98         0.24 o                         
  -1   3   6         19.96         23.78         0.80 o                         
   0   3   6         44.86         43.36         1.03 o                         
   1   3   6          3.09          3.69         0.20 o                         
   2   3   6          4.41          5.41         0.26 o                         
   3   3   6         52.99         50.33         1.16 o                         
   4   3   6        113.36        112.13         2.43 o                         
   5   3   6         80.51         79.10         1.90 o                         
   6   3   6         25.17         23.70         0.80 o                         
   7   3   6         26.37         27.31         1.05 o                         
   8   3   6          0.13          0.38         0.52 o                         
   9   3   6          1.95          2.25         0.78 o                         
  10   3   6          0.16          0.02         0.74 o                         
  11   3   6          2.78          5.17         2.73 o                         
 -10   4   6          0.88          0.98         1.07 o                         
  -9   4   6          2.04          1.14         0.59 o                         
  -8   4   6         26.46         25.75         1.31 o                         
  -7   4   6          0.12          0.03         0.40 o                         
  -6   4   6         58.19         59.13         1.92 o                         
  -5   4   6        132.52        133.51         4.18 o                         
  -4   4   6        111.30        108.32         3.21 o                         
  -3   4   6         45.44         45.89         1.88 o                         
  -2   4   6        356.76        345.65         9.61 o                         
  -1   4   6        128.89        128.57         2.91 o                         
   0   4   6         47.10         44.49         1.08 o                         
   1   4   6        326.72        340.53         7.98 o                         
   2   4   6        181.66        172.18         3.85 o                         
   3   4   6        116.57        115.19         2.81 o                         
   4   4   6         40.01         38.13         1.03 o                         
   5   4   6        461.68        480.03         9.94 o                         
   6   4   6          4.60          4.20         0.44 o                         
   7   4   6         32.96         33.60         1.11 o                         
   8   4   6          1.03          1.75         0.58 o                         
   9   4   6          1.47          1.46         0.63 o                         
  10   4   6         10.52         12.17         1.21 o                         
  11   4   6         22.34         26.03         3.43 o                         
 -10   5   6          9.36          9.97         1.54 o                         
  -9   5   6          7.64          6.68         0.98 o                         
  -8   5   6         20.50         19.87         1.37 o                         
  -7   5   6        132.04        135.66         4.01 o                         
  -6   5   6          3.82          3.84         0.48 o                         
  -5   5   6        132.06        136.48         4.83 o                         
  -4   5   6         11.15         11.17         0.59 o                         
  -3   5   6        176.49        182.66         5.81 o                         
  -2   5   6         55.47         53.68         1.85 o                         
  -1   5   6        531.84        500.90        12.63 o                         
   0   5   6          3.79          3.88         0.34 o                         
   1   5   6         57.60         53.69         1.30 o                         
   2   5   6          0.03          0.16         0.19 o                         
   3   5   6        127.65        131.69         3.21 o                         
   4   5   6         36.02         31.44         0.90 o                         
   5   5   6         98.84         90.83         2.05 o                         
   6   5   6          0.88          0.00         0.32 o                         
   7   5   6        271.14        266.89         7.61 o                         
   8   5   6         12.47         11.30         0.89 o                         
   9   5   6        127.66        124.21         4.30 o                         
  10   5   6          2.97          2.41         0.72 o                         
  11   5   6         63.67         61.84         4.53 o                         
 -10   6   6         17.41         14.57         1.25 o                         
  -9   6   6        194.23        195.63         7.31 o                         
  -8   6   6          0.04          0.03         0.54 o                         
  -7   6   6        284.30        276.26         7.90 o                         
  -6   6   6          0.48          0.58         0.46 o                         
  -5   6   6        227.17        227.69         7.27 o                         
  -4   6   6         39.84         38.36         1.76 o                         
  -3   6   6        394.33        393.47        14.19 o                         
  -2   6   6          2.80          3.12         0.40 o                         
  -1   6   6          0.05          0.23         0.22 o                         
   0   6   6          4.13          5.84         0.55 o                         
   1   6   6          3.67          0.69         0.22 o                         
   2   6   6         63.06         52.51         1.31 o                         
   3   6   6        316.45        270.03         6.01 o                         
   4   6   6          8.95          7.02         0.44 o                         
   5   6   6        425.18        386.75         9.13 o                         
   6   6   6         27.07         27.16         1.42 o                         
   7   6   6         29.96         26.73         1.05 o                         
   8   6   6          9.27          9.26         0.79 o                         
   9   6   6          5.74          7.12         0.82 o                         
  10   6   6          0.23         -0.60         0.60 o                         
  11   6   6         14.25         12.95         3.00 o                         
 -10   7   6         13.41         14.54         1.27 o                         
  -9   7   6         58.80         56.09         2.36 o                         
  -8   7   6         12.55         13.22         0.88 o                         
  -7   7   6          0.02         -0.34         0.49 o                         
  -6   7   6         21.63         23.13         1.17 o                         
  -5   7   6          5.29          6.46         1.17 o                         
  -4   7   6          0.21          1.08         0.51 o                         
  -3   7   6        354.13        336.23        12.22 o                         
  -2   7   6         12.55         16.43         1.00 o                         
  -1   7   6        358.30        302.76         7.74 o                         
   0   7   6         42.71         31.57         1.12 o                         
   1   7   6        317.88        250.25         5.57 o                         
   2   7   6          3.22          1.36         0.26 o                         
   3   7   6        244.56        199.22         4.49 o                         
   4   7   6          1.77          1.94         0.34 o                         
   5   7   6         23.77         25.76         0.93 o                         
   6   7   6          0.00          0.01         0.36 o                         
   7   7   6          6.64          5.82         0.56 o                         
   8   7   6          9.25          8.16         0.72 o                         
   9   7   6         13.71         14.78         0.96 o                         
  10   7   6          0.51          0.37         1.07 o                         
  -9   8   6         12.92         14.26         1.14 o                         
  -8   8   6          4.60          3.41         0.76 o                         
  -7   8   6         17.09         13.80         1.00 o                         
  -6   8   6          4.56          3.18         0.71 o                         
  -5   8   6        103.10         96.07         3.33 o                         
  -4   8   6          9.93          8.16         0.83 o                         
  -3   8   6         44.24         33.03         1.63 o                         
  -2   8   6        190.96        171.40         9.11 o                         
  -1   8   6          4.42          8.55         0.53 o                         
   0   8   6         95.23         87.26         2.38 o                         
   1   8   6          0.24          0.32         0.24 o                         
   2   8   6         19.40         19.12         0.72 o                         
   3   8   6        163.97        154.27         3.55 o                         
   4   8   6         12.03         12.72         0.61 o                         
   5   8   6          4.15          2.49         0.62 o                         
   6   8   6          0.02          0.26         0.41 o                         
   7   8   6          2.93          3.31         0.56 o                         
   8   8   6         21.34         21.94         1.04 o                         
   9   8   6         11.81         11.75         1.06 o                         
  10   8   6         16.78         15.50         2.82 o                         
  -9   9   6         32.45         29.40         1.63 o                         
  -8   9   6          2.67          3.06         0.74 o                         
  -7   9   6         41.87         41.36         1.85 o                         
  -6   9   6          7.36          6.78         0.77 o                         
  -5   9   6         19.09         17.99         1.27 o                         
  -4   9   6         68.96         76.31         5.11 o                         
  -3   9   6          7.40          6.18         0.76 o                         
  -2   9   6          7.47          7.05         0.75 o                         
  -1   9   6         18.15         21.82         1.07 o                         
   0   9   6         20.57         18.40         0.84 o                         
   1   9   6         15.01         10.84         0.51 o                         
   2   9   6          2.42          1.94         0.32 o                         
   3   9   6         13.41         17.83         0.77 o                         
   4   9   6          1.20          0.31         0.35 o                         
   5   9   6         23.77         25.26         1.04 o                         
   6   9   6         30.95         33.09         1.25 o                         
   7   9   6          0.66          0.39         0.50 o                         
   8   9   6         28.09         30.19         1.44 o                         
   9   9   6          0.13          0.39         0.74 o                         
  10   9   6          2.98          2.37         1.16 o                         
  -8  10   6         30.63         29.98         1.65 o                         
  -7  10   6          3.18          2.93         0.87 o                         
  -6  10   6         72.59         69.35         2.68 o                         
  -5  10   6          1.50          1.01         0.71 o                         
  -4  10   6         20.83         22.05         1.42 o                         
  -3  10   6         40.73         44.31         2.18 o                         
  -2  10   6          0.02          0.05         0.54 o                         
  -1  10   6          0.52          0.05         0.53 o                         
   0  10   6         37.85         39.70         1.89 o                         
   1  10   6          1.25          0.98         0.38 o                         
   2  10   6         60.49         66.93         1.73 o                         
   3  10   6          1.24          1.28         0.37 o                         
   4  10   6        120.46        137.18         4.12 o                         
   5  10   6         63.34         63.32         1.98 o                         
   6  10   6         66.72         69.58         2.16 o                         
   7  10   6          8.47          8.86         0.71 o                         
   8  10   6          2.37          2.13         0.57 o                         
   9  10   6         28.94         28.48         1.87 o                         
  -8  11   6          1.29          1.05         1.11 o                         
  -7  11   6          0.15         -0.51         0.79 o                         
  -6  11   6          4.72          4.67         0.95 o                         
  -5  11   6          6.83          6.18         0.94 o                         
  -4  11   6         15.31         14.63         1.23 o                         
  -3  11   6         15.39         14.10         1.17 o                         
  -2  11   6         15.62         15.36         1.18 o                         
  -1  11   6         82.09         80.29         2.87 o                         
   0  11   6         53.93         56.51         1.92 o                         
   1  11   6         35.97         35.78         1.39 o                         
   2  11   6         77.16         84.66         2.29 o                         
   3  11   6        139.56        138.22         3.78 o                         
   4  11   6         42.37         40.11         1.58 o                         
   5  11   6          3.75          4.16         0.57 o                         
   6  11   6          0.01          0.40         0.49 o                         
   7  11   6          1.93          1.48         0.56 o                         
   8  11   6          2.28          2.85         0.78 o                         
  -7  12   6          1.57          1.88         1.17 o                         
  -6  12   6          5.21          5.25         0.98 o                         
  -5  12   6          2.94          3.61         1.15 o                         
  -4  12   6         94.54         93.94         4.00 o                         
  -3  12   6         22.42         20.09         1.76 o                         
  -2  12   6        134.56        126.72         5.05 o                         
  -1  12   6         11.31          9.75         1.03 o                         
   0  12   6         88.72         92.04         3.31 o                         
   1  12   6          1.43          1.94         0.48 o                         
   2  12   6         41.45         44.57         1.67 o                         
   3  12   6         76.21         75.03         2.28 o                         
   4  12   6          0.01          0.07         0.50 o                         
   5  12   6         46.72         46.44         1.66 o                         
   6  12   6          1.93          1.51         0.54 o                         
   7  12   6          9.44          9.05         1.00 o                         
   8  12   6          0.10          0.23         0.75 o                         
  -6  13   6         45.97         52.57         2.80 o                         
  -5  13   6          7.81          8.64         1.54 o                         
  -4  13   6         46.05         43.57         3.04 o                         
  -3  13   6         26.11         26.65         2.29 o                         
  -2  13   6         12.43         13.77         1.28 o                         
  -1  13   6          9.00          8.74         1.42 o                         
   0  13   6          5.08          5.23         0.94 o                         
   1  13   6         21.47         20.65         1.23 o                         
   2  13   6          1.04          1.01         0.52 o                         
   3  13   6          3.99          5.32         0.67 o                         
   4  13   6          0.90         -0.03         0.54 o                         
   5  13   6         13.83         15.22         0.93 o                         
   6  13   6          0.68          0.23         0.76 o                         
   7  13   6          0.58          1.18         0.80 o                         
  -5  14   6         65.37         75.42         6.05 o                         
  -4  14   6          1.58          1.59         1.50 o                         
  -3  14   6         28.32         31.11         3.41 o                         
  -2  14   6          2.55         -0.27         1.41 o                         
  -1  14   6          5.32          6.90         1.23 o                         
   0  14   6          6.54          6.64         1.25 o                         
   1  14   6          0.98          0.58         0.77 o                         
   2  14   6          0.16          0.22         0.79 o                         
   3  14   6         15.56         14.28         1.09 o                         
   4  14   6          0.42         -0.18         0.75 o                         
   5  14   6          7.69          9.37         1.06 o                         
   6  14   6          7.31          7.54         1.11 o                         
  -3  15   6         20.48         22.66         3.05 o                         
  -2  15   6          6.39          5.41         1.91 o                         
  -1  15   6          3.20          0.36         1.59 o                         
   0  15   6         20.58         16.38         2.55 o                         
   1  15   6          9.65         10.54         2.09 o                         
   2  15   6         26.13         28.21         2.36 o                         
   3  15   6         17.47         18.09         2.46 o                         
   4  15   6          0.76          2.51         1.10 o                         
   0  16   6          0.41         -1.09         1.64 o                         
   1  16   6         19.16         19.11         2.82 o                         
  -3 -13   7          3.88          5.02         1.28 o                         
  -2 -13   7          1.94          1.15         1.12 o                         
  -1 -13   7         10.69          9.80         1.09 o                         
   0 -13   7          9.98         10.37         1.86 o                         
   1 -13   7         61.00         60.21         4.96 o                         
   2 -13   7          4.46          4.72         2.84 o                         
   3 -13   7         27.14         30.47         2.44 o                         
  -4 -12   7          6.17          7.35         2.34 o                         
  -3 -12   7          2.08          2.26         1.07 o                         
  -2 -12   7          5.67          6.86         0.76 o                         
  -1 -12   7         63.90         66.30         2.59 o                         
   0 -12   7         34.02         34.48         1.68 o                         
   1 -12   7         15.79         14.13         1.27 o                         
   2 -12   7         13.12         11.79         1.19 o                         
   3 -12   7         19.88         20.79         1.57 o                         
   4 -12   7          3.19          4.81         3.64 o                         
   5 -12   7          0.60          0.29         1.36 o                         
  -6 -11   7          8.57          5.78         1.82 o                         
  -5 -11   7         13.31         16.24         2.41 o                         
  -4 -11   7          2.28          2.70         0.82 o                         
  -3 -11   7         94.94         98.30         4.06 o                         
  -2 -11   7          0.19         -0.32         0.49 o                         
  -1 -11   7          8.85          9.33         0.81 o                         
   0 -11   7         10.65         10.06         0.96 o                         
   1 -11   7          2.33          2.82         0.73 o                         
   2 -11   7         80.60         75.23         3.45 o                         
   3 -11   7          1.97          1.37         0.64 o                         
   4 -11   7          1.83          1.09         1.21 o                         
   5 -11   7          9.40         13.12         1.65 o                         
   6 -11   7          1.83          1.00         1.46 o                         
  -7 -10   7          2.87          3.43         2.02 o                         
  -6 -10   7         12.47         17.14         1.75 o                         
  -5 -10   7         33.58         28.36         1.72 o                         
  -4 -10   7          1.21          1.70         0.66 o                         
  -3 -10   7          2.34          3.67         0.73 o                         
  -2 -10   7          0.54          1.34         0.49 o                         
  -1 -10   7         11.45         11.36         0.84 o                         
   0 -10   7         14.61         15.78         1.65 o                         
   1 -10   7          5.84          5.73         0.93 o                         
   2 -10   7         58.64         57.71         2.27 o                         
   3 -10   7         16.35         16.71         1.11 o                         
   4 -10   7        106.87        111.43         3.97 o                         
   5 -10   7          8.04         10.59         1.50 o                         
   6 -10   7         78.21         82.83         3.84 o                         
   7 -10   7          0.02         -1.36         1.36 o                         
  -7  -9   7          0.14         -0.92         0.92 o                         
  -6  -9   7         22.67         23.55         3.82 o                         
  -5  -9   7         43.35         48.34         2.76 o                         
  -4  -9   7          0.24          0.57         0.48 o                         
  -3  -9   7         90.01         83.42         7.13 o                         
  -2  -9   7          0.02         -0.20         0.40 o                         
  -1  -9   7         25.17         25.99         1.42 o                         
   0  -9   7        155.14        164.20         6.20 o                         
   1  -9   7         58.92         52.28         2.03 o                         
   2  -9   7        189.46        194.48         7.28 o                         
   3  -9   7          0.77          1.11         0.56 o                         
   4  -9   7         38.93         42.12         2.67 o                         
   5  -9   7          2.98          4.60         1.12 o                         
   6  -9   7          9.58          8.50         0.94 o                         
   7  -9   7          3.46          4.19         1.37 o                         
   8  -9   7          7.40          7.73         2.05 o                         
  -8  -8   7          1.41          2.70         1.12 o                         
  -7  -8   7          4.69          2.99         1.05 o                         
  -6  -8   7         46.63         48.67         5.05 o                         
  -5  -8   7         16.81         15.35         1.36 o                         
  -4  -8   7         96.62         93.22         5.52 o                         
  -3  -8   7         13.64         14.16         0.79 o                         
  -2  -8   7        306.73        309.59         8.70 o                         
  -1  -8   7          0.00          0.55         0.37 o                         
   0  -8   7        221.89        230.14         7.35 o                         
   1  -8   7         56.37         59.61         2.87 o                         
   2  -8   7          0.03          0.47         0.42 o                         
   3  -8   7         17.24         13.51         1.04 o                         
   4  -8   7          6.33          5.34         0.72 o                         
   5  -8   7          0.72          0.88         0.61 o                         
   6  -8   7         56.74         53.19         2.58 o                         
   7  -8   7         30.45         26.89         2.37 o                         
   8  -8   7         36.69         33.53         3.59 o                         
   9  -8   7          8.22         10.15         2.23 o                         
  -8  -7   7         68.01         72.55         4.07 o                         
  -7  -7   7         12.01         14.68         1.53 o                         
  -6  -7   7        116.39        123.14         6.00 o                         
  -5  -7   7          4.76          3.76         0.71 o                         
  -4  -7   7        146.49        154.51         4.59 o                         
  -3  -7   7         15.70         16.51         0.97 o                         
  -2  -7   7         72.19         80.67         2.46 o                         
  -1  -7   7          0.35          0.31         0.32 o                         
   0  -7   7         62.82         54.90         1.76 o                         
   1  -7   7          4.97          5.46         0.55 o                         
   2  -7   7         29.89         32.77         1.67 o                         
   3  -7   7         43.39         40.61         1.67 o                         
   4  -7   7         58.18         58.89         2.14 o                         
   5  -7   7         10.99         12.77         0.95 o                         
   6  -7   7         49.38         46.83         2.06 o                         
   7  -7   7          1.22          1.90         0.72 o                         
   8  -7   7         49.43         52.71         2.67 o                         
   9  -7   7          4.85          6.46         1.96 o                         
  -9  -6   7          5.74          5.92         1.21 o                         
  -8  -6   7         61.92         65.19         4.23 o                         
  -7  -6   7          6.49          7.59         1.21 o                         
  -6  -6   7         14.56         13.65         1.13 o                         
  -5  -6   7          0.65          0.32         0.51 o                         
  -4  -6   7          0.01         -0.41         0.41 o                         
  -3  -6   7          0.76          1.33         0.37 o                         
  -2  -6   7        218.10        195.10         5.97 o                         
  -1  -6   7          7.80          8.32         0.48 o                         
   0  -6   7         94.17         91.89         2.50 o                         
   1  -6   7         21.53         20.42         1.26 o                         
   2  -6   7         87.50         82.40         2.47 o                         
   3  -6   7         61.64         63.01         2.05 o                         
   4  -6   7        129.74        123.44         3.72 o                         
   5  -6   7          9.37          9.22         0.64 o                         
   6  -6   7         90.15         88.19         3.22 o                         
   7  -6   7          1.91          1.91         0.69 o                         
   8  -6   7        101.01         99.67         4.20 o                         
   9  -6   7          0.02         -0.20         1.15 o                         
  10  -6   7          7.77          5.87         1.96 o                         
  -9  -5   7          0.01          1.33         1.01 o                         
  -8  -5   7          0.06         -0.53         0.72 o                         
  -7  -5   7          0.80          0.99         0.71 o                         
  -6  -5   7          0.04          0.56         0.51 o                         
  -5  -5   7          4.39          2.66         0.49 o                         
  -4  -5   7         48.01         47.63         1.85 o                         
  -3  -5   7          3.33          3.24         0.36 o                         
  -2  -5   7          1.01          0.36         0.28 o                         
  -1  -5   7         61.49         59.27         1.55 o                         
   0  -5   7         15.79         14.65         0.61 o                         
   1  -5   7         38.38         36.35         1.12 o                         
   2  -5   7         10.56          9.80         0.50 o                         
   3  -5   7          1.00          0.60         0.30 o                         
   4  -5   7          0.13          0.47         0.33 o                         
   5  -5   7         14.58         16.94         0.82 o                         
   6  -5   7          7.09          6.77         0.68 o                         
   7  -5   7          5.66          6.29         0.81 o                         
   8  -5   7         15.19         17.24         1.37 o                         
   9  -5   7         35.73         33.51         2.02 o                         
  10  -5   7         27.51         26.84         3.28 o                         
 -10  -4   7          5.11          4.84         1.24 o                         
  -9  -4   7         11.23          8.71         1.32 o                         
  -8  -4   7          0.50          1.52         1.13 o                         
  -7  -4   7          0.07          0.70         0.66 o                         
  -6  -4   7         22.47         22.56         1.17 o                         
  -5  -4   7         13.26         12.13         0.72 o                         
  -4  -4   7          0.06         -0.01         0.35 o                         
  -3  -4   7         35.50         33.79         1.21 o                         
  -2  -4   7          5.40          6.78         0.41 o                         
  -1  -4   7         22.78         20.67         0.68 o                         
   0  -4   7         83.81         80.83         2.03 o                         
   1  -4   7          0.63          0.96         0.25 o                         
   2  -4   7          4.69          4.38         0.35 o                         
   3  -4   7        156.74        151.53         3.69 o                         
   4  -4   7          6.07          4.74         0.45 o                         
   5  -4   7         33.65         32.39         1.16 o                         
   6  -4   7         16.20         18.34         0.99 o                         
   7  -4   7         68.30         64.80         2.53 o                         
   8  -4   7         26.05         26.65         1.67 o                         
   9  -4   7          0.15         -0.67         0.67 o                         
  10  -4   7          0.32          0.94         0.99 o                         
 -10  -3   7          2.71          2.34         1.13 o                         
  -9  -3   7         17.02         19.21         1.78 o                         
  -8  -3   7          0.49          0.33         0.69 o                         
  -7  -3   7          0.46          0.15         0.79 o                         
  -6  -3   7         15.30         14.58         0.90 o                         
  -5  -3   7         33.30         29.93         1.17 o                         
  -4  -3   7         81.96         82.41         2.52 o                         
  -3  -3   7          6.66          6.80         0.47 o                         
  -2  -3   7          0.13          0.32         0.21 o                         
  -1  -3   7         13.21         11.90         0.59 o                         
   0  -3   7         76.15         68.60         1.73 o                         
   1  -3   7        127.13        126.18         3.06 o                         
   2  -3   7         64.00         64.67         1.67 o                         
   3  -3   7          7.51          7.80         0.47 o                         
   4  -3   7         64.70         66.08         1.89 o                         
   5  -3   7          0.08         -0.16         0.34 o                         
   6  -3   7         52.08         48.49         2.62 o                         
   7  -3   7         45.84         43.79         1.69 o                         
   8  -3   7          0.13          0.67         0.72 o                         
   9  -3   7         39.70         42.66         2.28 o                         
  10  -3   7          0.59          0.72         0.78 o                         
  11  -3   7          1.15          1.00         1.16 o                         
 -10  -2   7          0.04          0.65         1.00 o                         
  -9  -2   7          0.11          0.82         0.90 o                         
  -8  -2   7          0.24          0.16         0.91 o                         
  -7  -2   7          0.16          0.31         0.62 o                         
  -6  -2   7         20.05         24.45         1.09 o                         
  -5  -2   7         11.23         10.38         0.69 o                         
  -4  -2   7         12.50         10.99         0.63 o                         
  -3  -2   7         28.28         25.72         0.95 o                         
  -2  -2   7         16.19         14.72         0.62 o                         
  -1  -2   7        180.89        167.71         4.32 o                         
   0  -2   7         52.60         50.23         1.42 o                         
   1  -2   7         17.87         26.60         0.74 o                         
   2  -2   7         15.99         15.42         0.57 o                         
   3  -2   7          1.16          2.40         0.31 o                         
   4  -2   7         39.12         33.55         1.02 o                         
   5  -2   7         23.37         25.91         0.97 o                         
   6  -2   7          1.66          2.10         0.47 o                         
   7  -2   7         15.75         15.32         0.97 o                         
   8  -2   7          4.61          4.14         0.72 o                         
   9  -2   7         19.30         16.61         1.16 o                         
  10  -2   7          7.77          8.72         1.11 o                         
  11  -2   7          1.04         -0.28         1.17 o                         
 -10  -1   7          7.02          9.36         2.18 o                         
  -9  -1   7         36.62         33.08         2.36 o                         
  -8  -1   7         41.72         41.99         2.12 o                         
  -7  -1   7         47.19         43.57         2.09 o                         
  -6  -1   7          0.32          0.81         0.48 o                         
  -5  -1   7        115.37        110.76         3.30 o                         
  -4  -1   7         15.09         15.00         0.64 o                         
  -3  -1   7          4.47          3.11         0.37 o                         
  -2  -1   7         58.61         55.40         1.72 o                         
  -1  -1   7        328.44        363.15         9.19 o                         
   0  -1   7          1.98          2.38         0.24 o                         
   1  -1   7        299.83        322.19         7.55 o                         
   2  -1   7         40.08         37.40         1.03 o                         
   3  -1   7         98.35         98.29         2.57 o                         
   4  -1   7          4.53          5.49         0.38 o                         
   5  -1   7         46.98         43.75         1.38 o                         
   6  -1   7          2.59          3.20         0.41 o                         
   7  -1   7         45.82         43.57         1.50 o                         
   8  -1   7          7.05          7.64         0.81 o                         
   9  -1   7          0.07          1.06         0.63 o                         
  10  -1   7          0.49         -0.66         0.77 o                         
  11  -1   7          5.20          4.30         1.32 o                         
 -10   0   7          3.49          3.09         1.64 o                         
  -9   0   7          0.18         -0.07         0.76 o                         
  -8   0   7         16.51         16.48         1.04 o                         
  -7   0   7          2.89          2.70         0.54 o                         
  -6   0   7         15.08         16.46         0.87 o                         
  -5   0   7         61.42         54.38         2.02 o                         
  -4   0   7          0.46          0.67         0.31 o                         
  -3   0   7         25.39         32.77         1.30 o                         
  -2   0   7         12.00          9.50         0.58 o                         
  -1   0   7         32.63         39.42         1.44 o                         
   0   0   7         47.88         50.06         1.51 o                         
   1   0   7        117.80        136.49         3.53 o                         
   2   0   7          5.55          6.05         0.31 o                         
   3   0   7         15.89         19.75         0.72 o                         
   4   0   7         27.03         30.10         0.92 o                         
   5   0   7        189.85        192.16         5.02 o                         
   6   0   7         51.37         52.14         1.54 o                         
   7   0   7          3.11          3.02         0.45 o                         
   8   0   7          1.86          1.43         0.76 o                         
   9   0   7         50.93         51.81         2.17 o                         
  10   0   7          4.91          5.58         1.08 o                         
  11   0   7         28.00         25.27         2.82 o                         
 -10   1   7         25.78         23.54         3.96 o                         
  -9   1   7          0.45          1.66         0.79 o                         
  -8   1   7         23.38         24.88         1.29 o                         
  -7   1   7          5.39          3.44         0.80 o                         
  -6   1   7          0.56          0.24         0.36 o                         
  -5   1   7         36.60         34.19         1.13 o                         
  -4   1   7          7.36          8.15         0.46 o                         
  -3   1   7        104.38         98.35         2.42 o                         
  -2   1   7         11.91         11.02         0.43 o                         
  -1   1   7        113.66        131.22         3.39 o                         
   0   1   7          0.65          0.69         0.22 o                         
   1   1   7          1.39          0.43         0.16 o                         
   2   1   7          0.48          0.37         0.20 o                         
   3   1   7         32.18         27.53         1.19 o                         
   4   1   7         49.46         46.45         1.28 o                         
   5   1   7        159.96        166.71         4.05 o                         
   6   1   7          2.12          2.60         0.39 o                         
   7   1   7        317.17        305.49         7.92 o                         
   8   1   7         19.91         19.93         1.16 o                         
   9   1   7         79.79         80.75         3.50 o                         
  10   1   7         26.59         27.46         1.81 o                         
  11   1   7         46.78         47.25         6.78 o                         
 -10   2   7          2.35          3.33         1.80 o                         
  -9   2   7         12.97         13.22         1.29 o                         
  -8   2   7         21.60         21.76         1.70 o                         
  -7   2   7          8.95          8.60         0.89 o                         
  -6   2   7          6.26          5.40         0.55 o                         
  -5   2   7          0.95          0.15         0.38 o                         
  -4   2   7         38.93         36.35         1.14 o                         
  -3   2   7        279.47        268.68         6.87 o                         
  -2   2   7         44.62         44.12         1.17 o                         
  -1   2   7         10.59         10.65         0.43 o                         
   0   2   7         41.46         41.50         1.01 o                         
   1   2   7        124.92        123.12         2.76 o                         
   2   2   7        367.70        346.99         7.60 o                         
   3   2   7        858.13        887.93        22.24 o                         
   4   2   7        143.74        150.70         3.64 o                         
   5   2   7       1071.42       1094.36        30.19 o                         
   6   2   7        136.40        145.99         3.93 o                         
   7   2   7        172.50        172.99         4.62 o                         
   8   2   7         93.92         88.45         3.67 o                         
   9   2   7         93.62         94.12         3.94 o                         
  10   2   7         21.85         22.34         1.62 o                         
  11   2   7          6.81          6.40         1.43 o                         
 -10   3   7          7.43          6.91         1.38 o                         
  -9   3   7         10.28         12.72         1.23 o                         
  -8   3   7          4.35          3.58         0.84 o                         
  -7   3   7          2.16          1.74         0.69 o                         
  -6   3   7         11.51         11.64         0.83 o                         
  -5   3   7          8.89          8.59         0.45 o                         
  -4   3   7          4.98          4.05         0.37 o                         
  -3   3   7        367.61        369.16         9.39 o                         
  -2   3   7          3.64          3.89         0.22 o                         
  -1   3   7       1203.68       1197.41        27.81 o                         
   0   3   7        142.72        129.25         2.73 o                         
   1   3   7       1689.69       1650.08        31.97 o                         
   2   3   7         49.41         45.23         1.36 o                         
   3   3   7       1526.74       1539.32        33.39 o                         
   4   3   7         28.71         31.01         0.84 o                         
   5   3   7         54.98         56.98         1.56 o                         
   6   3   7         26.01         27.53         0.96 o                         
   7   3   7         27.28         29.01         1.05 o                         
   8   3   7          0.95          1.02         0.66 o                         
   9   3   7          0.09          0.54         0.73 o                         
  10   3   7          6.30          3.52         0.90 o                         
  11   3   7          5.50          6.58         1.37 o                         
 -10   4   7          1.18          1.29         1.14 o                         
  -9   4   7         21.39         20.73         1.52 o                         
  -8   4   7          0.04         -0.51         0.67 o                         
  -7   4   7         54.16         50.67         1.97 o                         
  -6   4   7         49.30         46.49         1.45 o                         
  -5   4   7        600.19        599.67        16.62 o                         
  -4   4   7        141.24        142.19         3.75 o                         
  -3   4   7       1414.71       1416.38        32.89 o                         
  -2   4   7        519.83        515.64        14.28 o                         
  -1   4   7       1080.68       1071.46        26.90 o                         
   0   4   7        241.68        245.10         5.80 o                         
   1   4   7       1047.12       1035.42        21.21 o                         
   2   4   7         28.14         29.79         0.76 o                         
   3   4   7          2.03          2.20         0.30 o                         
   4   4   7          9.26          9.92         0.45 o                         
   5   4   7          0.03         -0.06         0.32 o                         
   6   4   7         29.81         30.54         1.05 o                         
   7   4   7          1.89          1.28         0.45 o                         
   8   4   7         36.43         37.00         1.68 o                         
   9   4   7         24.21         20.00         2.98 o                         
  10   4   7         47.86         48.29         2.48 o                         
  11   4   7          4.04          2.55         1.24 o                         
 -10   5   7          1.58          1.81         1.15 o                         
  -9   5   7        125.48        130.08         7.75 o                         
  -8   5   7         59.54         61.77         2.39 o                         
  -7   5   7        329.34        330.82        10.51 o                         
  -6   5   7         80.94         79.19         2.49 o                         
  -5   5   7        468.09        485.41        12.35 o                         
  -4   5   7        100.14         99.62         2.71 o                         
  -3   5   7         30.99         32.13         1.27 o                         
  -2   5   7          0.97          0.82         0.32 o                         
  -1   5   7         10.01          9.46         0.72 o                         
   0   5   7        151.46        142.27         3.70 o                         
   1   5   7        379.35        369.88         8.13 o                         
   2   5   7         76.61         66.67         1.70 o                         
   3   5   7        135.32        124.85         3.06 o                         
   4   5   7        181.79        168.83         4.09 o                         
   5   5   7         11.72         11.05         0.48 o                         
   6   5   7        120.69        116.06         2.77 o                         
   7   5   7         68.40         64.49         2.40 o                         
   8   5   7         76.84         75.79         2.81 o                         
   9   5   7          4.75          4.49         0.75 o                         
  10   5   7         42.86         40.15         2.25 o                         
  11   5   7         13.75         13.59         1.77 o                         
 -10   6   7         72.16         81.52         6.69 o                         
  -9   6   7         76.29         83.87         4.59 o                         
  -8   6   7         48.19         50.22         2.09 o                         
  -7   6   7         99.47        101.41         3.16 o                         
  -6   6   7         12.75         13.63         0.78 o                         
  -5   6   7          4.00          4.35         0.52 o                         
  -4   6   7         34.65         33.08         1.36 o                         
  -3   6   7          0.02          0.11         0.35 o                         
  -2   6   7        220.32        197.42         6.28 o                         
  -1   6   7         65.41         59.37         1.83 o                         
   0   6   7         98.19         72.21         2.64 o                         
   1   6   7          7.97          4.06         0.31 o                         
   2   6   7        210.50        166.15         4.02 o                         
   3   6   7         57.09         61.33         1.64 o                         
   4   6   7        203.12        176.74         4.30 o                         
   5   6   7         17.12         14.63         0.61 o                         
   6   6   7         98.69         92.43         2.62 o                         
   7   6   7          2.32          2.79         0.52 o                         
   8   6   7         50.38         48.15         2.67 o                         
   9   6   7          1.02         -0.28         0.61 o                         
  10   6   7          0.50         -0.37         1.28 o                         
  -9   7   7          0.41          0.21         0.84 o                         
  -8   7   7         10.32         10.54         0.93 o                         
  -7   7   7         55.32         57.57         2.05 o                         
  -6   7   7         61.16         63.98         2.16 o                         
  -5   7   7         42.53         39.36         1.70 o                         
  -4   7   7        129.74        134.21         5.61 o                         
  -3   7   7         88.01         79.77         3.21 o                         
  -2   7   7         36.28         29.77         1.48 o                         
  -1   7   7        105.53         85.60         2.82 o                         
   0   7   7         91.38         63.52         1.97 o                         
   1   7   7          0.67          0.95         0.26 o                         
   2   7   7        129.78        102.34         2.56 o                         
   3   7   7        116.26        116.88         2.91 o                         
   4   7   7         22.92         20.81         0.80 o                         
   5   7   7          2.75          2.38         0.38 o                         
   6   7   7          3.63          3.65         0.47 o                         
   7   7   7          0.53          0.40         0.46 o                         
   8   7   7         13.96         15.18         1.15 o                         
   9   7   7          0.34          1.48         0.66 o                         
  10   7   7          7.89         10.44         1.54 o                         
  -9   8   7          5.78          5.47         0.82 o                         
  -8   8   7         13.42         15.88         1.13 o                         
  -7   8   7          3.63          4.17         0.65 o                         
  -6   8   7         32.25         32.49         1.54 o                         
  -5   8   7          1.63          0.82         0.66 o                         
  -4   8   7         14.73         10.95         0.96 o                         
  -3   8   7         16.22         15.64         1.07 o                         
  -2   8   7         78.69         69.10         2.87 o                         
  -1   8   7         33.85         27.77         1.23 o                         
   0   8   7        152.78        139.48         4.06 o                         
   1   8   7         21.47         22.70         0.81 o                         
   2   8   7         16.96         17.50         0.70 o                         
   3   8   7          4.96          5.04         0.40 o                         
   4   8   7          0.25          0.88         0.35 o                         
   5   8   7         23.56         20.56         0.93 o                         
   6   8   7         10.00         10.21         0.66 o                         
   7   8   7          4.60          4.30         0.71 o                         
   8   8   7          0.10          1.16         0.55 o                         
   9   8   7         37.04         33.87         1.73 o                         
  10   8   7         19.75         21.58         2.11 o                         
  -8   9   7          4.94          3.29         0.77 o                         
  -7   9   7          5.84          4.85         0.79 o                         
  -6   9   7          0.64          0.17         0.54 o                         
  -5   9   7         21.33         21.96         1.22 o                         
  -4   9   7          5.54          5.61         0.81 o                         
  -3   9   7         18.40         16.14         1.68 o                         
  -2   9   7          3.51          3.30         0.64 o                         
  -1   9   7          1.76          1.78         0.56 o                         
   0   9   7         46.30         40.61         2.14 o                         
   1   9   7          4.62          4.46         0.42 o                         
   2   9   7         51.91         48.74         1.40 o                         
   3   9   7         48.64         48.10         1.33 o                         
   4   9   7         16.73         17.07         0.83 o                         
   5   9   7          0.32          0.55         0.45 o                         
   6   9   7          4.30          4.13         0.54 o                         
   7   9   7         30.60         31.94         1.28 o                         
   8   9   7         64.95         65.54         2.30 o                         
   9   9   7          0.14         -0.37         0.97 o                         
  -8  10   7          2.81          4.65         0.82 o                         
  -7  10   7          4.64          5.55         0.96 o                         
  -6  10   7          4.69          5.77         0.79 o                         
  -5  10   7         52.81         49.94         4.38 o                         
  -4  10   7          3.16          4.05         0.80 o                         
  -3  10   7          3.04          4.24         0.76 o                         
  -2  10   7          7.79          8.35         0.89 o                         
  -1  10   7          4.25          3.10         0.51 o                         
   0  10   7          1.02          0.91         0.49 o                         
   1  10   7          4.04          3.99         0.68 o                         
   2  10   7         58.94         56.66         1.85 o                         
   3  10   7         42.21         40.60         1.31 o                         
   4  10   7        121.65        117.73         3.32 o                         
   5  10   7          0.35          0.02         0.47 o                         
   6  10   7        154.21        158.57         4.35 o                         
   7  10   7         19.30         20.44         1.60 o                         
   8  10   7         24.04         24.80         1.32 o                         
   9  10   7         14.59         16.00         2.38 o                         
  -7  11   7          6.86          5.27         0.98 o                         
  -6  11   7          6.95          8.14         1.07 o                         
  -5  11   7          5.33          4.97         1.23 o                         
  -4  11   7         16.27         17.85         1.35 o                         
  -3  11   7         59.67         54.13         2.55 o                         
  -2  11   7          0.78         -0.26         0.75 o                         
  -1  11   7          2.04          1.56         0.50 o                         
   0  11   7         47.35         43.95         1.84 o                         
   1  11   7         45.85         46.49         1.93 o                         
   2  11   7         42.26         44.34         1.65 o                         
   3  11   7          0.57          1.20         0.43 o                         
   4  11   7         25.91         28.46         1.29 o                         
   5  11   7          4.91          4.49         0.59 o                         
   6  11   7          2.06          3.16         0.61 o                         
   7  11   7         10.24          9.66         0.78 o                         
   8  11   7          9.84          8.52         1.00 o                         
  -7  12   7         33.57         32.02         3.50 o                         
  -6  12   7          7.12          7.02         1.23 o                         
  -5  12   7         99.29        105.07        14.58 o                         
  -4  12   7         27.76         25.61         2.19 o                         
  -3  12   7         10.03         11.70         1.16 o                         
  -2  12   7         40.07         44.21         2.25 o                         
  -1  12   7         38.14         38.73         2.08 o                         
   0  12   7          2.01          3.52         0.66 o                         
   1  12   7          8.87          7.65         0.97 o                         
   2  12   7          2.81          1.48         0.64 o                         
   3  12   7          4.95          4.18         0.55 o                         
   4  12   7         19.95         19.28         1.12 o                         
   5  12   7         18.43         17.96         0.97 o                         
   6  12   7          8.61          7.78         0.73 o                         
   7  12   7         12.78         11.54         1.08 o                         
   8  12   7          7.26          7.68         0.98 o                         
  -6  13   7          2.42          0.73         0.90 o                         
  -5  13   7          8.18          8.73         1.55 o                         
  -4  13   7          8.42         11.89         2.48 o                         
  -3  13   7          2.30          1.20         1.09 o                         
  -2  13   7         35.39         37.41         2.76 o                         
  -1  13   7          1.25          1.97         0.76 o                         
   0  13   7         23.73         22.22         1.73 o                         
   1  13   7          9.43          9.85         1.03 o                         
   2  13   7          3.53          3.99         0.83 o                         
   3  13   7          0.01          0.57         0.61 o                         
   4  13   7          2.08          2.87         0.74 o                         
   5  13   7         57.02         52.24         1.89 o                         
   6  13   7         34.30         34.40         1.84 o                         
   7  13   7         11.50         11.38         1.30 o                         
  -4  14   7         13.17         11.87         1.73 o                         
  -3  14   7         12.07         12.63         1.73 o                         
  -2  14   7          0.71          1.91         1.64 o                         
  -1  14   7          0.93          1.38         0.94 o                         
   0  14   7          3.65          5.40         1.17 o                         
   1  14   7          0.04         -0.85         0.85 o                         
   2  14   7          3.93          4.37         1.57 o                         
   3  14   7         49.28         55.54         4.97 o                         
   4  14   7          6.63          7.62         1.42 o                         
   5  14   7         10.98         11.74         1.13 o                         
  -3  15   7         58.28         58.50         5.10 o                         
  -2  15   7         11.15          8.28         2.14 o                         
  -1  15   7         51.93         59.59         5.14 o                         
   0  15   7          1.08         -0.36         1.50 o                         
   1  15   7         99.18         99.31         7.46 o                         
   2  15   7          0.09          1.68         1.64 o                         
   3  15   7         23.97         29.25         3.41 o                         
   4  15   7          3.54          3.27         1.06 o                         
  -1 -13   8          1.30          3.82         1.28 o                         
   0 -13   8          3.86          3.22         1.27 o                         
   1 -13   8         35.40         38.99         3.22 o                         
  -3 -12   8          0.67          1.05         1.30 o                         
  -2 -12   8         20.32         18.14         1.87 o                         
  -1 -12   8          2.20          1.60         1.11 o                         
   0 -12   8         15.98         17.72         1.69 o                         
   1 -12   8         18.89         25.85         2.59 o                         
   2 -12   8         28.02         32.89         2.03 o                         
   3 -12   8         44.04         45.20         2.47 o                         
   4 -12   8          0.30          0.26         0.87 o                         
  -5 -11   8         14.83         18.88         2.64 o                         
  -4 -11   8         12.20         15.82         1.72 o                         
  -3 -11   8         19.42         16.97         1.80 o                         
  -2 -11   8          0.80          1.16         0.66 o                         
  -1 -11   8         81.38         74.21         4.32 o                         
   0 -11   8          5.08          5.48         0.71 o                         
   1 -11   8        105.68        103.82         3.67 o                         
   2 -11   8         12.49         11.26         0.97 o                         
   3 -11   8         17.28         17.58         1.07 o                         
   4 -11   8          0.41          0.49         0.73 o                         
   5 -11   8         28.40         30.78         2.81 o                         
   6 -11   8         12.02         11.91         1.67 o                         
  -6 -10   8         41.08         50.77         4.46 o                         
  -5 -10   8         53.90         58.22         3.38 o                         
  -4 -10   8         10.95         13.18         1.50 o                         
  -3 -10   8         25.61         23.96         2.32 o                         
  -2 -10   8         32.30         35.04         2.00 o                         
  -1 -10   8         13.30         13.14         0.95 o                         
   0 -10   8          4.14          5.30         0.66 o                         
   1 -10   8         29.81         28.28         1.63 o                         
   2 -10   8         32.53         31.95         1.53 o                         
   3 -10   8          0.39         -0.27         0.59 o                         
   4 -10   8        114.94        121.66         3.83 o                         
   5 -10   8          4.09          6.55         0.84 o                         
   6 -10   8         63.45         61.34         5.62 o                         
   7 -10   8          0.27         -1.32         1.32 o                         
  -7  -9   8          6.80          9.47         1.59 o                         
  -6  -9   8          0.33          0.17         0.89 o                         
  -5  -9   8         18.91         19.25         2.50 o                         
  -4  -9   8          2.95          3.38         1.02 o                         
  -3  -9   8          7.30          6.53         1.46 o                         
  -2  -9   8          1.00          0.50         0.54 o                         
  -1  -9   8         47.07         48.09         1.90 o                         
   0  -9   8         20.83         20.86         1.35 o                         
   1  -9   8         21.32         21.91         1.18 o                         
   2  -9   8        118.40        118.07         3.62 o                         
   3  -9   8         46.13         43.35         2.11 o                         
   4  -9   8         27.13         27.47         1.32 o                         
   5  -9   8         26.88         24.93         1.27 o                         
   6  -9   8          6.17          6.82         0.90 o                         
   7  -9   8         40.40         51.00         4.55 o                         
   8  -9   8          1.93          0.91         1.50 o                         
  -7  -8   8        100.18        107.82         5.48 o                         
  -6  -8   8         10.99         10.15         1.71 o                         
  -5  -8   8         13.65         13.94         1.16 o                         
  -4  -8   8         30.97         32.56         4.39 o                         
  -3  -8   8          8.50          8.39         0.99 o                         
  -2  -8   8         51.37         49.92         2.66 o                         
  -1  -8   8         67.81         68.82         2.21 o                         
   0  -8   8        160.47        159.89         5.99 o                         
   1  -8   8         75.53         72.25         2.33 o                         
   2  -8   8         17.37         19.50         0.99 o                         
   3  -8   8          0.03         -0.05         0.46 o                         
   4  -8   8          1.86          1.46         0.55 o                         
   5  -8   8          1.55          1.15         0.57 o                         
   6  -8   8          0.40         -0.41         0.63 o                         
   7  -8   8         18.91         19.10         1.40 o                         
   8  -8   8          0.24         -1.32         1.32 o                         
  -8  -7   8          2.80          3.68         1.12 o                         
  -7  -7   8         15.19         18.47         1.67 o                         
  -6  -7   8         22.70         21.44         1.91 o                         
  -5  -7   8         48.75         44.87         3.00 o                         
  -4  -7   8         21.83         20.17         1.13 o                         
  -3  -7   8        128.25        127.73         4.98 o                         
  -2  -7   8        109.21        101.08         5.38 o                         
  -1  -7   8         67.30         67.90         2.75 o                         
   0  -7   8         11.44         11.05         0.63 o                         
   1  -7   8         37.86         37.50         1.26 o                         
   2  -7   8          4.91          4.83         0.48 o                         
   3  -7   8          0.02         -0.25         0.44 o                         
   4  -7   8         10.68         11.08         1.24 o                         
   5  -7   8          3.76          4.19         0.63 o                         
   6  -7   8          2.46          2.36         0.70 o                         
   7  -7   8          3.15          3.29         0.87 o                         
   8  -7   8          3.13          4.96         1.77 o                         
   9  -7   8         13.98         10.87         2.18 o                         
  -8  -6   8         16.84         17.84         1.68 o                         
  -7  -6   8         10.50          8.59         1.22 o                         
  -6  -6   8          5.41          4.60         0.76 o                         
  -5  -6   8          2.79          3.42         0.83 o                         
  -4  -6   8         41.79         39.15         1.50 o                         
  -3  -6   8         23.32         23.99         1.54 o                         
  -2  -6   8          0.05          0.21         0.56 o                         
  -1  -6   8        272.19        261.11         8.25 o                         
   0  -6   8          5.52          6.68         0.44 o                         
   1  -6   8          0.61          1.14         0.37 o                         
   2  -6   8          0.49          0.73         0.33 o                         
   3  -6   8         10.45          8.83         0.59 o                         
   4  -6   8          8.34          7.16         0.58 o                         
   5  -6   8         25.05         23.06         1.11 o                         
   6  -6   8          1.35          0.94         0.75 o                         
   7  -6   8         34.77         32.64         1.79 o                         
   8  -6   8         11.43         13.18         1.27 o                         
   9  -6   8          0.48         -1.09         1.36 o                         
  -9  -5   8          5.16          3.49         1.36 o                         
  -8  -5   8          0.06          0.35         0.74 o                         
  -7  -5   8         13.37         14.44         1.81 o                         
  -6  -5   8         13.61         12.40         0.89 o                         
  -5  -5   8          0.00          0.26         0.49 o                         
  -4  -5   8          0.18          0.29         0.42 o                         
  -3  -5   8         11.57         11.15         0.76 o                         
  -2  -5   8          2.38          2.78         0.49 o                         
  -1  -5   8        203.85        191.39         5.45 o                         
   0  -5   8         35.05         31.85         1.02 o                         
   1  -5   8        251.71        247.43         5.93 o                         
   2  -5   8          6.91          6.79         0.44 o                         
   3  -5   8         25.66         25.39         0.90 o                         
   4  -5   8         31.18         30.12         1.04 o                         
   5  -5   8          6.04          6.83         0.58 o                         
   6  -5   8         16.12         15.33         1.06 o                         
   7  -5   8         47.71         47.76         2.91 o                         
   8  -5   8         17.55         16.17         1.28 o                         
   9  -5   8          6.61          6.63         1.44 o                         
  10  -5   8         32.11         33.62         3.73 o                         
  -9  -4   8         11.08         13.26         1.62 o                         
  -8  -4   8          0.01         -0.85         0.85 o                         
  -7  -4   8         14.79         15.22         1.20 o                         
  -6  -4   8          5.75          4.72         0.63 o                         
  -5  -4   8         14.27         13.69         0.79 o                         
  -4  -4   8         30.18         31.17         1.57 o                         
  -3  -4   8        175.26        165.81         4.78 o                         
  -2  -4   8         13.55         13.06         0.67 o                         
  -1  -4   8         92.53         94.09         2.81 o                         
   0  -4   8          4.79          5.08         0.39 o                         
   1  -4   8        125.92        121.49         3.24 o                         
   2  -4   8         28.53         27.35         0.89 o                         
   3  -4   8         75.71         66.28         1.78 o                         
   4  -4   8         20.07         17.59         0.79 o                         
   5  -4   8        161.47        146.86         5.24 o                         
   6  -4   8          3.27          2.78         0.55 o                         
   7  -4   8          4.33          4.99         0.76 o                         
   8  -4   8         10.32         10.39         0.99 o                         
   9  -4   8          5.82          4.56         0.95 o                         
  10  -4   8          0.01          2.46         1.64 o                         
  -9  -3   8         37.78         40.81         5.57 o                         
  -8  -3   8          3.61          1.97         1.36 o                         
  -7  -3   8         22.92         23.65         1.48 o                         
  -6  -3   8          2.04          2.17         0.51 o                         
  -5  -3   8          9.21          8.23         0.74 o                         
  -4  -3   8        137.95        129.89         3.84 o                         
  -3  -3   8         13.40         11.45         0.74 o                         
  -2  -3   8        117.49        114.46         3.36 o                         
  -1  -3   8        676.00        673.92        18.64 o                         
   0  -3   8         76.23         81.16         2.07 o                         
   1  -3   8        192.87        194.93         4.67 o                         
   2  -3   8         25.54         25.81         0.83 o                         
   3  -3   8        116.75        113.94         3.08 o                         
   4  -3   8          6.30          5.75         0.48 o                         
   5  -3   8          1.30          1.04         0.39 o                         
   6  -3   8          0.02         -0.23         0.44 o                         
   7  -3   8         35.80         29.96         1.77 o                         
   8  -3   8          6.79          8.00         0.89 o                         
   9  -3   8          0.07         -0.61         0.73 o                         
  10  -3   8          4.97          8.01         2.09 o                         
 -10  -2   8          0.29          0.51         1.04 o                         
  -9  -2   8          1.84          2.09         0.82 o                         
  -8  -2   8          1.05          0.32         0.71 o                         
  -7  -2   8         13.98         14.43         1.13 o                         
  -6  -2   8         18.72         18.64         0.96 o                         
  -5  -2   8         21.31         19.50         0.91 o                         
  -4  -2   8          0.65          0.62         0.31 o                         
  -3  -2   8        289.74        274.37         7.73 o                         
  -2  -2   8         91.66         84.74         2.30 o                         
  -1  -2   8          7.17          7.44         0.45 o                         
   0  -2   8        143.92        142.14         3.72 o                         
   1  -2   8         92.39         87.29         2.04 o                         
   2  -2   8        247.58        229.30         5.46 o                         
   3  -2   8        136.94        120.65         3.22 o                         
   4  -2   8         22.88         24.00         0.91 o                         
   5  -2   8        165.77        155.10         4.15 o                         
   6  -2   8          7.01          6.85         0.64 o                         
   7  -2   8          0.02          1.41         0.59 o                         
   8  -2   8          2.59          2.24         0.71 o                         
   9  -2   8          6.96          8.58         1.20 o                         
  10  -2   8          0.71         -0.03         1.03 o                         
 -10  -1   8          0.18         -0.74         0.97 o                         
  -9  -1   8         13.99         14.81         2.91 o                         
  -8  -1   8          6.56          7.72         0.98 o                         
  -7  -1   8          0.03         -0.77         0.77 o                         
  -6  -1   8          6.21          6.63         0.60 o                         
  -5  -1   8         34.41         33.04         1.27 o                         
  -4  -1   8        121.41        117.36         3.45 o                         
  -3  -1   8         69.58         59.18         2.11 o                         
  -2  -1   8         89.47         87.42         2.93 o                         
  -1  -1   8        151.62        133.39         3.50 o                         
   0  -1   8        113.30        102.19         2.71 o                         
   1  -1   8          1.17          0.11         0.19 o                         
   2  -1   8          1.85          2.84         0.28 o                         
   3  -1   8         20.69         15.66         0.57 o                         
   4  -1   8          3.95          4.34         0.37 o                         
   5  -1   8         74.45         72.48         2.89 o                         
   6  -1   8          4.44          4.68         0.57 o                         
   7  -1   8          1.67          0.60         0.52 o                         
   8  -1   8          0.23         -0.17         0.58 o                         
   9  -1   8          1.30         -0.26         0.72 o                         
  10  -1   8          2.04          1.10         1.03 o                         
  11  -1   8         21.49         18.04         2.07 o                         
 -10   0   8          0.25          2.21         1.09 o                         
  -9   0   8         29.64         33.46         1.96 o                         
  -8   0   8         22.28         20.52         1.43 o                         
  -7   0   8         18.63         18.87         1.06 o                         
  -6   0   8        115.09        116.73         2.96 o                         
  -5   0   8        157.31        144.87         3.87 o                         
  -4   0   8         27.65         24.53         0.98 o                         
  -3   0   8        293.34        263.91         8.34 o                         
  -2   0   8         13.65          8.58         0.59 o                         
  -1   0   8          1.55          0.04         0.19 o                         
   0   0   8          8.50         14.79         0.51 o                         
   1   0   8         79.81         62.28         1.70 o                         
   2   0   8          0.08          1.07         0.23 o                         
   3   0   8         16.50         16.88         0.63 o                         
   4   0   8         51.31         44.81         1.27 o                         
   5   0   8          1.31          1.15         0.42 o                         
   6   0   8          0.94          0.72         0.38 o                         
   7   0   8          0.82          0.96         0.45 o                         
   8   0   8         40.43         40.53         1.87 o                         
   9   0   8         91.95         90.23         3.84 o                         
  10   0   8        102.29        101.91         4.58 o                         
  11   0   8         48.68         49.25         3.31 o                         
 -10   1   8          7.40          8.48         1.42 o                         
  -9   1   8          8.36          8.10         1.05 o                         
  -8   1   8         50.26         53.79         2.53 o                         
  -7   1   8         22.50         21.01         1.16 o                         
  -6   1   8         10.51          9.39         0.79 o                         
  -5   1   8         76.63         73.06         2.09 o                         
  -4   1   8         25.43         21.50         0.80 o                         
  -3   1   8         33.39         41.14         1.37 o                         
  -2   1   8         61.20         51.44         1.48 o                         
  -1   1   8          4.57          2.23         0.25 o                         
   0   1   8        136.65        139.00         3.35 o                         
   1   1   8         83.88         82.68         2.03 o                         
   2   1   8        229.55        233.96         5.54 o                         
   3   1   8         77.13         74.99         2.71 o                         
   4   1   8         15.13         14.11         0.63 o                         
   5   1   8         62.88         61.26         2.08 o                         
   6   1   8        227.07        236.23         6.66 o                         
   7   1   8        331.29        321.69         9.13 o                         
   8   1   8        284.11        287.32         9.31 o                         
   9   1   8         91.05         97.92         4.10 o                         
  10   1   8        146.06        145.86         5.84 o                         
  11   1   8         30.49         27.94         2.35 o                         
 -10   2   8         29.90         25.91         2.17 o                         
  -9   2   8         26.13         27.96         1.77 o                         
  -8   2   8          5.13          6.79         0.95 o                         
  -7   2   8        110.85        109.82         4.38 o                         
  -6   2   8          8.54          8.15         0.65 o                         
  -5   2   8          0.16          0.39         0.42 o                         
  -4   2   8         17.02         19.18         0.86 o                         
  -3   2   8         24.54         24.15         0.83 o                         
  -2   2   8          0.19         -0.02         0.20 o                         
  -1   2   8         17.96         15.80         0.56 o                         
   0   2   8         51.33         41.76         1.05 o                         
   1   2   8        184.98        181.18         4.03 o                         
   2   2   8        882.15        831.04        19.29 o                         
   3   2   8         78.35         72.91         2.02 o                         
   4   2   8       1169.10       1165.50        29.28 o                         
   5   2   8        414.19        409.00        11.41 o                         
   6   2   8        494.28        485.91        13.58 o                         
   7   2   8         40.61         40.23         1.94 o                         
   8   2   8         84.05         82.99         3.52 o                         
   9   2   8          1.17          0.02         0.80 o                         
  10   2   8          3.97          3.54         0.92 o                         
  11   2   8          0.82          0.34         1.16 o                         
 -10   3   8          0.84          1.23         1.59 o                         
  -9   3   8         19.65         20.87         1.54 o                         
  -8   3   8          0.29          0.76         0.75 o                         
  -7   3   8         25.76         23.69         1.73 o                         
  -6   3   8          0.01          0.22         0.51 o                         
  -5   3   8         39.90         39.39         1.45 o                         
  -4   3   8         58.81         55.69         1.63 o                         
  -3   3   8        106.48         97.65         2.90 o                         
  -2   3   8        244.02        225.86         5.81 o                         
  -1   3   8        370.30        345.58         8.12 o                         
   0   3   8        946.31        926.27        21.55 o                         
   1   3   8         19.53         16.28         0.54 o                         
   2   3   8        639.48        618.96        13.51 o                         
   3   3   8        166.84        152.49         4.00 o                         
   4   3   8          5.17          5.19         0.38 o                         
   5   3   8          5.80          6.35         0.48 o                         
   6   3   8         95.76         93.39         2.91 o                         
   7   3   8         45.51         47.95         1.78 o                         
   8   3   8        202.75        204.30         7.76 o                         
   9   3   8          7.21          6.12         0.94 o                         
  10   3   8         92.83         90.29         5.38 o                         
  11   3   8         10.36         12.23         2.48 o                         
 -10   4   8         17.47         16.64         1.83 o                         
  -9   4   8         30.95         27.52         1.81 o                         
  -8   4   8         48.11         46.66         2.35 o                         
  -7   4   8         58.44         60.46         3.35 o                         
  -6   4   8        227.13        214.89         7.98 o                         
  -5   4   8         25.99         25.41         1.18 o                         
  -4   4   8        383.90        369.44         9.45 o                         
  -3   4   8        104.67        100.83         2.73 o                         
  -2   4   8        508.47        506.43        12.83 o                         
  -1   4   8         35.51         37.82         1.16 o                         
   0   4   8         97.82         98.54         2.14 o                         
   1   4   8          3.24          3.09         0.24 o                         
   2   4   8        218.69        219.00         4.86 o                         
   3   4   8         32.77         32.53         0.91 o                         
   4   4   8        342.10        335.51         8.60 o                         
   5   4   8         72.77         71.57         2.08 o                         
   6   4   8        175.64        171.32         4.60 o                         
   7   4   8          1.26          0.93         0.50 o                         
   8   4   8         24.56         23.04         1.88 o                         
   9   4   8          3.33          2.06         0.80 o                         
  10   4   8          0.00         -0.86         0.86 o                         
  11   4   8          1.55          1.12         1.32 o                         
  -9   5   8         24.79         24.36         1.71 o                         
  -8   5   8         41.96         39.32         2.16 o                         
  -7   5   8          6.05          5.63         0.90 o                         
  -6   5   8         29.67         30.35         1.74 o                         
  -5   5   8          2.19          2.69         0.38 o                         
  -4   5   8          2.55          2.17         0.34 o                         
  -3   5   8        189.33        182.87         4.76 o                         
  -2   5   8         74.95         73.56         2.25 o                         
  -1   5   8         78.66         73.63         2.48 o                         
   0   5   8        528.07        508.73        11.90 o                         
   1   5   8         86.24         81.27         2.04 o                         
   2   5   8        245.33        232.66         5.19 o                         
   3   5   8        197.98        186.72         4.49 o                         
   4   5   8          9.30          8.41         0.48 o                         
   5   5   8          0.01          0.27         0.34 o                         
   6   5   8          7.40          8.38         0.61 o                         
   7   5   8         20.42         23.68         1.15 o                         
   8   5   8         10.17         11.76         0.93 o                         
   9   5   8          1.23          0.11         0.74 o                         
  10   5   8          1.21          1.02         1.23 o                         
  -9   6   8         28.77         31.47         2.01 o                         
  -8   6   8         18.19         17.28         1.45 o                         
  -7   6   8          9.02          8.69         1.03 o                         
  -6   6   8          5.07          4.28         0.50 o                         
  -5   6   8         38.60         39.67         1.45 o                         
  -4   6   8          0.79          1.09         0.37 o                         
  -3   6   8          0.80          1.00         0.41 o                         
  -2   6   8         30.23         30.71         1.28 o                         
  -1   6   8         15.34         15.42         0.92 o                         
   0   6   8          5.29          5.55         0.39 o                         
   1   6   8         30.54         30.61         1.09 o                         
   2   6   8         92.87         93.09         2.53 o                         
   3   6   8         47.03         46.26         1.41 o                         
   4   6   8         34.12         36.81         1.13 o                         
   5   6   8          0.90          1.56         0.44 o                         
   6   6   8          1.06          1.18         0.57 o                         
   7   6   8          0.00         -0.48         0.64 o                         
   8   6   8         12.97         14.59         1.03 o                         
   9   6   8          0.76         -0.54         0.95 o                         
  10   6   8          3.29          3.07         1.25 o                         
  -9   7   8          8.42          8.98         1.17 o                         
  -8   7   8          0.68          0.49         0.80 o                         
  -7   7   8          6.15          7.23         0.76 o                         
  -6   7   8          0.53          0.24         0.44 o                         
  -5   7   8          2.12          1.74         0.46 o                         
  -4   7   8          0.00          0.14         0.41 o                         
  -3   7   8          2.66          1.24         0.55 o                         
  -2   7   8         32.87         30.43         2.04 o                         
  -1   7   8         97.35         97.88         3.27 o                         
   0   7   8         83.64         84.76         2.58 o                         
   1   7   8          1.10          0.83         0.32 o                         
   2   7   8          7.27          8.16         0.52 o                         
   3   7   8         12.80         15.51         0.73 o                         
   4   7   8          0.39         -0.02         0.37 o                         
   5   7   8         15.98         15.67         0.77 o                         
   6   7   8          1.55          0.52         0.42 o                         
   7   7   8          0.05         -0.18         0.66 o                         
   8   7   8          4.05          5.13         0.97 o                         
   9   7   8         15.32         18.39         1.24 o                         
  10   7   8         23.97         26.87         2.35 o                         
  -9   8   8         16.28         18.61         2.73 o                         
  -8   8   8          2.49          1.71         0.93 o                         
  -7   8   8         12.06         12.21         0.87 o                         
  -6   8   8          0.48          0.66         0.49 o                         
  -5   8   8         40.34         39.15         1.67 o                         
  -4   8   8         11.35         12.31         1.00 o                         
  -3   8   8          4.71          4.23         0.68 o                         
  -2   8   8         20.24         22.20         1.30 o                         
  -1   8   8         30.77         27.05         1.25 o                         
   0   8   8          0.34          0.36         0.34 o                         
   1   8   8         10.14          9.81         0.58 o                         
   2   8   8          1.87          1.14         0.36 o                         
   3   8   8         12.32         10.54         0.66 o                         
   4   8   8          0.18          0.34         0.46 o                         
   5   8   8          0.45          1.19         0.45 o                         
   6   8   8          4.52          5.14         0.57 o                         
   7   8   8         37.03         37.29         1.55 o                         
   8   8   8         10.48         12.26         1.01 o                         
   9   8   8          0.53          0.99         0.84 o                         
  10   8   8          1.27          0.81         1.16 o                         
  -8   9   8          2.86          2.52         0.97 o                         
  -7   9   8          1.20          1.46         1.02 o                         
  -6   9   8         20.56         20.59         1.50 o                         
  -5   9   8         17.49         18.80         1.13 o                         
  -4   9   8         43.38         49.30         2.36 o                         
  -3   9   8          0.01          0.34         0.59 o                         
  -2   9   8         16.79         17.94         1.23 o                         
  -1   9   8          0.04         -0.32         0.38 o                         
   0   9   8         16.48         16.25         1.07 o                         
   1   9   8         83.33         79.26         2.73 o                         
   2   9   8         26.26         24.16         0.98 o                         
   3   9   8          8.40          6.47         0.62 o                         
   4   9   8         10.48         10.08         0.72 o                         
   5   9   8         67.03         67.10         2.09 o                         
   6   9   8          5.79          5.91         0.59 o                         
   7   9   8          4.24          4.03         0.61 o                         
   8   9   8          2.50          2.69         0.71 o                         
   9   9   8          0.14          0.29         1.84 o                         
  -8  10   8          1.03          1.50         1.50 o                         
  -7  10   8          0.50          0.59         0.66 o                         
  -6  10   8          0.97          0.01         0.70 o                         
  -5  10   8          5.43          4.69         0.71 o                         
  -4  10   8          7.12          6.45         0.88 o                         
  -3  10   8          6.02          6.40         0.91 o                         
  -2  10   8         17.52         17.17         1.24 o                         
  -1  10   8         76.58         75.03         2.69 o                         
   0  10   8          8.37          8.08         0.75 o                         
   1  10   8         14.09         15.17         1.32 o                         
   2  10   8          7.35          8.34         0.92 o                         
   3  10   8         58.21         61.77         2.12 o                         
   4  10   8          0.05         -0.53         0.53 o                         
   5  10   8         13.86         15.10         0.97 o                         
   6  10   8          0.00          0.69         0.49 o                         
   7  10   8          0.92          0.94         0.60 o                         
   8  10   8          0.94          2.27         1.11 o                         
   9  10   8         28.08         25.66         5.48 o                         
  -7  11   8          0.19          0.68         0.72 o                         
  -6  11   8          1.22          1.16         1.14 o                         
  -5  11   8          0.50          0.62         0.78 o                         
  -4  11   8          0.17          0.21         0.72 o                         
  -3  11   8         95.56        102.96         4.75 o                         
  -2  11   8         11.10          8.44         0.97 o                         
  -1  11   8         23.56         24.06         1.55 o                         
   0  11   8         40.75         41.25         2.76 o                         
   1  11   8         28.57         29.38         1.47 o                         
   2  11   8         87.11         88.84         3.22 o                         
   3  11   8         17.79         21.21         1.11 o                         
   4  11   8         81.66         79.32         3.39 o                         
   5  11   8          0.02         -0.43         0.59 o                         
   6  11   8         39.01         41.18         1.72 o                         
   7  11   8         23.76         22.97         1.90 o                         
   8  11   8         35.84         34.87         2.13 o                         
  -6  12   8          0.12         -0.10         0.78 o                         
  -5  12   8        124.75        128.51         5.24 o                         
  -4  12   8         16.56         18.83         3.23 o                         
  -3  12   8         63.93         64.06         6.50 o                         
  -2  12   8         58.00         55.36         2.21 o                         
  -1  12   8         38.56         38.11         1.78 o                         
   0  12   8         79.59         85.70         3.17 o                         
   1  12   8         50.95         45.78         1.97 o                         
   2  12   8         50.88         50.21         2.39 o                         
   3  12   8          0.09         -0.63         0.63 o                         
   4  12   8          7.70          7.63         0.98 o                         
   5  12   8          9.18          7.75         0.84 o                         
   6  12   8          6.54          6.62         0.92 o                         
   7  12   8         28.30         27.86         2.67 o                         
  -5  13   8         12.02         11.22         1.28 o                         
  -4  13   8         76.91         70.86         4.17 o                         
  -3  13   8          1.59          2.17         1.18 o                         
  -2  13   8         46.63         48.18         3.20 o                         
  -1  13   8          0.42          0.06         0.76 o                         
   0  13   8          9.02          8.75         1.22 o                         
   1  13   8         73.28         71.59         7.70 o                         
   2  13   8          1.15          0.86         0.91 o                         
   3  13   8         51.60         52.97         3.18 o                         
   4  13   8          0.03          0.01         0.77 o                         
   5  13   8        157.80        164.86         6.52 o                         
   6  13   8          0.12          0.74         0.78 o                         
  -4  14   8          0.08         -0.50         1.36 o                         
  -3  14   8          0.86          1.27         1.22 o                         
  -2  14   8          3.36          3.10         1.31 o                         
  -1  14   8         61.37         68.93         4.09 o                         
   0  14   8          4.12          4.14         1.73 o                         
   1  14   8         63.60         63.55         5.37 o                         
   2  14   8          1.98          1.23         1.64 o                         
   3  14   8        102.44         99.94         7.42 o                         
   4  14   8          8.61          7.42         1.96 o                         
   5  14   8        102.17        109.48         5.69 o                         
  -2  15   8          2.56          2.23         1.73 o                         
  -1  15   8        104.82        108.36         8.01 o                         
   0  15   8          0.48          1.23         1.68 o                         
   1  15   8         72.63         78.47         6.28 o                         
   2  15   8          0.63          1.96         1.68 o                         
   3  15   8         63.78         68.15         5.73 o                         
  -2 -12   9          4.89          3.62         1.32 o                         
  -1 -12   9          2.92          2.03         2.05 o                         
   0 -12   9          0.08          0.75         1.07 o                         
   1 -12   9          0.64          1.60         1.16 o                         
   2 -12   9         17.98         19.56         1.48 o                         
   3 -12   9          1.06          3.00         1.36 o                         
  -4 -11   9          0.68          0.01         0.98 o                         
  -3 -11   9          5.32          5.48         1.24 o                         
  -2 -11   9          5.88          6.49         1.24 o                         
  -1 -11   9         38.99         34.73         2.59 o                         
   0 -11   9          1.31          3.07         1.16 o                         
   1 -11   9          4.56          3.06         0.97 o                         
   2 -11   9          0.01         -0.07         0.70 o                         
   3 -11   9         42.51         38.57         2.18 o                         
   4 -11   9          3.58          3.64         0.96 o                         
   5 -11   9          3.68          2.36         0.95 o                         
  -5 -10   9          2.17          2.03         1.05 o                         
  -4 -10   9          0.83          0.96         0.95 o                         
  -3 -10   9         50.32         55.98         3.35 o                         
  -2 -10   9         14.61         14.18         1.75 o                         
  -1 -10   9          7.03          4.98         1.73 o                         
   0 -10   9         13.26         15.21         1.48 o                         
   1 -10   9         51.78         52.17         2.09 o                         
   2 -10   9          1.13          1.43         0.58 o                         
   3 -10   9          6.44          7.45         0.75 o                         
   4 -10   9         17.53         15.12         1.17 o                         
   5 -10   9          4.64          4.64         1.00 o                         
   6 -10   9         11.98         10.73         1.57 o                         
  -6  -9   9          1.98          2.87         1.41 o                         
  -5  -9   9         38.94         39.29         2.59 o                         
  -4  -9   9          0.40          0.45         0.86 o                         
  -3  -9   9          3.66          4.16         1.03 o                         
  -2  -9   9          0.00          0.72         0.85 o                         
  -1  -9   9         21.32         22.55         1.87 o                         
   0  -9   9          9.31         10.78         1.15 o                         
   1  -9   9          0.84          2.42         0.53 o                         
   2  -9   9          1.23          1.48         0.50 o                         
   3  -9   9         31.98         26.84         1.27 o                         
   4  -9   9          0.10          0.79         0.56 o                         
   5  -9   9          0.00          1.79         0.61 o                         
   6  -9   9          0.08         -0.97         0.97 o                         
   7  -9   9          3.58          4.41         1.30 o                         
  -7  -8   9         44.06         46.85         3.94 o
[truncated: 178,363 more chars]
